# Supplementary material for: Decidualisation and placentation defects are a major cause of age-related reproductive decline
Source: Nat Commun. 2017 Sep 5;8:352. doi: 10.1038/s41467-017-00308-x (PMC5585348; doi:10.1038/s41467-017-00308-x)
Supplement: Supplementary file 1 — Supplementary Data 1 [file 41467_2017_308_MOESM1_ESM.xls]

## Sheet: DESeq2_and_IntDiffp<0.05
162 genes dysregulated in E11.5 uteri with age, called by both DESeq2 and Intensity Difference filter
Probe	Description	Log2 fold change
Klk1	kallikrein 1 [Source:MGI Symbol;Acc:MGI:102850]	-4.70948
Cts3	cathepsin 3 [Source:MGI Symbol;Acc:MGI:2151929]	-4.48522
Hba-x	hemoglobin X, alpha-like embryonic chain in Hba complex [Source:MGI Symbol;Acc:MGI:96019]	-3.94368
Igsf1	immunoglobulin superfamily, member 1 [Source:MGI Symbol;Acc:MGI:2147913]	-3.88403
Ceacam14	carcinoembryonic antigen-related cell adhesion molecule 14 [Source:MGI Symbol;Acc:MGI:1914334]	-3.88347
Ctsm	cathepsin M [Source:MGI Symbol;Acc:MGI:1927229]	-3.79044
Psg28	pregnancy-specific glycoprotein 28 [Source:MGI Symbol;Acc:MGI:1891360]	-3.66152
Hbb-y	hemoglobin Y, beta-like embryonic chain [Source:MGI Symbol;Acc:MGI:96027]	-3.62715
Psg25	pregnancy-specific glycoprotein 25 [Source:MGI Symbol;Acc:MGI:1891357]	-3.5817
Spnb1	spectrin beta 1 [Source:MGI Symbol;Acc:MGI:98387]	-3.19624
Pla2g4d	phospholipase A2, group IVD [Source:MGI Symbol;Acc:MGI:1925640]	-3.08267
Ceacam3	carcinoembryonic antigen-related cell adhesion molecule 3 [Source:MGI Symbol;Acc:MGI:3646296]	-3.0339
Krt14	keratin 14 [Source:MGI Symbol;Acc:MGI:96688]	-2.88049
9530008L14Rik	RIKEN cDNA 9530008L14 gene [Source:MGI Symbol;Acc:MGI:1924596]	-2.8452
Slc4a1	solute carrier family 4 (anion exchanger), member 1 [Source:MGI Symbol;Acc:MGI:109393]	-2.79661
Gm98	predicted gene 98 [Source:MGI Symbol;Acc:MGI:2684944]	-2.77204
Psg21	pregnancy-specific glycoprotein 21 [Source:MGI Symbol;Acc:MGI:1891353]	-2.70088
Hemgn	hemogen [Source:MGI Symbol;Acc:MGI:2136910]	-2.60575
Psg23	pregnancy-specific glycoprotein 23 [Source:MGI Symbol;Acc:MGI:1891355]	-2.54507
Epb4.2	erythrocyte protein band 4.2 [Source:MGI Symbol;Acc:MGI:95402]	-2.49912
Lum	lumican [Source:MGI Symbol;Acc:MGI:109347]	-2.44244
Pkhd1l1	polycystic kidney and hepatic disease 1-like 1 [Source:MGI Symbol;Acc:MGI:2183153]	-2.43444
Hbb-bh1	hemoglobin Z, beta-like embryonic chain [Source:MGI Symbol;Acc:MGI:96024]	-2.27184
Psg27	pregnancy-specific glycoprotein 27 [Source:MGI Symbol;Acc:MGI:1891359]	-2.24128
Tmc5	transmembrane channel-like gene family 5 [Source:MGI Symbol;Acc:MGI:1921674]	-2.22977
Gdf10	growth differentiation factor 10 [Source:MGI Symbol;Acc:MGI:95684]	-2.20138
Ermap	erythroblast membrane-associated protein [Source:MGI Symbol;Acc:MGI:1349816]	-2.18925
4932442L08Rik	RIKEN cDNA 4932442L08 gene [Source:MGI Symbol;Acc:MGI:1921682]	-2.18643
Tmem132e	transmembrane protein 132E [Source:MGI Symbol;Acc:MGI:2685490]	-2.14143
Gpm6a	glycoprotein m6a [Source:MGI Symbol;Acc:MGI:107671]	-2.12754
Mmrn1	multimerin 1 [Source:MGI Symbol;Acc:MGI:1918195]	-2.08763
Itgb8	integrin beta 8 [Source:MGI Symbol;Acc:MGI:1338035]	-2.04154
Prl7a2	prolactin family 7, subfamily a, member 2 [Source:MGI Symbol;Acc:MGI:1206571]	-1.94079
Cldn11	claudin 11 [Source:MGI Symbol;Acc:MGI:106925]	-1.9339
Taf7l	TAF7-like RNA polymerase II, TATA box binding protein (TBP)-associated factor [Source:MGI Symbol;Acc:MGI:1921719]	-1.91456
Tpbpb	trophoblast specific protein beta [Source:MGI Symbol;Acc:MGI:2151721]	-1.90294
Prl7b1	prolactin family 7, subfamily b, member 1 [Source:MGI Symbol;Acc:MGI:1922846]	-1.87765
AU015836	expressed sequence AU015836 [Source:MGI Symbol;Acc:MGI:2147954]	-1.87479
Tpbpa	trophoblast specific protein alpha [Source:MGI Symbol;Acc:MGI:98795]	-1.8546
Spna1	spectrin alpha 1 [Source:MGI Symbol;Acc:MGI:98385]	-1.83807
Prl3b1	prolactin family 3, subfamily b, member 1 [Source:MGI Symbol;Acc:MGI:97607]	-1.74901
Igfbp5	insulin-like growth factor binding protein 5 [Source:MGI Symbol;Acc:MGI:96440]	-1.73803
Pappa2	pappalysin 2 [Source:MGI Symbol;Acc:MGI:3051647]	-1.71838
Pamr1	peptidase domain containing associated with muscle regeneration 1 [Source:MGI Symbol;Acc:MGI:2445082]	-1.7056
Ednra	endothelin receptor type A [Source:MGI Symbol;Acc:MGI:105923]	-1.69555
Fnd3c2	fibronectin type III domain containing 3C2 [Source:MGI Symbol;Acc:MGI:2685621]	-1.64038
Fam46c	family with sequence similarity 46, member C [Source:MGI Symbol;Acc:MGI:1921895]	-1.63719
Nov	nephroblastoma overexpressed gene [Source:MGI Symbol;Acc:MGI:109185]	-1.60358
Tfpi2	tissue factor pathway inhibitor 2 [Source:MGI Symbol;Acc:MGI:108543]	-1.60038
Lama1	laminin, alpha 1 [Source:MGI Symbol;Acc:MGI:99892]	-1.56991
Uchl1	ubiquitin carboxy-terminal hydrolase L1 [Source:MGI Symbol;Acc:MGI:103149]	-1.56443
Inhba	inhibin beta-A [Source:MGI Symbol;Acc:MGI:96570]	-1.54968
Sfrp5	secreted frizzled-related sequence protein 5 [Source:MGI Symbol;Acc:MGI:1860298]	-1.52298
Sele	selectin, endothelial cell [Source:MGI Symbol;Acc:MGI:98278]	-1.51896
Crispld2	cysteine-rich secretory protein LCCL domain containing 2 [Source:MGI Symbol;Acc:MGI:1926142]	-1.48777
4933402E13Rik	RIKEN cDNA 4933402E13 gene [Source:MGI Symbol;Acc:MGI:1921687]	-1.4866
Prl7d1	prolactin family 7, subfamily d, member 1 [Source:MGI Symbol;Acc:MGI:97619]	-1.4596
Fabp3	fatty acid binding protein 3, muscle and heart [Source:MGI Symbol;Acc:MGI:95476]	-1.45144
Ntn4	netrin 4 [Source:MGI Symbol;Acc:MGI:1888978]	-1.41523
Ptger3	prostaglandin E receptor 3 (subtype EP3) [Source:MGI Symbol;Acc:MGI:97795]	-1.40707
Prl2c1	Prolactin family 2, subfamily c, member 1 [Source:MGI Symbol;Acc:MGI:3649927]	-1.40521
Edn1	endothelin 1 [Source:MGI Symbol;Acc:MGI:95283]	-1.36705
1600012P17Rik	RIKEN cDNA 1600012P17 gene [Source:MGI Symbol;Acc:MGI:1919275]	-1.33246
Steap4	STEAP family member 4 [Source:MGI Symbol;Acc:MGI:1923560]	-1.32497
Mmp11	matrix metallopeptidase 11 [Source:MGI Symbol;Acc:MGI:97008]	-1.27058
Galnt6	polypeptide N-acetylgalactosaminyltransferase 6 [Source:MGI Symbol;Acc:MGI:1891640]	-1.2429
Sema3g	sema domain, immunoglobulin domain (Ig), short basic domain, secreted, (semaphorin) 3G [Source:MGI Symbol;Acc:MGI:3041242]	-1.12174
Serpinb9e	serine (or cysteine) peptidase inhibitor, clade B, member 9e [Source:MGI Symbol;Acc:MGI:894672]	-1.04679
Lamb1	laminin B1 [Source:MGI Symbol;Acc:MGI:96743]	-1.02916
Sct	secretin [Source:MGI Symbol;Acc:MGI:99466]	-0.995257
Fam43a	family with sequence similarity 43, member A [Source:MGI Symbol;Acc:MGI:2676309]	-0.994087
Kank3	KN motif and ankyrin repeat domains 3 [Source:MGI Symbol;Acc:MGI:1098615]	-0.958925
1600014K23Rik	RIKEN cDNA 1600014K23 gene [Source:MGI Symbol;Acc:MGI:1919246]	-0.945693
Phactr1	phosphatase and actin regulator 1 [Source:MGI Symbol;Acc:MGI:2659021]	-0.920039
Ak3	adenylate kinase 3 [Source:MGI Symbol;Acc:MGI:1860835]	-0.911028
Leprel1	leprecan-like 1 [Source:MGI Symbol;Acc:MGI:2146663]	-0.88102
Ildr2	immunoglobulin-like domain containing receptor 2 [Source:MGI Symbol;Acc:MGI:1196370]	-0.88054
Obsl1	obscurin-like 1 [Source:MGI Symbol;Acc:MGI:2138628]	-0.834502
Nt5e	5' nucleotidase, ecto [Source:MGI Symbol;Acc:MGI:99782]	-0.823069
Pcsk6	proprotein convertase subtilisin/kexin type 6 [Source:MGI Symbol;Acc:MGI:102897]	-0.776638
Prl8a9	prolactin family8, subfamily a, member 9 [Source:MGI Symbol;Acc:MGI:1914560]	-0.747686
Gpr126	G protein-coupled receptor 126 [Source:MGI Symbol;Acc:MGI:1916151]	-0.653795
Dsg2	desmoglein 2 [Source:MGI Symbol;Acc:MGI:1196466]	-0.530375
Peg3	paternally expressed 3 [Source:MGI Symbol;Acc:MGI:104748]	-0.510338
Nrp1	neuropilin 1 [Source:MGI Symbol;Acc:MGI:106206]	0.82531
Gimap4	GTPase, IMAP family member 4 [Source:MGI Symbol;Acc:MGI:1349656]	0.83789
Sulf1	sulfatase 1 [Source:MGI Symbol;Acc:MGI:2138563]	0.857631
Smad6	MAD homolog 6 (Drosophila) [Source:MGI Symbol;Acc:MGI:1336883]	0.90649
Tlr3	toll-like receptor 3 [Source:MGI Symbol;Acc:MGI:2156367]	1.00724
Col1a1	collagen, type I, alpha 1 [Source:MGI Symbol;Acc:MGI:88467]	1.03315
Top2a	topoisomerase (DNA) II alpha [Source:MGI Symbol;Acc:MGI:98790]	1.05453
Kcnd3	potassium voltage-gated channel, Shal-related family, member 3 [Source:MGI Symbol;Acc:MGI:1928743]	1.06856
Ugt1a7c	UDP glucuronosyltransferase 1 family, polypeptide A7C [Source:MGI Symbol;Acc:MGI:3032636]	1.09187
Serpina3n	serine (or cysteine) peptidase inhibitor, clade A, member 3N [Source:MGI Symbol;Acc:MGI:105045]	1.113
Magi1	membrane associated guanylate kinase, WW and PDZ domain containing 1 [Source:MGI Symbol;Acc:MGI:1203522]	1.11358
S100g	S100 calcium binding protein G [Source:MGI Symbol;Acc:MGI:104528]	1.14061
Olfml3	olfactomedin-like 3 [Source:MGI Symbol;Acc:MGI:1914877]	1.22161
Nrcam	neuron-glia-CAM-related cell adhesion molecule [Source:MGI Symbol;Acc:MGI:104750]	1.27194
Pi15	peptidase inhibitor 15 [Source:MGI Symbol;Acc:MGI:1934659]	1.27521
Ccr2	chemokine (C-C motif) receptor 2 [Source:MGI Symbol;Acc:MGI:106185]	1.29316
Acaa2	acetyl-Coenzyme A acyltransferase 2 (mitochondrial 3-oxoacyl-Coenzyme A thiolase) [Source:MGI Symbol;Acc:MGI:1098623]	1.34563
Anln	anillin, actin binding protein [Source:MGI Symbol;Acc:MGI:1920174]	1.35953
Tdo2	tryptophan 2,3-dioxygenase [Source:MGI Symbol;Acc:MGI:1928486]	1.41117
Cyp11b1	cytochrome P450, family 11, subfamily b, polypeptide 1 [Source:MGI Symbol;Acc:MGI:88583]	1.41834
Ccnd1	cyclin D1 [Source:MGI Symbol;Acc:MGI:88313]	1.4465
2810417H13Rik	RIKEN cDNA 2810417H13 gene [Source:MGI Symbol;Acc:MGI:1915276]	1.45093
Adamts3	a disintegrin-like and metallopeptidase (reprolysin type) with thrombospondin type 1 motif, 3 [Source:MGI Symbol;Acc:MGI:3045353]	1.45395
Il15ra	interleukin 15 receptor, alpha chain [Source:MGI Symbol;Acc:MGI:104644]	1.46458
Cdh11	cadherin 11 [Source:MGI Symbol;Acc:MGI:99217]	1.46669
F13a1	coagulation factor XIII, A1 subunit [Source:MGI Symbol;Acc:MGI:1921395]	1.4779
Kcnip3	Kv channel interacting protein 3, calsenilin [Source:MGI Symbol;Acc:MGI:1929258]	1.50262
Ptn	pleiotrophin [Source:MGI Symbol;Acc:MGI:97804]	1.51161
Penk	preproenkephalin [Source:MGI Symbol;Acc:MGI:104629]	1.51794
Hephl1	hephaestin-like 1 [Source:MGI Symbol;Acc:MGI:2685355]	1.53857
Prkg2	protein kinase, cGMP-dependent, type II [Source:MGI Symbol;Acc:MGI:108173]	1.54171
S100a4	S100 calcium binding protein A4 [Source:MGI Symbol;Acc:MGI:1330282]	1.54219
Col6a2	collagen, type VI, alpha 2 [Source:MGI Symbol;Acc:MGI:88460]	1.55823
Prps2	phosphoribosyl pyrophosphate synthetase 2 [Source:MGI Symbol;Acc:MGI:97776]	1.57855
Pcsk5	proprotein convertase subtilisin/kexin type 5 [Source:MGI Symbol;Acc:MGI:97515]	1.58695
Bcmo1	beta-carotene 15,15'-monooxygenase [Source:MGI Symbol;Acc:MGI:1926923]	1.58769
Fmo1	flavin containing monooxygenase 1 [Source:MGI Symbol;Acc:MGI:1310002]	1.59134
Prl3d1	prolactin family 3, subfamily d, member 1 [Source:MGI Symbol;Acc:MGI:97606]	1.70178
Dhcr24	24-dehydrocholesterol reductase [Source:MGI Symbol;Acc:MGI:1922004]	1.70965
Ldhd	lactate dehydrogenase D [Source:MGI Symbol;Acc:MGI:106428]	1.78537
Rcn1	reticulocalbin 1 [Source:MGI Symbol;Acc:MGI:104559]	1.79417
Col6a1	collagen, type VI, alpha 1 [Source:MGI Symbol;Acc:MGI:88459]	1.82504
Igf1	insulin-like growth factor 1 [Source:MGI Symbol;Acc:MGI:96432]	1.83962
Abat	4-aminobutyrate aminotransferase [Source:MGI Symbol;Acc:MGI:2443582]	1.84379
4930547N16Rik	RIKEN cDNA 4930547N16 gene [Source:MGI Symbol;Acc:MGI:1922567]	1.85018
Frem1	Fras1 related extracellular matrix protein 1 [Source:MGI Symbol;Acc:MGI:2670972]	1.85718
Tshr	thyroid stimulating hormone receptor [Source:MGI Symbol;Acc:MGI:98849]	1.85949
Pfpl	pore forming protein-like [Source:MGI Symbol;Acc:MGI:1860266]	1.88133
Atp1a2	ATPase, Na+/K+ transporting, alpha 2 polypeptide [Source:MGI Symbol;Acc:MGI:88106]	1.88319
Bmp2	bone morphogenetic protein 2 [Source:MGI Symbol;Acc:MGI:88177]	1.89295
Kazald1	Kazal-type serine peptidase inhibitor domain 1 [Source:MGI Symbol;Acc:MGI:2147606]	1.9055
Col15a1	collagen, type XV, alpha 1 [Source:MGI Symbol;Acc:MGI:88449]	1.93148
Krt84	keratin 84 [Source:MGI Symbol;Acc:MGI:96700]	2.05974
Tac2	tachykinin 2 [Source:MGI Symbol;Acc:MGI:98476]	2.06408
Adamtsl1	ADAMTS-like 1 [Source:MGI Symbol;Acc:MGI:1924989]	2.1453
Mmp1a	matrix metallopeptidase 1a (interstitial collagenase) [Source:MGI Symbol;Acc:MGI:1933846]	2.18275
Kcnk2	potassium channel, subfamily K, member 2 [Source:MGI Symbol;Acc:MGI:109366]	2.20972
Hrc	histidine rich calcium binding protein [Source:MGI Symbol;Acc:MGI:96226]	2.26865
Lrp4	low density lipoprotein receptor-related protein 4 [Source:MGI Symbol;Acc:MGI:2442252]	2.30699
Vcan	versican [Source:MGI Symbol;Acc:MGI:102889]	2.3848
Qrfpr	pyroglutamylated RFamide peptide receptor [Source:MGI Symbol;Acc:MGI:2677633]	2.38821
Apcdd1	adenomatosis polyposis coli down-regulated 1 [Source:MGI Symbol;Acc:MGI:3513977]	2.45182
Ceacam15	carcinoembryonic antigen-related cell adhesion molecule 15 [Source:MGI Symbol;Acc:MGI:2141810]	2.45865
Pcolce	procollagen C-endopeptidase enhancer protein [Source:MGI Symbol;Acc:MGI:105099]	2.46841
Capn6	calpain 6 [Source:MGI Symbol;Acc:MGI:1100850]	2.5429
Gzma	granzyme A [Source:MGI Symbol;Acc:MGI:109266]	2.67709
Dio3	deiodinase, iodothyronine type III [Source:MGI Symbol;Acc:MGI:1306782]	2.69803
Odz3	odd Oz/ten-m homolog 3 (Drosophila) [Source:MGI Symbol;Acc:MGI:1345183]	2.74968
Col14a1	collagen, type XIV, alpha 1 [Source:MGI Symbol;Acc:MGI:1341272]	3.30374
Hsd17b1	hydroxysteroid (17-beta) dehydrogenase 1 [Source:MGI Symbol;Acc:MGI:105077]	3.4209
Gm14085	predicted gene 14085 [Source:MGI Symbol;Acc:MGI:3702173]	3.4398
Cbln1	cerebellin 1 precursor protein [Source:MGI Symbol;Acc:MGI:88281]	3.51342
A530099J19Rik	RIKEN cDNA A530099J19 gene [Source:MGI Symbol;Acc:MGI:2441809]	3.51449
Klrb1c	killer cell lectin-like receptor subfamily B member 1C [Source:MGI Symbol;Acc:MGI:107538]	3.7629
Gpr151	G protein-coupled receptor 151 [Source:MGI Symbol;Acc:MGI:2441887]	3.85261
Hmgcs2	3-hydroxy-3-methylglutaryl-Coenzyme A synthase 2 [Source:MGI Symbol;Acc:MGI:101939]	3.86441
Cyp2j11	cytochrome P450, family 2, subfamily j, polypeptide 11 [Source:MGI Symbol;Acc:MGI:2140224]	3.97186
Ptgdr	prostaglandin D receptor [Source:MGI Symbol;Acc:MGI:102966]	4.40502

## Sheet: DESeq2_or_IntDiffp<0.05
2505 genes dysregulated in E11.5 uteri with age, called by either DESeq2 or Intensity Difference filter
Probe	Description	log2 fold change
Klk1	kallikrein 1 [Source:MGI Symbol;Acc:MGI:102850]	-4.70948
Cts3	cathepsin 3 [Source:MGI Symbol;Acc:MGI:2151929]	-4.48522
Hba-x	hemoglobin X, alpha-like embryonic chain in Hba complex [Source:MGI Symbol;Acc:MGI:96019]	-3.94368
Gm5155	predicted gene 5155 [Source:MGI Symbol;Acc:MGI:3647191]	-3.93657
Gm15070	predicted gene 15070 [Source:MGI Symbol;Acc:MGI:3641805]	-3.92638
Ceacam5	carcinoembryonic antigen-related cell adhesion molecule 5 [Source:MGI Symbol;Acc:MGI:1920500]	-3.91046
Igsf1	immunoglobulin superfamily, member 1 [Source:MGI Symbol;Acc:MGI:2147913]	-3.88403
Ceacam14	carcinoembryonic antigen-related cell adhesion molecule 14 [Source:MGI Symbol;Acc:MGI:1914334]	-3.88347
Ctsm	cathepsin M [Source:MGI Symbol;Acc:MGI:1927229]	-3.79044
Cuzd1	CUB and zona pellucida-like domains 1 [Source:MGI Symbol;Acc:MGI:1202881]	-3.76751
E130309D14Rik	RIKEN cDNA E130309D14 gene [Source:MGI Symbol;Acc:MGI:3588240]	-3.69844
Psg28	pregnancy-specific glycoprotein 28 [Source:MGI Symbol;Acc:MGI:1891360]	-3.66152
Krt17	keratin 17 [Source:MGI Symbol;Acc:MGI:96691]	-3.64236
Hbb-y	hemoglobin Y, beta-like embryonic chain [Source:MGI Symbol;Acc:MGI:96027]	-3.62715
Pga5	pepsinogen 5, group I [Source:MGI Symbol;Acc:MGI:1915935]	-3.62246
Psg25	pregnancy-specific glycoprotein 25 [Source:MGI Symbol;Acc:MGI:1891357]	-3.5817
Slc16a14	solute carrier family 16 (monocarboxylic acid transporters), member 14 [Source:MGI Symbol;Acc:MGI:1919031]	-3.54767
Gata4	GATA binding protein 4 [Source:MGI Symbol;Acc:MGI:95664]	-3.48638
Psg18	pregnancy specific glycoprotein 18 [Source:MGI Symbol;Acc:MGI:1347251]	-3.37627
Kel	Kell blood group [Source:MGI Symbol;Acc:MGI:1346053]	-3.35524
Prss22	protease, serine, 22 [Source:MGI Symbol;Acc:MGI:1918085]	-3.28751
Ceacam12	carcinoembryonic antigen-related cell adhesion molecule 12 [Source:MGI Symbol;Acc:MGI:1914565]	-3.27011
Serpinb11	serine (or cysteine) peptidase inhibitor, clade B (ovalbumin), member 11 [Source:MGI Symbol;Acc:MGI:1914207]	-3.24277
Spnb1	spectrin beta 1 [Source:MGI Symbol;Acc:MGI:98387]	-3.19624
Ano5	anoctamin 5 [Source:MGI Symbol;Acc:MGI:3576659]	-3.12079
Tmprss11d	transmembrane protease, serine 11d [Source:MGI Symbol;Acc:MGI:2385221]	-3.11393
Pla2g4d	phospholipase A2, group IVD [Source:MGI Symbol;Acc:MGI:1925640]	-3.08267
Flrt3	fibronectin leucine rich transmembrane protein 3 [Source:MGI Symbol;Acc:MGI:1918686]	-3.06193
Ceacam3	carcinoembryonic antigen-related cell adhesion molecule 3 [Source:MGI Symbol;Acc:MGI:3646296]	-3.0339
Psg26	pregnancy-specific glycoprotein 26 [Source:MGI Symbol;Acc:MGI:1891358]	-2.98476
Fhod3	formin homology 2 domain containing 3 [Source:MGI Symbol;Acc:MGI:1925847]	-2.94463
Glt25d2	glycosyltransferase 25 domain containing 2 [Source:MGI Symbol;Acc:MGI:2138232]	-2.91662
Gm10354	predicted gene 10354 [Source:MGI Symbol;Acc:MGI:3809109]	-2.90937
Gm12474	predicted gene 12474 [Source:MGI Symbol;Acc:MGI:3649378]	-2.89222
Ckmt1	creatine kinase, mitochondrial 1, ubiquitous [Source:MGI Symbol;Acc:MGI:99441]	-2.89007
Fbxo15	F-box protein 15 [Source:MGI Symbol;Acc:MGI:1354755]	-2.88905
Krt14	keratin 14 [Source:MGI Symbol;Acc:MGI:96688]	-2.88049
9530008L14Rik	RIKEN cDNA 9530008L14 gene [Source:MGI Symbol;Acc:MGI:1924596]	-2.8452
Slc4a1	solute carrier family 4 (anion exchanger), member 1 [Source:MGI Symbol;Acc:MGI:109393]	-2.79661
Gm98	predicted gene 98 [Source:MGI Symbol;Acc:MGI:2684944]	-2.77204
Lmx1a	LIM homeobox transcription factor 1 alpha [Source:MGI Symbol;Acc:MGI:1888519]	-2.71447
Psg21	pregnancy-specific glycoprotein 21 [Source:MGI Symbol;Acc:MGI:1891353]	-2.70088
Scube2	signal peptide, CUB domain, EGF-like 2 [Source:MGI Symbol;Acc:MGI:1928765]	-2.70052
Gm9112	predicted gene 9112 [Source:MGI Symbol;Acc:MGI:3645559]	-2.67156
Dmrtc1a	DMRT-like family C1a [Source:MGI Symbol;Acc:MGI:1918137]	-2.67039
Slc30a10	solute carrier family 30, member 10 [Source:MGI Symbol;Acc:MGI:2685058]	-2.65373
Hemgn	hemogen [Source:MGI Symbol;Acc:MGI:2136910]	-2.60575
Kprp	keratinocyte expressed, proline-rich [Source:MGI Symbol;Acc:MGI:1920981]	-2.56541
Expi	extracellular proteinase inhibitor [Source:MGI Symbol;Acc:MGI:107506]	-2.55857
Nfe2	nuclear factor, erythroid derived 2 [Source:MGI Symbol;Acc:MGI:97308]	-2.55537
Klf1	Kruppel-like factor 1 (erythroid) [Source:MGI Symbol;Acc:MGI:1342771]	-2.55249
Slc22a1	solute carrier family 22 (organic cation transporter), member 1 [Source:MGI Symbol;Acc:MGI:108111]	-2.55228
Psg23	pregnancy-specific glycoprotein 23 [Source:MGI Symbol;Acc:MGI:1891355]	-2.54507
Rhd	Rh blood group, D antigen [Source:MGI Symbol;Acc:MGI:1202882]	-2.52769
4833423E24Rik	RIKEN cDNA 4833423E24 gene [Source:MGI Symbol;Acc:MGI:2687041]	-2.52078
Adcyap1r1	adenylate cyclase activating polypeptide 1 receptor 1 [Source:MGI Symbol;Acc:MGI:108449]	-2.50133
Epb4.2	erythrocyte protein band 4.2 [Source:MGI Symbol;Acc:MGI:95402]	-2.49912
Ceacam11	carcinoembryonic antigen-related cell adhesion molecule 11 [Source:MGI Symbol;Acc:MGI:1914246]	-2.49361
Ptk6	PTK6 protein tyrosine kinase 6 [Source:MGI Symbol;Acc:MGI:99683]	-2.46871
Rhag	Rhesus blood group-associated A glycoprotein [Source:MGI Symbol;Acc:MGI:1202713]	-2.46566
Rph3a	rabphilin 3A [Source:MGI Symbol;Acc:MGI:102788]	-2.44256
Lum	lumican [Source:MGI Symbol;Acc:MGI:109347]	-2.44244
Pkhd1l1	polycystic kidney and hepatic disease 1-like 1 [Source:MGI Symbol;Acc:MGI:2183153]	-2.43444
Mylk3	myosin light chain kinase 3 [Source:MGI Symbol;Acc:MGI:2443063]	-2.43406
1700011M02Rik	RIKEN cDNA 1700011M02 gene [Source:MGI Symbol;Acc:MGI:1922693]	-2.395
Epor	erythropoietin receptor [Source:MGI Symbol;Acc:MGI:95408]	-2.39095
Gulo	gulonolactone (L-) oxidase [Source:MGI Symbol;Acc:MGI:1353434]	-2.38286
Gm12958	predicted gene 12958 [Source:MGI Symbol;Acc:MGI:3652007]	-2.37538
Ptch2	patched homolog 2 [Source:MGI Symbol;Acc:MGI:1095405]	-2.3656
Nog	noggin [Source:MGI Symbol;Acc:MGI:104327]	-2.33637
Pcsk1n	proprotein convertase subtilisin/kexin type 1 inhibitor [Source:MGI Symbol;Acc:MGI:1353431]	-2.30672
Rpl3l	ribosomal protein L3-like [Source:MGI Symbol;Acc:MGI:1913461]	-2.27762
5730559C18Rik	RIKEN cDNA 5730559C18 gene [Source:MGI Symbol;Acc:MGI:1921579]	-2.27313
Prl8a8	prolactin family 8, subfamily a, member 81 [Source:MGI Symbol;Acc:MGI:1921438]	-2.27268
Hbb-bh1	hemoglobin Z, beta-like embryonic chain [Source:MGI Symbol;Acc:MGI:96024]	-2.27184
Psg27	pregnancy-specific glycoprotein 27 [Source:MGI Symbol;Acc:MGI:1891359]	-2.24128
Slc35f3	solute carrier family 35, member F3 [Source:MGI Symbol;Acc:MGI:2444426]	-2.2299
Tmc5	transmembrane channel-like gene family 5 [Source:MGI Symbol;Acc:MGI:1921674]	-2.22977
Gdf10	growth differentiation factor 10 [Source:MGI Symbol;Acc:MGI:95684]	-2.20138
Ermap	erythroblast membrane-associated protein [Source:MGI Symbol;Acc:MGI:1349816]	-2.18925
4932442L08Rik	RIKEN cDNA 4932442L08 gene [Source:MGI Symbol;Acc:MGI:1921682]	-2.18643
Adcy1	adenylate cyclase 1 [Source:MGI Symbol;Acc:MGI:99677]	-2.1793
Xylt1	xylosyltransferase 1 [Source:MGI Symbol;Acc:MGI:2451073]	-2.16922
Tmem132e	transmembrane protein 132E [Source:MGI Symbol;Acc:MGI:2685490]	-2.14143
Uts2r	urotensin 2 receptor [Source:MGI Symbol;Acc:MGI:2183450]	-2.13347
Gpm6a	glycoprotein m6a [Source:MGI Symbol;Acc:MGI:107671]	-2.12754
2006-02-28	membrane-associated ring finger (C3HC4) 10 [Source:MGI Symbol;Acc:MGI:2443469]	-2.11915
Gp1ba	glycoprotein 1b, alpha polypeptide [Source:MGI Symbol;Acc:MGI:1333744]	-2.1056
Sox15	SRY-box containing gene 15 [Source:MGI Symbol;Acc:MGI:98363]	-2.10517
Mmrn1	multimerin 1 [Source:MGI Symbol;Acc:MGI:1918195]	-2.08763
Catsperg1	cation channel, sperm-associated, gamma 1 [Source:MGI Symbol;Acc:MGI:2443617]	-2.08122
Psd2	pleckstrin and Sec7 domain containing 2 [Source:MGI Symbol;Acc:MGI:1921252]	-2.07902
9230111E07Rik	RIKEN cDNA 9230111E07 gene [Source:MGI Symbol;Acc:MGI:1924998]	-2.07221
Ankk1	ankyrin repeat and kinase domain containing 1 [Source:MGI Symbol;Acc:MGI:3045301]	-2.05986
Gata1	GATA binding protein 1 [Source:MGI Symbol;Acc:MGI:95661]	-2.05592
1300017J02Rik	RIKEN cDNA 1300017J02 gene [Source:MGI Symbol;Acc:MGI:1919025]	-2.04938
Spock1	sparc/osteonectin, cwcv and kazal-like domains proteoglycan 1 [Source:MGI Symbol;Acc:MGI:105371]	-2.04429
Itgb8	integrin beta 8 [Source:MGI Symbol;Acc:MGI:1338035]	-2.04154
Lrrc38	leucine rich repeat containing 38 [Source:MGI Symbol;Acc:MGI:2442845]	-2.0341
Lrrc23	leucine rich repeat containing 23 [Source:MGI Symbol;Acc:MGI:1315192]	-2.02788
Slamf1	signaling lymphocytic activation molecule family member 1 [Source:MGI Symbol;Acc:MGI:1351314]	-2.02069
Foxa2	forkhead box A2 [Source:MGI Symbol;Acc:MGI:1347476]	-2.01817
Rgs17	regulator of G-protein signaling 17 [Source:MGI Symbol;Acc:MGI:1927469]	-2.00809
Sall4	sal-like 4 (Drosophila) [Source:MGI Symbol;Acc:MGI:2139360]	-2.00785
Cxcl1	chemokine (C-X-C motif) ligand 1 [Source:MGI Symbol;Acc:MGI:108068]	-2.00442
Wfdc8	WAP four-disulfide core domain 8 [Source:MGI Symbol;Acc:MGI:2685552]	-2.00261
Cftr	cystic fibrosis transmembrane conductance regulator homolog [Source:MGI Symbol;Acc:MGI:88388]	-1.98583
Psg17	pregnancy specific glycoprotein 17 [Source:MGI Symbol;Acc:MGI:1347250]	-1.97897
Msc	musculin [Source:MGI Symbol;Acc:MGI:1333884]	-1.97341
Prl7c1	prolactin family 7, subfamily c, member 1 [Source:MGI Symbol;Acc:MGI:1914755]	-1.96793
Cdx2	caudal type homeobox 2 [Source:MGI Symbol;Acc:MGI:88361]	-1.9607
Aqp3	aquaporin 3 [Source:MGI Symbol;Acc:MGI:1333777]	-1.94688
Mmp10	matrix metallopeptidase 10 [Source:MGI Symbol;Acc:MGI:97007]	-1.94611
9930013L23Rik	RIKEN cDNA 9930013L23 gene [Source:MGI Symbol;Acc:MGI:2443629]	-1.94349
Prl7a2	prolactin family 7, subfamily a, member 2 [Source:MGI Symbol;Acc:MGI:1206571]	-1.94079
Fgfbp1	fibroblast growth factor binding protein 1 [Source:MGI Symbol;Acc:MGI:1096350]	-1.93884
Cldn11	claudin 11 [Source:MGI Symbol;Acc:MGI:106925]	-1.9339
Nrg1	neuregulin 1 [Source:MGI Symbol;Acc:MGI:96083]	-1.91673
Taf7l	TAF7-like RNA polymerase II, TATA box binding protein (TBP)-associated factor [Source:MGI Symbol;Acc:MGI:1921719]	-1.91456
Tpbpb	trophoblast specific protein beta [Source:MGI Symbol;Acc:MGI:2151721]	-1.90294
A730049H05Rik	RIKEN cDNA A730049H05 gene [Source:MGI Symbol;Acc:MGI:1921766]	-1.89605
Gpr50	G-protein-coupled receptor 50 [Source:MGI Symbol;Acc:MGI:1333877]	-1.88142
Prl7b1	prolactin family 7, subfamily b, member 1 [Source:MGI Symbol;Acc:MGI:1922846]	-1.87765
1110012J17Rik	RIKEN cDNA 1110012J17 gene [Source:MGI Symbol;Acc:MGI:1915867]	-1.87564
AU015836	expressed sequence AU015836 [Source:MGI Symbol;Acc:MGI:2147954]	-1.87479
Tpbpa	trophoblast specific protein alpha [Source:MGI Symbol;Acc:MGI:98795]	-1.8546
4430402I18Rik	RIKEN cDNA 4430402I18 gene [Source:MGI Symbol;Acc:MGI:1918036]	-1.83975
Chsy3	chondroitin sulfate synthase 3 [Source:MGI Symbol;Acc:MGI:1926173]	-1.83845
Spna1	spectrin alpha 1 [Source:MGI Symbol;Acc:MGI:98385]	-1.83807
Slc38a5	solute carrier family 38, member 5 [Source:MGI Symbol;Acc:MGI:2148066]	-1.83134
Ptgfr	prostaglandin F receptor [Source:MGI Symbol;Acc:MGI:97796]	-1.81992
Fxyd3	FXYD domain-containing ion transport regulator 3 [Source:MGI Symbol;Acc:MGI:107497]	-1.81603
Fam167a	family with sequence similarity 167, member A [Source:MGI Symbol;Acc:MGI:3606565]	-1.81468
Lcn2	lipocalin 2 [Source:MGI Symbol;Acc:MGI:96757]	-1.81029
Grap2	GRB2-related adaptor protein 2 [Source:MGI Symbol;Acc:MGI:1333842]	-1.80226
Wdr96	WD repeat domain 96 [Source:MGI Symbol;Acc:MGI:1289258]	-1.8012
Pth1r	parathyroid hormone 1 receptor [Source:MGI Symbol;Acc:MGI:97801]	-1.79042
Triml1	tripartite motif family-like 1 [Source:MGI Symbol;Acc:MGI:2687279]	-1.78665
Rims2	regulating synaptic membrane exocytosis 2 [Source:MGI Symbol;Acc:MGI:2152972]	-1.78604
Triml2	tripartite motif family-like 2 [Source:MGI Symbol;Acc:MGI:3642989]	-1.78122
Gata6	GATA binding protein 6 [Source:MGI Symbol;Acc:MGI:107516]	-1.7794
Trim10	tripartite motif-containing 10 [Source:MGI Symbol;Acc:MGI:1338757]	-1.77724
Ctsr	cathepsin R [Source:MGI Symbol;Acc:MGI:1861723]	-1.77491
Muc4	mucin 4 [Source:MGI Symbol;Acc:MGI:2153525]	-1.75318
Prl3b1	prolactin family 3, subfamily b, member 1 [Source:MGI Symbol;Acc:MGI:97607]	-1.74901
Igfbp5	insulin-like growth factor binding protein 5 [Source:MGI Symbol;Acc:MGI:96440]	-1.73803
Gm867	predicted gene 867 [Source:MGI Symbol;Acc:MGI:2685713]	-1.73451
Ankrd2	ankyrin repeat domain 2 (stretch responsive muscle) [Source:MGI Symbol;Acc:MGI:1861447]	-1.72731
Hpca	hippocalcin [Source:MGI Symbol;Acc:MGI:1336200]	-1.72246
Pappa2	pappalysin 2 [Source:MGI Symbol;Acc:MGI:3051647]	-1.71838
Scand1	SCAN domain-containing 1 [Source:MGI Symbol;Acc:MGI:1343132]	-1.70736
Tox	thymocyte selection-associated high mobility group box [Source:MGI Symbol;Acc:MGI:2181659]	-1.70713
Lamc3	laminin gamma 3 [Source:MGI Symbol;Acc:MGI:1344394]	-1.70669
Pamr1	peptidase domain containing associated with muscle regeneration 1 [Source:MGI Symbol;Acc:MGI:2445082]	-1.7056
Lgr6	leucine-rich repeat-containing G protein-coupled receptor 6 [Source:MGI Symbol;Acc:MGI:2441805]	-1.7013
Col4a4	collagen, type IV, alpha 4 [Source:MGI Symbol;Acc:MGI:104687]	-1.70125
Hoxa3	homeobox A3 [Source:MGI Symbol;Acc:MGI:96175]	-1.69678
Ednra	endothelin receptor type A [Source:MGI Symbol;Acc:MGI:105923]	-1.69555
Drd4	dopamine receptor D4 [Source:MGI Symbol;Acc:MGI:94926]	-1.69554
Slc18a1	solute carrier family 18 (vesicular monoamine), member 1 [Source:MGI Symbol;Acc:MGI:106684]	-1.68694
Pou2f3	POU domain, class 2, transcription factor 3 [Source:MGI Symbol;Acc:MGI:102565]	-1.68305
Ddx4	DEAD (Asp-Glu-Ala-Asp) box polypeptide 4 [Source:MGI Symbol;Acc:MGI:102670]	-1.68152
Pnma5	paraneoplastic antigen family 5 [Source:MGI Symbol;Acc:MGI:2180566]	-1.67989
Fam155a	family with sequence similarity 155, member A [Source:MGI Symbol;Acc:MGI:2142765]	-1.6787
Mb	myoglobin [Source:MGI Symbol;Acc:MGI:96922]	-1.65643
C3	complement component 3 [Source:MGI Symbol;Acc:MGI:88227]	-1.64195
Fnd3c2	fibronectin type III domain containing 3C2 [Source:MGI Symbol;Acc:MGI:2685621]	-1.64038
Fam46c	family with sequence similarity 46, member C [Source:MGI Symbol;Acc:MGI:1921895]	-1.63719
Tnf	tumor necrosis factor [Source:MGI Symbol;Acc:MGI:104798]	-1.62437
Ascl2	achaete-scute complex homolog 2 (Drosophila) [Source:MGI Symbol;Acc:MGI:96920]	-1.62324
Slc13a5	solute carrier family 13 (sodium-dependent citrate transporter), member 5 [Source:MGI Symbol;Acc:MGI:3037150]	-1.62305
Gm10768	predicted gene 10768 [Source:MGI Symbol;Acc:MGI:3642139]	-1.61782
Nov	nephroblastoma overexpressed gene [Source:MGI Symbol;Acc:MGI:109185]	-1.60358
Tfpi2	tissue factor pathway inhibitor 2 [Source:MGI Symbol;Acc:MGI:108543]	-1.60038
Cdh24	cadherin-like 24 [Source:MGI Symbol;Acc:MGI:1928330]	-1.59584
Creb3l1	cAMP responsive element binding protein 3-like 1 [Source:MGI Symbol;Acc:MGI:1347062]	-1.59562
Mfsd4	major facilitator superfamily domain containing 4 [Source:MGI Symbol;Acc:MGI:2442786]	-1.58733
Cd3g	CD3 antigen, gamma polypeptide [Source:MGI Symbol;Acc:MGI:88333]	-1.58046
Lama1	laminin, alpha 1 [Source:MGI Symbol;Acc:MGI:99892]	-1.56991
Nrn1l	neuritin 1-like [Source:MGI Symbol;Acc:MGI:2443642]	-1.56888
Plek2	pleckstrin 2 [Source:MGI Symbol;Acc:MGI:1351466]	-1.56611
Gcnt3	glucosaminyl (N-acetyl) transferase 3, mucin type [Source:MGI Symbol;Acc:MGI:1919327]	-1.56604
Uchl1	ubiquitin carboxy-terminal hydrolase L1 [Source:MGI Symbol;Acc:MGI:103149]	-1.56443
Fer1l6	fer-1-like 6 (C. elegans) [Source:MGI Symbol;Acc:MGI:3645398]	-1.56231
Inhba	inhibin beta-A [Source:MGI Symbol;Acc:MGI:96570]	-1.54968
P2rx6	purinergic receptor P2X, ligand-gated ion channel, 6 [Source:MGI Symbol;Acc:MGI:1337113]	-1.54438
Podn	podocan [Source:MGI Symbol;Acc:MGI:2674939]	-1.54204
Nppb	natriuretic peptide type B [Source:MGI Symbol;Acc:MGI:97368]	-1.53972
Nacad	NAC alpha domain containing [Source:MGI Symbol;Acc:MGI:3603030]	-1.52511
Cdhr1	cadherin-related family member 1 [Source:MGI Symbol;Acc:MGI:2157782]	-1.52329
Sfrp5	secreted frizzled-related sequence protein 5 [Source:MGI Symbol;Acc:MGI:1860298]	-1.52298
Gm14139	predicted gene 14139 [Source:MGI Symbol;Acc:MGI:3836251]	-1.51958
Sele	selectin, endothelial cell [Source:MGI Symbol;Acc:MGI:98278]	-1.51896
9030224M15Rik	RIKEN cDNA 9030224M15 gene [Source:MGI Symbol;Acc:MGI:3045338]	-1.51787
Tmem184a	transmembrane protein 184a [Source:MGI Symbol;Acc:MGI:2385897]	-1.50818
Tnnt3	troponin T3, skeletal, fast [Source:MGI Symbol;Acc:MGI:109550]	-1.50564
Crabp1	cellular retinoic acid binding protein I [Source:MGI Symbol;Acc:MGI:88490]	-1.50421
Tjp3	tight junction protein 3 [Source:MGI Symbol;Acc:MGI:1351650]	-1.49789
Rai2	retinoic acid induced 2 [Source:MGI Symbol;Acc:MGI:1344378]	-1.49238
Crispld2	cysteine-rich secretory protein LCCL domain containing 2 [Source:MGI Symbol;Acc:MGI:1926142]	-1.48777
4933402E13Rik	RIKEN cDNA 4933402E13 gene [Source:MGI Symbol;Acc:MGI:1921687]	-1.4866
Sycp3	synaptonemal complex protein 3 [Source:MGI Symbol;Acc:MGI:109542]	-1.48519
Inca1	inhibitor of CDK, cyclin A1 interacting protein 1 [Source:MGI Symbol;Acc:MGI:2144284]	-1.48386
Fam169b	family with sequence similarity 169, member B [Source:MGI Symbol;Acc:MGI:3644026]	-1.48171
Siglecg	sialic acid binding Ig-like lectin G [Source:MGI Symbol;Acc:MGI:2443630]	-1.46617
Kif6	kinesin family member 6 [Source:MGI Symbol;Acc:MGI:1098238]	-1.46043
Prl7d1	prolactin family 7, subfamily d, member 1 [Source:MGI Symbol;Acc:MGI:97619]	-1.4596
Zim1	zinc finger, imprinted 1 [Source:MGI Symbol;Acc:MGI:1341879]	-1.45919
Crabp2	cellular retinoic acid binding protein II [Source:MGI Symbol;Acc:MGI:88491]	-1.45446
Snhg11	small nucleolar RNA host gene 11 [Source:MGI Symbol;Acc:MGI:2441845]	-1.45293
Fabp3	fatty acid binding protein 3, muscle and heart [Source:MGI Symbol;Acc:MGI:95476]	-1.45144
Bex1	brain expressed gene 1 [Source:MGI Symbol;Acc:MGI:1328321]	-1.43474
Ctsj	cathepsin J [Source:MGI Symbol;Acc:MGI:1349426]	-1.42875
B230314M03Rik	RIKEN cDNA B230314M03 gene [Source:MGI Symbol;Acc:MGI:3588233]	-1.41993
Sgpp2	sphingosine-1-phosphate phosphotase 2 [Source:MGI Symbol;Acc:MGI:3589109]	-1.41849
Ntn4	netrin 4 [Source:MGI Symbol;Acc:MGI:1888978]	-1.41523
Ttr	transthyretin [Source:MGI Symbol;Acc:MGI:98865]	-1.41081
Ptger3	prostaglandin E receptor 3 (subtype EP3) [Source:MGI Symbol;Acc:MGI:97795]	-1.40707
Prl2c1	Prolactin family 2, subfamily c, member 1 [Source:MGI Symbol;Acc:MGI:3649927]	-1.40521
E030025P04Rik	RIKEN cDNA E030025P04 gene [Source:MGI Symbol;Acc:MGI:2685510]	-1.40114
Pla2g4f	phospholipase A2, group IVF [Source:MGI Symbol;Acc:MGI:2685493]	-1.39222
Ypel4	yippee-like 4 (Drosophila) [Source:MGI Symbol;Acc:MGI:3605071]	-1.38891
Angptl7	angiopoietin-like 7 [Source:MGI Symbol;Acc:MGI:3605801]	-1.38572
Wdr65	WD repeat domain 65 [Source:MGI Symbol;Acc:MGI:2686209]	-1.38504
Serinc2	serine incorporator 2 [Source:MGI Symbol;Acc:MGI:1919132]	-1.38365
Myl7	myosin, light polypeptide 7, regulatory [Source:MGI Symbol;Acc:MGI:107495]	-1.38137
Wfdc1	WAP four-disulfide core domain 1 [Source:MGI Symbol;Acc:MGI:1915116]	-1.37397
Nat8l	N-acetyltransferase 8-like [Source:MGI Symbol;Acc:MGI:2447776]	-1.37003
Edn1	endothelin 1 [Source:MGI Symbol;Acc:MGI:95283]	-1.36705
Phyhipl	phytanoyl-CoA hydroxylase interacting protein-like [Source:MGI Symbol;Acc:MGI:1918161]	-1.36453
Folr1	folate receptor 1 (adult) [Source:MGI Symbol;Acc:MGI:95568]	-1.35872
Gpr176	G protein-coupled receptor 176 [Source:MGI Symbol;Acc:MGI:2685858]	-1.35715
Ret	ret proto-oncogene [Source:MGI Symbol;Acc:MGI:97902]	-1.35324
Mak	male germ cell-associated kinase [Source:MGI Symbol;Acc:MGI:96913]	-1.34781
Iqcd	IQ motif containing D [Source:MGI Symbol;Acc:MGI:1922982]	-1.34477
Abca13	ATP-binding cassette, sub-family A (ABC1), member 13 [Source:MGI Symbol;Acc:MGI:2388707]	-1.34241
Fam135b	family with sequence similarity 135, member B [Source:MGI Symbol;Acc:MGI:1917613]	-1.33643
Hapln4	hyaluronan and proteoglycan link protein 4 [Source:MGI Symbol;Acc:MGI:2679531]	-1.33597
Gm14167	predicted gene 14167 [Source:MGI Symbol;Acc:MGI:3651481]	-1.33301
1600012P17Rik	RIKEN cDNA 1600012P17 gene [Source:MGI Symbol;Acc:MGI:1919275]	-1.33246
Abcg4	ATP-binding cassette, sub-family G (WHITE), member 4 [Source:MGI Symbol;Acc:MGI:1890594]	-1.33034
Slc6a15	solute carrier family 6 (neurotransmitter transporter), member 15 [Source:MGI Symbol;Acc:MGI:2143484]	-1.32997
Steap4	STEAP family member 4 [Source:MGI Symbol;Acc:MGI:1923560]	-1.32497
Dio2	deiodinase, iodothyronine, type II [Source:MGI Symbol;Acc:MGI:1338833]	-1.31971
Klk4	kallikrein related-peptidase 4 (prostase, enamel matrix, prostate) [Source:MGI Symbol;Acc:MGI:1861379]	-1.31957
Tgfbi	transforming growth factor, beta induced [Source:MGI Symbol;Acc:MGI:99959]	-1.31837
Zdbf2	zinc finger, DBF-type containing 2 [Source:MGI Symbol;Acc:MGI:1921134]	-1.31813
Rhox12	reproductive homeobox 12 [Source:MGI Symbol;Acc:MGI:2685994]	-1.3131
Bdkrb2	bradykinin receptor, beta 2 [Source:MGI Symbol;Acc:MGI:102845]	-1.31255
Bmp8b	bone morphogenetic protein 8b [Source:MGI Symbol;Acc:MGI:107335]	-1.30713
Cited4	Cbp/p300-interacting transactivator, with Glu/Asp-rich carboxy-terminal domain, 4 [Source:MGI Symbol;Acc:MGI:1861694]	-1.30552
A330049M08Rik	RIKEN cDNA A330049M08 gene [Source:MGI Symbol;Acc:MGI:2444888]	-1.30363
Tex19.1	testis expressed gene 19.1 [Source:MGI Symbol;Acc:MGI:1920929]	-1.29993
Rtn1	reticulon 1 [Source:MGI Symbol;Acc:MGI:1933947]	-1.29898
F3	coagulation factor III [Source:MGI Symbol;Acc:MGI:88381]	-1.29849
Coch	coagulation factor C homolog (Limulus polyphemus) [Source:MGI Symbol;Acc:MGI:1278313]	-1.29741
Kcne4	potassium voltage-gated channel, Isk-related subfamily, gene 4 [Source:MGI Symbol;Acc:MGI:1891125]	-1.29664
Aqp1	aquaporin 1 [Source:MGI Symbol;Acc:MGI:103201]	-1.29086
Clec1b	C-type lectin domain family 1, member b [Source:MGI Symbol;Acc:MGI:1913287]	-1.28719
Cercam	cerebral endothelial cell adhesion molecule [Source:MGI Symbol;Acc:MGI:2139134]	-1.27529
Mmp11	matrix metallopeptidase 11 [Source:MGI Symbol;Acc:MGI:97008]	-1.27058
AC239617.1	No description	-1.2607
Lrrc34	leucine rich repeat containing 34 [Source:MGI Symbol;Acc:MGI:1919077]	-1.25195
Serpinb1c	serine (or cysteine) peptidase inhibitor, clade B, member 1c [Source:MGI Symbol;Acc:MGI:2445363]	-1.25181
Psg19	pregnancy specific glycoprotein 19 [Source:MGI Symbol;Acc:MGI:1347252]	-1.24582
Galnt6	No description	-1.2429
Padi1	peptidyl arginine deiminase, type I [Source:MGI Symbol;Acc:MGI:1338893]	-1.23807
Arhgap33	Rho GTPase activating protein 33 [Source:MGI Symbol;Acc:MGI:2673998]	-1.23507
Cand2	cullin-associated and neddylation-dissociated 2 (putative) [Source:MGI Symbol;Acc:MGI:1914338]	-1.22216
3425401B19Rik	RIKEN cDNA 3425401B19 gene [Source:MGI Symbol;Acc:MGI:3588196]	-1.21114
Slc7a14	solute carrier family 7 (cationic amino acid transporter, y+ system), member 14 [Source:MGI Symbol;Acc:MGI:3040688]	-1.20655
Cd24a	CD24a antigen [Source:MGI Symbol;Acc:MGI:88323]	-1.20288
Arhgef16	Rho guanine nucleotide exchange factor (GEF) 16 [Source:MGI Symbol;Acc:MGI:2446219]	-1.19399
Slc35d3	solute carrier family 35, member D3 [Source:MGI Symbol;Acc:MGI:1923407]	-1.18495
Adamts15	a disintegrin-like and metallopeptidase (reprolysin type) with thrombospondin type 1 motif, 15 [Source:MGI Symbol;Acc:MGI:2449569]	-1.18401
Dok7	docking protein 7 [Source:MGI Symbol;Acc:MGI:3584043]	-1.17601
Cxcl2	chemokine (C-X-C motif) ligand 2 [Source:MGI Symbol;Acc:MGI:1340094]	-1.17022
Ypel1	yippee-like 1 (Drosophila) [Source:MGI Symbol;Acc:MGI:1913303]	-1.16433
Epb4.9	erythrocyte protein band 4.9 [Source:MGI Symbol;Acc:MGI:99670]	-1.16356
Gm13528	predicted gene 13528 [Source:MGI Symbol;Acc:MGI:3651630]	-1.16297
Uroc1	urocanase domain containing 1 [Source:MGI Symbol;Acc:MGI:2385332]	-1.15455
Lrrc3b	leucine rich repeat containing 3B [Source:MGI Symbol;Acc:MGI:2384996]	-1.14721
Serpinb9d	serine (or cysteine) peptidase inhibitor, clade B, member 9d [Source:MGI Symbol;Acc:MGI:894667]	-1.14696
Edn2	endothelin 2 [Source:MGI Symbol;Acc:MGI:95284]	-1.1403
Ctgf	connective tissue growth factor [Source:MGI Symbol;Acc:MGI:95537]	-1.13997
Prss35	protease, serine, 35 [Source:MGI Symbol;Acc:MGI:2444800]	-1.13586
Irs2	insulin receptor substrate 2 [Source:MGI Symbol;Acc:MGI:109334]	-1.1347
Prdm8	PR domain containing 8 [Source:MGI Symbol;Acc:MGI:1924880]	-1.12597
Sema3g	sema domain, immunoglobulin domain (Ig), short basic domain, secreted, (semaphorin) 3G [Source:MGI Symbol;Acc:MGI:3041242]	-1.12175
Tmc4	transmembrane channel-like gene family 4 [Source:MGI Symbol;Acc:MGI:2669035]	-1.12048
Fetub	fetuin beta [Source:MGI Symbol;Acc:MGI:1890221]	-1.11715
Ccdc149	coiled-coil domain containing 149 [Source:MGI Symbol;Acc:MGI:2685293]	-1.11511
AC151712.4	erythroid differentiation regulator 1 [Source:RefSeq peptide;Acc:NP_579940]	-1.10921
Cst6	cystatin E/M [Source:MGI Symbol;Acc:MGI:1920970]	-1.10848
Chchd10	coiled-coil-helix-coiled-coil-helix domain containing 10 [Source:MGI Symbol;Acc:MGI:2143558]	-1.10567
Gpc2	glypican 2 (cerebroglycan) [Source:MGI Symbol;Acc:MGI:1919201]	-1.10444
Hap1	huntingtin-associated protein 1 [Source:MGI Symbol;Acc:MGI:1261831]	-1.10425
Mycbpap	MYCBP associated protein [Source:MGI Symbol;Acc:MGI:2388726]	-1.1005
Ank1	ankyrin 1, erythroid [Source:MGI Symbol;Acc:MGI:88024]	-1.1003
Sgip1	SH3-domain GRB2-like (endophilin) interacting protein 1 [Source:MGI Symbol;Acc:MGI:1920344]	-1.09842
Mybl2	myeloblastosis oncogene-like 2 [Source:MGI Symbol;Acc:MGI:101785]	-1.09743
Sox9	SRY-box containing gene 9 [Source:MGI Symbol;Acc:MGI:98371]	-1.09185
Pklr	pyruvate kinase liver and red blood cell [Source:MGI Symbol;Acc:MGI:97604]	-1.08862
Lsr	lipolysis stimulated lipoprotein receptor [Source:MGI Symbol;Acc:MGI:1927471]	-1.08711
Ankrd35	ankyrin repeat domain 35 [Source:MGI Symbol;Acc:MGI:2442590]	-1.08628
Hr	hairless [Source:MGI Symbol;Acc:MGI:96223]	-1.08519
Kcnk1	potassium channel, subfamily K, member 1 [Source:MGI Symbol;Acc:MGI:109322]	-1.08387
Plagl1	pleiomorphic adenoma gene-like 1 [Source:MGI Symbol;Acc:MGI:1100874]	-1.08368
Emp2	epithelial membrane protein 2 [Source:MGI Symbol;Acc:MGI:1098726]	-1.0832
Gap43	growth associated protein 43 [Source:MGI Symbol;Acc:MGI:95639]	-1.07586
Slc4a3	solute carrier family 4 (anion exchanger), member 3 [Source:MGI Symbol;Acc:MGI:109350]	-1.07221
Mapk13	mitogen-activated protein kinase 13 [Source:MGI Symbol;Acc:MGI:1346864]	-1.07187
Ildr1	immunoglobulin-like domain containing receptor 1 [Source:MGI Symbol;Acc:MGI:2146574]	-1.0718
Rtkn	rhotekin [Source:MGI Symbol;Acc:MGI:107371]	-1.06644
P4htm	prolyl 4-hydroxylase, transmembrane (endoplasmic reticulum) [Source:MGI Symbol;Acc:MGI:1921693]	-1.06544
Gm13248	predicted gene 13248 [Source:MGI Symbol;Acc:MGI:3713585]	-1.06532
Fgfbp3	fibroblast growth factor binding protein 3 [Source:MGI Symbol;Acc:MGI:1919764]	-1.06393
Stc2	stanniocalcin 2 [Source:MGI Symbol;Acc:MGI:1316731]	-1.06323
Gm16001	predicted gene 16001 [Source:MGI Symbol;Acc:MGI:3802119]	-1.06315
Ephx2	epoxide hydrolase 2, cytoplasmic [Source:MGI Symbol;Acc:MGI:99500]	-1.0626
Cma1	chymase 1, mast cell [Source:MGI Symbol;Acc:MGI:96941]	-1.06093
Rarres2	retinoic acid receptor responder (tazarotene induced) 2 [Source:MGI Symbol;Acc:MGI:1918910]	-1.05829
Hspb7	heat shock protein family, member 7 (cardiovascular) [Source:MGI Symbol;Acc:MGI:1352494]	-1.05737
Diras2	DIRAS family, GTP-binding RAS-like 2 [Source:MGI Symbol;Acc:MGI:1915453]	-1.05385
Dbp	D site albumin promoter binding protein [Source:MGI Symbol;Acc:MGI:94866]	-1.05337
Ear1	eosinophil-associated, ribonuclease A family, member 1 [Source:MGI Symbol;Acc:MGI:108021]	-1.05303
Pla2g2e	phospholipase A2, group IIE [Source:MGI Symbol;Acc:MGI:1349660]	-1.05048
Serpinb9e	serine (or cysteine) peptidase inhibitor, clade B, member 9e [Source:MGI Symbol;Acc:MGI:894672]	-1.04679
Nos1	nitric oxide synthase 1, neuronal [Source:MGI Symbol;Acc:MGI:97360]	-1.04233
Tnnt2	troponin T2, cardiac [Source:MGI Symbol;Acc:MGI:104597]	-1.04223
Fndc3c1	fibronectin type III domain containing 3C1 [Source:MGI Symbol;Acc:MGI:2685630]	-1.0408
Hpgd	hydroxyprostaglandin dehydrogenase 15 (NAD) [Source:MGI Symbol;Acc:MGI:108085]	-1.03797
Lamb1	laminin B1 [Source:MGI Symbol;Acc:MGI:96743]	-1.02916
Ptp4a3	protein tyrosine phosphatase 4a3 [Source:MGI Symbol;Acc:MGI:1277098]	-1.02862
Ndufa4l2	NADH dehydrogenase (ubiquinone) 1 alpha subcomplex, 4-like 2 [Source:MGI Symbol;Acc:MGI:3039567]	-1.02824
Col4a3	collagen, type IV, alpha 3 [Source:MGI Symbol;Acc:MGI:104688]	-1.02807
Ear2	eosinophil-associated, ribonuclease A family, member 2 [Source:MGI Symbol;Acc:MGI:108020]	-1.02228
F730043M19Rik	RIKEN cDNA F730043M19 gene [Source:MGI Symbol;Acc:MGI:2443237]	-1.01976
Prrg3	proline rich Gla (G-carboxyglutamic acid) 3 (transmembrane) [Source:MGI Symbol;Acc:MGI:2685214]	-1.01736
Fabp4	fatty acid binding protein 4, adipocyte [Source:MGI Symbol;Acc:MGI:88038]	-1.01709
P2rx5	purinergic receptor P2X, ligand-gated ion channel, 5 [Source:MGI Symbol;Acc:MGI:2137026]	-1.01596
Fhdc1	FH2 domain containing 1 [Source:MGI Symbol;Acc:MGI:2684972]	-1.01411
Gpm6b	glycoprotein m6b [Source:MGI Symbol;Acc:MGI:107672]	-1.00669
Gypa	glycophorin A [Source:MGI Symbol;Acc:MGI:95880]	-1.00179
Ccdc3	coiled-coil domain containing 3 [Source:MGI Symbol;Acc:MGI:1921436]	-1.00141
Sct	secretin [Source:MGI Symbol;Acc:MGI:99466]	-0.995257
Thbs3	thrombospondin 3 [Source:MGI Symbol;Acc:MGI:98739]	-0.994808
Fam43a	family with sequence similarity 43, member A [Source:MGI Symbol;Acc:MGI:2676309]	-0.994088
Golga7b	golgi autoantigen, golgin subfamily a, 7B [Source:MGI Symbol;Acc:MGI:1918396]	-0.99294
Ccnjl	cyclin J-like [Source:MGI Symbol;Acc:MGI:2685723]	-0.99215
Samd14	sterile alpha motif domain containing 14 [Source:MGI Symbol;Acc:MGI:2384945]	-0.991763
Ramp1	receptor (calcitonin) activity modifying protein 1 [Source:MGI Symbol;Acc:MGI:1858418]	-0.987765
Cd209c	CD209c antigen [Source:MGI Symbol;Acc:MGI:2157945]	-0.982279
Anxa9	annexin A9 [Source:MGI Symbol;Acc:MGI:1923711]	-0.980924
Nptx1	neuronal pentraxin 1 [Source:MGI Symbol;Acc:MGI:107811]	-0.979399
Dos	downstream of Stk11 [Source:MGI Symbol;Acc:MGI:1354170]	-0.972558
Fabp5	fatty acid binding protein 5, epidermal [Source:MGI Symbol;Acc:MGI:101790]	-0.968386
Rgag4	retrotransposon gag domain containing 4 [Source:MGI Symbol;Acc:MGI:3045324]	-0.967312
2310036O22Rik	RIKEN cDNA 2310036O22 gene [Source:MGI Symbol;Acc:MGI:1922833]	-0.9667
Zfp36l1	zinc finger protein 36, C3H type-like 1 [Source:MGI Symbol;Acc:MGI:107946]	-0.96656
Vnn1	vanin 1 [Source:MGI Symbol;Acc:MGI:108395]	-0.959107
Kank3	KN motif and ankyrin repeat domains 3 [Source:MGI Symbol;Acc:MGI:1098615]	-0.958925
Arnt2	aryl hydrocarbon receptor nuclear translocator 2 [Source:MGI Symbol;Acc:MGI:107188]	-0.955413
Htr2b	5-hydroxytryptamine (serotonin) receptor 2B [Source:MGI Symbol;Acc:MGI:109323]	-0.954605
Fbxl2	F-box and leucine-rich repeat protein 2 [Source:MGI Symbol;Acc:MGI:1919429]	-0.953991
Palm3	paralemmin 3 [Source:MGI Symbol;Acc:MGI:1921587]	-0.947115
Rasal1	RAS protein activator like 1 (GAP1 like) [Source:MGI Symbol;Acc:MGI:1330842]	-0.947029
Axin2	axin2 [Source:MGI Symbol;Acc:MGI:1270862]	-0.946174
1600014K23Rik	RIKEN cDNA 1600014K23 gene [Source:MGI Symbol;Acc:MGI:1919246]	-0.945693
Mfsd7c	major facilitator superfamily domain containing 7C [Source:MGI Symbol;Acc:MGI:2384974]	-0.944956
Gm4980	predicted gene 4980 [Source:MGI Symbol;Acc:MGI:3646425]	-0.94465
Cplx2	complexin 2 [Source:MGI Symbol;Acc:MGI:104726]	-0.944312
Mmp15	matrix metallopeptidase 15 [Source:MGI Symbol;Acc:MGI:109320]	-0.943111
Dpcr1	diffuse panbronchiolitis critical region 1 (human) [Source:MGI Symbol;Acc:MGI:2685476]	-0.941531
6230409E13Rik	RIKEN cDNA 6230409E13 gene [Source:MGI Symbol;Acc:MGI:1923382]	-0.941417
Ncam1	neural cell adhesion molecule 1 [Source:MGI Symbol;Acc:MGI:97281]	-0.940969
Galns	galactosamine (N-acetyl)-6-sulfate sulfatase [Source:MGI Symbol;Acc:MGI:1355303]	-0.935666
Adamts4	a disintegrin-like and metallopeptidase (reprolysin type) with thrombospondin type 1 motif, 4 [Source:MGI Symbol;Acc:MGI:1339949]	-0.935
Nnmt	nicotinamide N-methyltransferase [Source:MGI Symbol;Acc:MGI:1099443]	-0.934787
Rgs16	regulator of G-protein signaling 16 [Source:MGI Symbol;Acc:MGI:108407]	-0.93116
Col5a1	collagen, type V, alpha 1 [Source:MGI Symbol;Acc:MGI:88457]	-0.927135
Phactr1	phosphatase and actin regulator 1 [Source:MGI Symbol;Acc:MGI:2659021]	-0.920039
Tmem191c	transmembrane protein 191C [Source:MGI Symbol;Acc:MGI:107238]	-0.917968
Bend5	BEN domain containing 5 [Source:MGI Symbol;Acc:MGI:1914871]	-0.917548
Slc25a37	solute carrier family 25, member 37 [Source:MGI Symbol;Acc:MGI:1914962]	-0.916275
BC051226	cDNA sequence BC051226 [Source:MGI Symbol;Acc:MGI:3039585]	-0.915338
Cys1	cystin 1 [Source:MGI Symbol;Acc:MGI:2177632]	-0.914114
Stk32a	serine/threonine kinase 32A [Source:MGI Symbol;Acc:MGI:2442403]	-0.913704
Prlr	prolactin receptor [Source:MGI Symbol;Acc:MGI:97763]	-0.91258
Ak3	adenylate kinase 3 [Source:MGI Symbol;Acc:MGI:1860835]	-0.911028
Pnma2	paraneoplastic antigen MA2 [Source:MGI Symbol;Acc:MGI:2444129]	-0.910951
Mdfi	MyoD family inhibitor [Source:MGI Symbol;Acc:MGI:107687]	-0.91072
Tmem79	transmembrane protein 79 [Source:MGI Symbol;Acc:MGI:1919163]	-0.909543
Trem2	triggering receptor expressed on myeloid cells 2 [Source:MGI Symbol;Acc:MGI:1913150]	-0.90575
Jub	ajuba [Source:MGI Symbol;Acc:MGI:1341886]	-0.902848
Cbx7	chromobox homolog 7 [Source:MGI Symbol;Acc:MGI:1196439]	-0.897978
Ccbp2	chemokine binding protein 2 [Source:MGI Symbol;Acc:MGI:1891697]	-0.897528
Tmem232	transmembrane protein 232 [Source:MGI Symbol;Acc:MGI:2685786]	-0.895583
Tubg2	tubulin, gamma 2 [Source:MGI Symbol;Acc:MGI:2144208]	-0.894675
Clvs1	clavesin 1 [Source:MGI Symbol;Acc:MGI:1921688]	-0.894506
Sytl1	synaptotagmin-like 1 [Source:MGI Symbol;Acc:MGI:1933365]	-0.89267
Plekha4	pleckstrin homology domain containing, family A (phosphoinositide binding specific) member 4 [Source:MGI Symbol;Acc:MGI:1916467]	-0.889256
Klf8	Kruppel-like factor 8 [Source:MGI Symbol;Acc:MGI:2442430]	-0.889195
1810062O18Rik	RIKEN cDNA 1810062O18 gene [Source:MGI Symbol;Acc:MGI:1922852]	-0.882448
Zfp651	zinc finger protein 651 [Source:MGI Symbol;Acc:MGI:2670992]	-0.881425
Leprel1	leprecan-like 1 [Source:MGI Symbol;Acc:MGI:2146663]	-0.88102
Ildr2	immunoglobulin-like domain containing receptor 2 [Source:MGI Symbol;Acc:MGI:1196370]	-0.88054
Derl3	Der1-like domain family, member 3 [Source:MGI Symbol;Acc:MGI:1917627]	-0.878787
Slc2a6	solute carrier family 2 (facilitated glucose transporter), member 6 [Source:MGI Symbol;Acc:MGI:2443286]	-0.87578
BC096441	cDNA sequence BC096441 [Source:MGI Symbol;Acc:MGI:3845075]	-0.871681
Scnn1b	sodium channel, nonvoltage-gated 1 beta [Source:MGI Symbol;Acc:MGI:104696]	-0.871168
Sel1l3	sel-1 suppressor of lin-12-like 3 (C. elegans) [Source:MGI Symbol;Acc:MGI:1916941]	-0.87012
Cd40	CD40 antigen [Source:MGI Symbol;Acc:MGI:88336]	-0.869186
Tmem82	transmembrane protein 82 [Source:MGI Symbol;Acc:MGI:2384869]	-0.868409
Napsa	napsin A aspartic peptidase [Source:MGI Symbol;Acc:MGI:109365]	-0.867699
Arl4c	ADP-ribosylation factor-like 4C [Source:MGI Symbol;Acc:MGI:2445172]	-0.866755
Evpl	envoplakin [Source:MGI Symbol;Acc:MGI:107507]	-0.866501
Neat1	nuclear paraspeckle assembly transcript 1 (non-protein coding) [Source:MGI Symbol;Acc:MGI:1914211]	-0.864844
Nradd	neurotrophin receptor associated death domain [Source:MGI Symbol;Acc:MGI:1914419]	-0.863563
Mettl7a1	methyltransferase like 7A1 [Source:MGI Symbol;Acc:MGI:1916523]	-0.861702
Usp13	ubiquitin specific peptidase 13 (isopeptidase T-3) [Source:MGI Symbol;Acc:MGI:1919857]	-0.861521
Cacnb1	calcium channel, voltage-dependent, beta 1 subunit [Source:MGI Symbol;Acc:MGI:102522]	-0.860969
Sema3b	sema domain, immunoglobulin domain (Ig), short basic domain, secreted, (semaphorin) 3B [Source:MGI Symbol;Acc:MGI:107561]	-0.859765
Ptprf	protein tyrosine phosphatase, receptor type, F [Source:MGI Symbol;Acc:MGI:102695]	-0.859283
2610019F03Rik	RIKEN cDNA 2610019F03 gene [Source:MGI Symbol;Acc:MGI:1919398]	-0.857509
Plekhh2	pleckstrin homology domain containing, family H (with MyTH4 domain) member 2 [Source:MGI Symbol;Acc:MGI:2146813]	-0.856728
Cited1	Cbp/p300-interacting transactivator with Glu/Asp-rich carboxy-terminal domain 1 [Source:MGI Symbol;Acc:MGI:108023]	-0.855779
Tgfb3	transforming growth factor, beta 3 [Source:MGI Symbol;Acc:MGI:98727]	-0.854819
Airn	antisense Igf2r RNA [Source:MGI Symbol;Acc:MGI:1353471]	-0.851927
Kcnd2	potassium voltage-gated channel, Shal-related family, member 2 [Source:MGI Symbol;Acc:MGI:102663]	-0.849821
Rptn	repetin [Source:MGI Symbol;Acc:MGI:1099055]	-0.8487
Dcn	decorin [Source:MGI Symbol;Acc:MGI:94872]	-0.841383
Apln	apelin [Source:MGI Symbol;Acc:MGI:1353624]	-0.841045
Obsl1	obscurin-like 1 [Source:MGI Symbol;Acc:MGI:2138628]	-0.834502
Gpr77	G protein-coupled receptor 77 [Source:MGI Symbol;Acc:MGI:2442013]	-0.829795
Fgl2	fibrinogen-like protein 2 [Source:MGI Symbol;Acc:MGI:103266]	-0.829535
Dtx1	deltex 1 homolog (Drosophila) [Source:MGI Symbol;Acc:MGI:1352744]	-0.829353
Plekhg6	pleckstrin homology domain containing, family G (with RhoGef domain) member 6 [Source:MGI Symbol;Acc:MGI:2682298]	-0.825801
Nt5e	5' nucleotidase, ecto [Source:MGI Symbol;Acc:MGI:99782]	-0.823069
2010110P09Rik	RIKEN cDNA 2010110P09 gene [Source:MGI Symbol;Acc:MGI:1917511]	-0.822394
Kif5c	kinesin family member 5C [Source:MGI Symbol;Acc:MGI:1098269]	-0.821069
Car2	carbonic anhydrase 2 [Source:MGI Symbol;Acc:MGI:88269]	-0.820092
Scn5a	sodium channel, voltage-gated, type V, alpha [Source:MGI Symbol;Acc:MGI:98251]	-0.81936
Amigo1	adhesion molecule with Ig like domain 1 [Source:MGI Symbol;Acc:MGI:2653612]	-0.818619
Cldn5	claudin 5 [Source:MGI Symbol;Acc:MGI:1276112]	-0.815599
Adamtsl5	ADAMTS-like 5 [Source:MGI Symbol;Acc:MGI:1913798]	-0.812956
Osbpl10	oxysterol binding protein-like 10 [Source:MGI Symbol;Acc:MGI:1921736]	-0.80993
Chrnb1	cholinergic receptor, nicotinic, beta polypeptide 1 (muscle) [Source:MGI Symbol;Acc:MGI:87890]	-0.809085
Tmem8	transmembrane protein 8 (five membrane-spanning domains) [Source:MGI Symbol;Acc:MGI:1926283]	-0.808897
Ank3	ankyrin 3, epithelial [Source:MGI Symbol;Acc:MGI:88026]	-0.808846
Echdc2	enoyl Coenzyme A hydratase domain containing 2 [Source:MGI Symbol;Acc:MGI:1289238]	-0.806326
Kifc2	kinesin family member C2 [Source:MGI Symbol;Acc:MGI:109187]	-0.805171
Cst3	cystatin C [Source:MGI Symbol;Acc:MGI:102519]	-0.804982
Ppp2r2c	protein phosphatase 2 (formerly 2A), regulatory subunit B (PR 52), gamma isoform [Source:MGI Symbol;Acc:MGI:2442660]	-0.800733
Hand1	heart and neural crest derivatives expressed transcript 1 [Source:MGI Symbol;Acc:MGI:103577]	-0.800707
Tgfb1i1	transforming growth factor beta 1 induced transcript 1 [Source:MGI Symbol;Acc:MGI:102784]	-0.800637
Bhlhe41	basic helix-loop-helix family, member e41 [Source:MGI Symbol;Acc:MGI:1930704]	-0.799181
Gadd45g	growth arrest and DNA-damage-inducible 45 gamma [Source:MGI Symbol;Acc:MGI:1346325]	-0.798153
Fn1	fibronectin 1 [Source:MGI Symbol;Acc:MGI:95566]	-0.797965
Map1lc3a	microtubule-associated protein 1 light chain 3 alpha [Source:MGI Symbol;Acc:MGI:1915661]	-0.797876
Pik3ip1	phosphoinositide-3-kinase interacting protein 1 [Source:MGI Symbol;Acc:MGI:1917016]	-0.797473
Hexa	hexosaminidase A [Source:MGI Symbol;Acc:MGI:96073]	-0.797202
Cpe	carboxypeptidase E [Source:MGI Symbol;Acc:MGI:101932]	-0.795523
Kif21a	kinesin family member 21A [Source:MGI Symbol;Acc:MGI:109188]	-0.792725
Fbxl12	F-box and leucine-rich repeat protein 12 [Source:MGI Symbol;Acc:MGI:1354738]	-0.792552
Nuak1	NUAK family, SNF1-like kinase, 1 [Source:MGI Symbol;Acc:MGI:1925226]	-0.791948
Rho	rhodopsin [Source:MGI Symbol;Acc:MGI:97914]	-0.789606
Mgst3	microsomal glutathione S-transferase 3 [Source:MGI Symbol;Acc:MGI:1913697]	-0.788317
Sfn	stratifin [Source:MGI Symbol;Acc:MGI:1891831]	-0.78547
Ppm1e	protein phosphatase 1E (PP2C domain containing) [Source:MGI Symbol;Acc:MGI:2444096]	-0.785295
Rps6ka6	ribosomal protein S6 kinase polypeptide 6 [Source:MGI Symbol;Acc:MGI:1914321]	-0.782495
Pltp	phospholipid transfer protein [Source:MGI Symbol;Acc:MGI:103151]	-0.780214
Slco4a1	solute carrier organic anion transporter family, member 4a1 [Source:MGI Symbol;Acc:MGI:1351866]	-0.778923
Fam124a	family with sequence similarity 124, member A [Source:MGI Symbol;Acc:MGI:3645930]	-0.778135
Pcsk6	proprotein convertase subtilisin/kexin type 6 [Source:MGI Symbol;Acc:MGI:102897]	-0.776638
Ccdc64	coiled-coil domain containing 64 [Source:MGI Symbol;Acc:MGI:1922915]	-0.774703
Arhgef10l	Rho guanine nucleotide exchange factor (GEF) 10-like [Source:MGI Symbol;Acc:MGI:1920004]	-0.773987
Sox7	SRY-box containing gene 7 [Source:MGI Symbol;Acc:MGI:98369]	-0.769585
Lox	lysyl oxidase [Source:MGI Symbol;Acc:MGI:96817]	-0.766735
Cd109	CD109 antigen [Source:MGI Symbol;Acc:MGI:2445221]	-0.766393
Mrc2	mannose receptor, C type 2 [Source:MGI Symbol;Acc:MGI:107818]	-0.761634
Fam109a	family with sequence similarity 109, member A [Source:MGI Symbol;Acc:MGI:2442708]	-0.761459
Sult1e1	sulfotransferase family 1E, member 1 [Source:MGI Symbol;Acc:MGI:98431]	-0.75998
Fmr1nb	fragile X mental retardation 1 neighbor [Source:MGI Symbol;Acc:MGI:2672032]	-0.75957
Hba-a1	hemoglobin alpha, adult chain 1 [Source:MGI Symbol;Acc:MGI:96015]	-0.758857
Ier3	immediate early response 3 [Source:MGI Symbol;Acc:MGI:104814]	-0.757027
Gramd2	GRAM domain containing 2 [Source:MGI Symbol;Acc:MGI:3528937]	-0.756754
Nol3	nucleolar protein 3 (apoptosis repressor with CARD domain) [Source:MGI Symbol;Acc:MGI:1925938]	-0.753679
Sox13	SRY-box containing gene 13 [Source:MGI Symbol;Acc:MGI:98361]	-0.752264
Mmp23	matrix metallopeptidase 23 [Source:MGI Symbol;Acc:MGI:1347361]	-0.75084
Slc9a3r1	solute carrier family 9 (sodium/hydrogen exchanger), member 3 regulator 1 [Source:MGI Symbol;Acc:MGI:1349482]	-0.748545
Serpine2	serine (or cysteine) peptidase inhibitor, clade E, member 2 [Source:MGI Symbol;Acc:MGI:101780]	-0.747948
Prl8a9	prolactin family8, subfamily a, member 9 [Source:MGI Symbol;Acc:MGI:1914560]	-0.747686
Myo18b	myosin XVIIIb [Source:MGI Symbol;Acc:MGI:1921626]	-0.745701
Cirbp	cold inducible RNA binding protein [Source:MGI Symbol;Acc:MGI:893588]	-0.7451
Dtx3	deltex 3 homolog (Drosophila) [Source:MGI Symbol;Acc:MGI:2135752]	-0.742502
Wbp1	WW domain binding protein 1 [Source:MGI Symbol;Acc:MGI:104710]	-0.741258
Gpx1	glutathione peroxidase 1 [Source:MGI Symbol;Acc:MGI:104887]	-0.740415
Shisa3	shisa homolog 3 (Xenopus laevis) [Source:MGI Symbol;Acc:MGI:3041225]	-0.739631
Hspb1	heat shock protein 1 [Source:MGI Symbol;Acc:MGI:96240]	-0.738435
5430435G22Rik	RIKEN cDNA 5430435G22 gene [Source:MGI Symbol;Acc:MGI:2442295]	-0.737943
Hs3st1	heparan sulfate (glucosamine) 3-O-sulfotransferase 1 [Source:MGI Symbol;Acc:MGI:1201606]	-0.73695
Plxdc1	plexin domain containing 1 [Source:MGI Symbol;Acc:MGI:1919574]	-0.736431
Prrx1	paired related homeobox 1 [Source:MGI Symbol;Acc:MGI:97712]	-0.735574
Ncf1	neutrophil cytosolic factor 1 [Source:MGI Symbol;Acc:MGI:97283]	-0.735559
Fam189a2	family with sequence similarity 189, member A2 [Source:MGI Symbol;Acc:MGI:2685813]	-0.735404
Ntng2	netrin G2 [Source:MGI Symbol;Acc:MGI:2159341]	-0.735125
Ntrk2	neurotrophic tyrosine kinase, receptor, type 2 [Source:MGI Symbol;Acc:MGI:97384]	-0.733407
Epn2	epsin 2 [Source:MGI Symbol;Acc:MGI:1333766]	-0.733163
Htra3	HtrA serine peptidase 3 [Source:MGI Symbol;Acc:MGI:1925808]	-0.732766
Dnase2a	deoxyribonuclease II alpha [Source:MGI Symbol;Acc:MGI:1329019]	-0.732552
Cldn1	claudin 1 [Source:MGI Symbol;Acc:MGI:1276109]	-0.732254
Abcc2	ATP-binding cassette, sub-family C (CFTR/MRP), member 2 [Source:MGI Symbol;Acc:MGI:1352447]	-0.731388
4833442J19Rik	RIKEN cDNA 4833442J19 gene [Source:MGI Symbol;Acc:MGI:2443575]	-0.730372
Ninj1	ninjurin 1 [Source:MGI Symbol;Acc:MGI:1196617]	-0.72835
Mfsd12	major facilitator superfamily domain containing 12 [Source:MGI Symbol;Acc:MGI:3604804]	-0.726551
Chpf	chondroitin polymerizing factor [Source:MGI Symbol;Acc:MGI:106576]	-0.72646
Apbb1	amyloid beta (A4) precursor protein-binding, family B, member 1 [Source:MGI Symbol;Acc:MGI:107765]	-0.725778
Mxra8	matrix-remodelling associated 8 [Source:MGI Symbol;Acc:MGI:1922011]	-0.724854
Anxa8	annexin A8 [Source:MGI Symbol;Acc:MGI:1201374]	-0.724735
Mmp28	matrix metallopeptidase 28 (epilysin) [Source:MGI Symbol;Acc:MGI:2153062]	-0.722196
Qpct	glutaminyl-peptide cyclotransferase (glutaminyl cyclase) [Source:MGI Symbol;Acc:MGI:1917786]	-0.722127
Fbxo27	F-box protein 27 [Source:MGI Symbol;Acc:MGI:2685007]	-0.721554
3830417A13Rik	RIKEN cDNA 3830417A13 gene [Source:MGI Symbol;Acc:MGI:1917946]	-0.721467
Ust	uronyl-2-sulfotransferase [Source:MGI Symbol;Acc:MGI:2442406]	-0.720976
Tubb4a	tubulin, beta 4A class IVA [Source:MGI Symbol;Acc:MGI:107848]	-0.720103
Igf2	insulin-like growth factor 2 [Source:MGI Symbol;Acc:MGI:96434]	-0.718405
D18Ertd653e	DNA segment, Chr 18, ERATO Doi 653, expressed [Source:MGI Symbol;Acc:MGI:1277150]	-0.716366
Sbsn	suprabasin [Source:MGI Symbol;Acc:MGI:2446326]	-0.715695
Layn	layilin [Source:MGI Symbol;Acc:MGI:2685357]	-0.71431
Vegfb	vascular endothelial growth factor B [Source:MGI Symbol;Acc:MGI:106199]	-0.712215
Ctsk	cathepsin K [Source:MGI Symbol;Acc:MGI:107823]	-0.709293
Pdgfa	platelet derived growth factor, alpha [Source:MGI Symbol;Acc:MGI:97527]	-0.708161
Emilin2	elastin microfibril interfacer 2 [Source:MGI Symbol;Acc:MGI:2389136]	-0.707147
H2-Q6	histocompatibility 2, Q region locus 6 [Source:MGI Symbol;Acc:MGI:95935]	-0.705643
Creg1	cellular repressor of E1A-stimulated genes 1 [Source:MGI Symbol;Acc:MGI:1344382]	-0.703107
Cyr61	cysteine rich protein 61 [Source:MGI Symbol;Acc:MGI:88613]	-0.702287
Mill2	MHC I like leukocyte 2 [Source:MGI Symbol;Acc:MGI:2179989]	-0.70195
Ang	angiogenin, ribonuclease, RNase A family, 5 [Source:MGI Symbol;Acc:MGI:88022]	-0.700128
Ppcdc	phosphopantothenoylcysteine decarboxylase [Source:MGI Symbol;Acc:MGI:1914062]	-0.699514
Dnajc22	DnaJ (Hsp40) homolog, subfamily C, member 22 [Source:MGI Symbol;Acc:MGI:1920028]	-0.699393
CT009495.1	uncharacterized protein LOC70045 precursor [Source:RefSeq peptide;Acc:NP_001193613]	-0.6986
Arhgap8	Rho GTPase activating protein 8 [Source:MGI Symbol;Acc:MGI:1920417]	-0.698589
Sdr42e1	short chain dehydrogenase/reductase family 42E, member 1 [Source:MGI Symbol;Acc:MGI:1921282]	-0.697509
Gm9776	predicted gene 9776 [Source:MGI Symbol;Acc:MGI:3641792]	-0.697494
Mical3	microtubule associated monoxygenase, calponin and LIM domain containing 3 [Source:MGI Symbol;Acc:MGI:2442733]	-0.696276
Hdac5	histone deacetylase 5 [Source:MGI Symbol;Acc:MGI:1333784]	-0.695747
1190002H23Rik	RIKEN cDNA 1190002H23 gene [Source:MGI Symbol;Acc:MGI:1913464]	-0.695684
Fam176a	family with sequence similarity 176, member A [Source:MGI Symbol;Acc:MGI:2385247]	-0.695204
Dlk2	delta-like 2 homolog (Drosophila) [Source:MGI Symbol;Acc:MGI:2146838]	-0.695042
Gadd45a	growth arrest and DNA-damage-inducible 45 alpha [Source:MGI Symbol;Acc:MGI:107799]	-0.694729
Pqlc3	PQ loop repeat containing [Source:MGI Symbol;Acc:MGI:2444067]	-0.69373
1500009L16Rik	RIKEN cDNA 1500009L16 gene [Source:MGI Symbol;Acc:MGI:1917034]	-0.69338
Itgb5	integrin beta 5 [Source:MGI Symbol;Acc:MGI:96614]	-0.691953
Svep1	sushi, von Willebrand factor type A, EGF and pentraxin domain containing 1 [Source:MGI Symbol;Acc:MGI:1928849]	-0.690994
Gpnmb	glycoprotein (transmembrane) nmb [Source:MGI Symbol;Acc:MGI:1934765]	-0.69079
Chst11	carbohydrate sulfotransferase 11 [Source:MGI Symbol;Acc:MGI:1927166]	-0.690061
Rbp1	retinol binding protein 1, cellular [Source:MGI Symbol;Acc:MGI:97876]	-0.689044
Leng8	leukocyte receptor cluster (LRC) member 8 [Source:MGI Symbol;Acc:MGI:2142195]	-0.687658
Chst15	carbohydrate (N-acetylgalactosamine 4-sulfate 6-O) sulfotransferase 15 [Source:MGI Symbol;Acc:MGI:1924840]	-0.685109
Per3	period homolog 3 (Drosophila) [Source:MGI Symbol;Acc:MGI:1277134]	-0.684837
Hdgfrp3	hepatoma-derived growth factor, related protein 3 [Source:MGI Symbol;Acc:MGI:1352760]	-0.681822
Gstt2	glutathione S-transferase, theta 2 [Source:MGI Symbol;Acc:MGI:106188]	-0.681707
Lrrc61	leucine rich repeat containing 61 [Source:MGI Symbol;Acc:MGI:2652848]	-0.678607
Hbb-b2	hemoglobin, beta adult minor chain [Source:MGI Symbol;Acc:MGI:96022]	-0.677604
Pdk4	pyruvate dehydrogenase kinase, isoenzyme 4 [Source:MGI Symbol;Acc:MGI:1351481]	-0.67687
Serpinb9c	serine (or cysteine) peptidase inhibitor, clade B, member 9c [Source:MGI Symbol;Acc:MGI:894669]	-0.675625
H2-K1	histocompatibility 2, K1, K region [Source:MGI Symbol;Acc:MGI:95904]	-0.675451
Fgfrl1	fibroblast growth factor receptor-like 1 [Source:MGI Symbol;Acc:MGI:2150920]	-0.673039
Phldb3	pleckstrin homology-like domain, family B, member 3 [Source:MGI Symbol;Acc:MGI:3642959]	-0.67264
4930523C07Rik	RIKEN cDNA 4930523C07 gene [Source:MGI Symbol;Acc:MGI:1914897]	-0.672508
Prnd	prion protein dublet [Source:MGI Symbol;Acc:MGI:1346999]	-0.672379
Zdhhc14	zinc finger, DHHC domain containing 14 [Source:MGI Symbol;Acc:MGI:2653229]	-0.672156
Fam13c	family with sequence similarity 13, member C [Source:MGI Symbol;Acc:MGI:1918971]	-0.671785
Rnd2	Rho family GTPase 2 [Source:MGI Symbol;Acc:MGI:1338755]	-0.670612
Arhgap27	Rho GTPase activating protein 27 [Source:MGI Symbol;Acc:MGI:1916903]	-0.669187
Bace2	beta-site APP-cleaving enzyme 2 [Source:MGI Symbol;Acc:MGI:1860440]	-0.668798
Sphk2	sphingosine kinase 2 [Source:MGI Symbol;Acc:MGI:1861380]	-0.668076
Galnt3	No description	-0.667873
Fhl2	four and a half LIM domains 2 [Source:MGI Symbol;Acc:MGI:1338762]	-0.664611
Gzmn	granzyme N [Source:MGI Symbol;Acc:MGI:2675494]	-0.662092
RP24-308M3.1	No description	-0.660386
Itprip	inositol 1,4,5-triphosphate receptor interacting protein [Source:MGI Symbol;Acc:MGI:3042776]	-0.659281
Zdhhc1	zinc finger, DHHC domain containing 1 [Source:MGI Symbol;Acc:MGI:1918046]	-0.657329
Cacnb3	calcium channel, voltage-dependent, beta 3 subunit [Source:MGI Symbol;Acc:MGI:103307]	-0.656213
Gla	galactosidase, alpha [Source:MGI Symbol;Acc:MGI:1347344]	-0.655291
Fam20a	family with sequence similarity 20, member A [Source:MGI Symbol;Acc:MGI:2388266]	-0.654184
Tmem109	transmembrane protein 109 [Source:MGI Symbol;Acc:MGI:1915789]	-0.653933
Gpr126	G protein-coupled receptor 126 [Source:MGI Symbol;Acc:MGI:1916151]	-0.653795
Pla2g15	phospholipase A2, group XV [Source:MGI Symbol;Acc:MGI:2178076]	-0.653046
Cdnf	cerebral dopamine neurotrophic factor [Source:MGI Symbol;Acc:MGI:3606576]	-0.653027
Rras	Harvey rat sarcoma oncogene, subgroup R [Source:MGI Symbol;Acc:MGI:98179]	-0.652559
Rasef	RAS and EF hand domain containing [Source:MGI Symbol;Acc:MGI:2448565]	-0.652031
Dpysl3	dihydropyrimidinase-like 3 [Source:MGI Symbol;Acc:MGI:1349762]	-0.651875
Stom	stomatin [Source:MGI Symbol;Acc:MGI:95403]	-0.651374
Nptxr	neuronal pentraxin receptor [Source:MGI Symbol;Acc:MGI:1920590]	-0.651167
Gadd45b	growth arrest and DNA-damage-inducible 45 beta [Source:MGI Symbol;Acc:MGI:107776]	-0.649135
Rnf157	ring finger protein 157 [Source:MGI Symbol;Acc:MGI:2442484]	-0.645885
Dpysl2	dihydropyrimidinase-like 2 [Source:MGI Symbol;Acc:MGI:1349763]	-0.645787
Cd68	CD68 antigen [Source:MGI Symbol;Acc:MGI:88342]	-0.644916
Bok	BCL2-related ovarian killer protein [Source:MGI Symbol;Acc:MGI:1858494]	-0.64174
Sdc3	syndecan 3 [Source:MGI Symbol;Acc:MGI:1349163]	-0.640731
Cd59a	CD59a antigen [Source:MGI Symbol;Acc:MGI:109177]	-0.640627
St6galnac2	ST6 euraminyl-2,3-beta-galactosyl-1,3)-N-acetylgalactosaminide alpha-2,6-sialyltransferase 2 [Source:MGI Symbol;Acc:MGI:107553]	-0.640458
Adamts7	a disintegrin-like and metallopeptidase (reprolysin type) with thrombospondin type 1 motif, 7 [Source:MGI Symbol;Acc:MGI:1347346]	-0.637545
Cd99l2	CD99 antigen-like 2 [Source:MGI Symbol;Acc:MGI:2177151]	-0.636334
Ctsz	cathepsin Z [Source:MGI Symbol;Acc:MGI:1891190]	-0.634397
St8sia6	ST8 alpha-N-acetyl-neuraminide alpha-2,8-sialyltransferase 6 [Source:MGI Symbol;Acc:MGI:2386797]	-0.633707
Angptl4	angiopoietin-like 4 [Source:MGI Symbol;Acc:MGI:1888999]	-0.63346
Irak2	interleukin-1 receptor-associated kinase 2 [Source:MGI Symbol;Acc:MGI:2429603]	-0.632688
Pbxip1	pre B cell leukemia transcription factor interacting protein 1 [Source:MGI Symbol;Acc:MGI:2441670]	-0.631547
Trim63	tripartite motif-containing 63 [Source:MGI Symbol;Acc:MGI:2447992]	-0.630304
Hrh2	histamine receptor H2 [Source:MGI Symbol;Acc:MGI:108482]	-0.629676
P2rx4	purinergic receptor P2X, ligand-gated ion channel 4 [Source:MGI Symbol;Acc:MGI:1338859]	-0.629647
Sox4	SRY-box containing gene 4 [Source:MGI Symbol;Acc:MGI:98366]	-0.62937
1810011H11Rik	RIKEN cDNA 1810011H11 gene [Source:MGI Symbol;Acc:MGI:1916319]	-0.629338
Tbc1d16	TBC1 domain family, member 16 [Source:MGI Symbol;Acc:MGI:2652878]	-0.628209
Fam83g	family with sequence similarity 83, member G [Source:MGI Symbol;Acc:MGI:1916890]	-0.627655
A430107O13Rik	RIKEN cDNA A430107O13 gene [Source:MGI Symbol;Acc:MGI:2444814]	-0.627458
Gprc5a	G protein-coupled receptor, family C, group 5, member A [Source:MGI Symbol;Acc:MGI:1891250]	-0.627018
Dusp4	dual specificity phosphatase 4 [Source:MGI Symbol;Acc:MGI:2442191]	-0.626563
Meis3	Meis homeobox 3 [Source:MGI Symbol;Acc:MGI:108519]	-0.626445
Mamdc2	MAM domain containing 2 [Source:MGI Symbol;Acc:MGI:1918988]	-0.625269
Cyp4v3	cytochrome P450, family 4, subfamily v, polypeptide 3 [Source:MGI Symbol;Acc:MGI:2142763]	-0.624569
Il17rc	interleukin 17 receptor C [Source:MGI Symbol;Acc:MGI:2159336]	-0.624476
Sgcb	sarcoglycan, beta (dystrophin-associated glycoprotein) [Source:MGI Symbol;Acc:MGI:1346523]	-0.624055
Atat1	alpha tubulin acetyltransferase 1 [Source:MGI Symbol;Acc:MGI:1913869]	-0.622234
AI854703	expressed sequence AI854703 [Source:MGI Symbol;Acc:MGI:2141510]	-0.620562
Col4a1	collagen, type IV, alpha 1 [Source:MGI Symbol;Acc:MGI:88454]	-0.617283
Bcar1	breast cancer anti-estrogen resistance 1 [Source:MGI Symbol;Acc:MGI:108091]	-0.617194
Tnfrsf11b	tumor necrosis factor receptor superfamily, member 11b (osteoprotegerin) [Source:MGI Symbol;Acc:MGI:109587]	-0.615746
C030046I01Rik	RIKEN cDNA C030046I01 gene [Source:MGI Symbol;Acc:MGI:1924814]	-0.615342
Adm	adrenomedullin [Source:MGI Symbol;Acc:MGI:108058]	-0.615098
Siva1	SIVA1, apoptosis-inducing factor [Source:MGI Symbol;Acc:MGI:1353606]	-0.61478
Zfp28	zinc finger protein 28 [Source:MGI Symbol;Acc:MGI:99175]	-0.61278
Pam	peptidylglycine alpha-amidating monooxygenase [Source:MGI Symbol;Acc:MGI:97475]	-0.612635
Cpt1c	carnitine palmitoyltransferase 1c [Source:MGI Symbol;Acc:MGI:2446526]	-0.612197
Prom1	prominin 1 [Source:MGI Symbol;Acc:MGI:1100886]	-0.610788
Lrrc32	leucine rich repeat containing 32 [Source:MGI Symbol;Acc:MGI:93882]	-0.610042
Fbln2	fibulin 2 [Source:MGI Symbol;Acc:MGI:95488]	-0.608352
Rasgrp3	RAS, guanyl releasing protein 3 [Source:MGI Symbol;Acc:MGI:3028579]	-0.607208
Gpc1	glypican 1 [Source:MGI Symbol;Acc:MGI:1194891]	-0.605498
Rassf4	Ras association (RalGDS/AF-6) domain family member 4 [Source:MGI Symbol;Acc:MGI:2386853]	-0.603935
Rassf9	Ras association (RalGDS/AF-6) domain family (N-terminal) member 9 [Source:MGI Symbol;Acc:MGI:2384307]	-0.603442
Tjp2	tight junction protein 2 [Source:MGI Symbol;Acc:MGI:1341872]	-0.602413
Fam98c	family with sequence similarity 98, member C [Source:MGI Symbol;Acc:MGI:1921083]	-0.601931
Tmem62	transmembrane protein 62 [Source:MGI Symbol;Acc:MGI:2139461]	-0.6002
Gm14005	predicted gene 14005 [Source:MGI Symbol;Acc:MGI:3652191]	-0.59963
Phf1	PHD finger protein 1 [Source:MGI Symbol;Acc:MGI:98647]	-0.598622
Tmem41a	transmembrane protein 41a [Source:MGI Symbol;Acc:MGI:1913914]	-0.598434
Pdzd2	PDZ domain containing 2 [Source:MGI Symbol;Acc:MGI:1922394]	-0.597872
Flt4	FMS-like tyrosine kinase 4 [Source:MGI Symbol;Acc:MGI:95561]	-0.597769
Ppapdc1b	phosphatidic acid phosphatase type 2 domain containing 1B [Source:MGI Symbol;Acc:MGI:1919160]	-0.597581
Alox5	arachidonate 5-lipoxygenase [Source:MGI Symbol;Acc:MGI:87999]	-0.596912
Tenc1	tensin like C1 domain-containing phosphatase [Source:MGI Symbol;Acc:MGI:2387586]	-0.594253
Akap1	A kinase (PRKA) anchor protein 1 [Source:MGI Symbol;Acc:MGI:104729]	-0.594018
Fam122a	family with sequence similarity 122, member A [Source:MGI Symbol;Acc:MGI:1915284]	-0.593989
Pacsin3	protein kinase C and casein kinase substrate in neurons 3 [Source:MGI Symbol;Acc:MGI:1891410]	-0.593583
Zbtb4	zinc finger and BTB domain containing 4 [Source:MGI Symbol;Acc:MGI:1922830]	-0.593064
Ankrd37	ankyrin repeat domain 37 [Source:MGI Symbol;Acc:MGI:3603344]	-0.592686
1810043G02Rik	RIKEN cDNA 1810043G02 gene [Source:MGI Symbol;Acc:MGI:1915134]	-0.592296
0610011F06Rik	RIKEN cDNA 0610011F06 gene [Source:MGI Symbol;Acc:MGI:1915597]	-0.59065
F11r	F11 receptor [Source:MGI Symbol;Acc:MGI:1321398]	-0.590354
Adora2a	adenosine A2a receptor [Source:MGI Symbol;Acc:MGI:99402]	-0.589921
Ndn	necdin [Source:MGI Symbol;Acc:MGI:97290]	-0.589671
Cttnbp2	cortactin binding protein 2 [Source:MGI Symbol;Acc:MGI:1353467]	-0.589469
Emp1	epithelial membrane protein 1 [Source:MGI Symbol;Acc:MGI:107941]	-0.589142
Rhbdf1	rhomboid family 1 (Drosophila) [Source:MGI Symbol;Acc:MGI:104328]	-0.588756
Prnp	prion protein [Source:MGI Symbol;Acc:MGI:97769]	-0.588611
Dhrs3	dehydrogenase/reductase (SDR family) member 3 [Source:MGI Symbol;Acc:MGI:1315215]	-0.588239
Hist1h1c	histone cluster 1, H1c [Source:MGI Symbol;Acc:MGI:1931526]	-0.587645
Grem2	gremlin 2 homolog, cysteine knot superfamily (Xenopus laevis) [Source:MGI Symbol;Acc:MGI:1344367]	-0.587405
Ttyh1	tweety homolog 1 (Drosophila) [Source:MGI Symbol;Acc:MGI:1889007]	-0.585268
Cnrip1	cannabinoid receptor interacting protein 1 [Source:MGI Symbol;Acc:MGI:1917505]	-0.584837
Bmp7	bone morphogenetic protein 7 [Source:MGI Symbol;Acc:MGI:103302]	-0.584056
Tmem220	transmembrane protein 220 [Source:MGI Symbol;Acc:MGI:2443691]	-0.583295
Mfge8	milk fat globule-EGF factor 8 protein [Source:MGI Symbol;Acc:MGI:102768]	-0.582821
St3gal5	ST3 beta-galactoside alpha-2,3-sialyltransferase 5 [Source:MGI Symbol;Acc:MGI:1339963]	-0.582435
Phlda1	pleckstrin homology-like domain, family A, member 1 [Source:MGI Symbol;Acc:MGI:1096880]	-0.581802
Setbp1	SET binding protein 1 [Source:MGI Symbol;Acc:MGI:1933199]	-0.580903
Mrm1	mitochondrial rRNA methyltransferase 1 homolog (S. cerevisiae) [Source:MGI Symbol;Acc:MGI:2443470]	-0.580644
Camk1	calcium/calmodulin-dependent protein kinase I [Source:MGI Symbol;Acc:MGI:1098535]	-0.579694
Pgrmc1	progesterone receptor membrane component 1 [Source:MGI Symbol;Acc:MGI:1858305]	-0.578942
Pkig	protein kinase inhibitor, gamma [Source:MGI Symbol;Acc:MGI:1343086]	-0.574032
Leprel2	leprecan-like 2 [Source:MGI Symbol;Acc:MGI:1315208]	-0.573281
Dhrs7	dehydrogenase/reductase (SDR family) member 7 [Source:MGI Symbol;Acc:MGI:1913625]	-0.572652
Plod1	procollagen-lysine, 2-oxoglutarate 5-dioxygenase 1 [Source:MGI Symbol;Acc:MGI:99907]	-0.572104
Col4a2	collagen, type IV, alpha 2 [Source:MGI Symbol;Acc:MGI:88455]	-0.570321
Ndrg1	N-myc downstream regulated gene 1 [Source:MGI Symbol;Acc:MGI:1341799]	-0.569965
Pard6b	par-6 (partitioning defective 6) homolog beta (C. elegans) [Source:MGI Symbol;Acc:MGI:2135605]	-0.569792
Esrp1	epithelial splicing regulatory protein 1 [Source:MGI Symbol;Acc:MGI:1917326]	-0.56951
Bst1	bone marrow stromal cell antigen 1 [Source:MGI Symbol;Acc:MGI:105370]	-0.569509
Limd1	LIM domains containing 1 [Source:MGI Symbol;Acc:MGI:1352502]	-0.568641
Tgfb2	transforming growth factor, beta 2 [Source:MGI Symbol;Acc:MGI:98726]	-0.568166
Zfp821	zinc finger protein 821 [Source:MGI Symbol;Acc:MGI:1923121]	-0.568058
Spsb2	splA/ryanodine receptor domain and SOCS box containing 2 [Source:MGI Symbol;Acc:MGI:1315199]	-0.567905
Thbs1	thrombospondin 1 [Source:MGI Symbol;Acc:MGI:98737]	-0.567794
Npr2	natriuretic peptide receptor 2 [Source:MGI Symbol;Acc:MGI:97372]	-0.567712
Lrp11	low density lipoprotein receptor-related protein 11 [Source:MGI Symbol;Acc:MGI:2442989]	-0.566627
Pcdh12	protocadherin 12 [Source:MGI Symbol;Acc:MGI:1855700]	-0.566337
Slc35e4	solute carrier family 35, member E4 [Source:MGI Symbol;Acc:MGI:2144150]	-0.565767
Plxnd1	plexin D1 [Source:MGI Symbol;Acc:MGI:2154244]	-0.565378
Rbpms	RNA binding protein gene with multiple splicing [Source:MGI Symbol;Acc:MGI:1334446]	-0.565061
Dzip1l	DAZ interacting protein 1-like [Source:MGI Symbol;Acc:MGI:1919757]	-0.564893
Wbp5	WW domain binding protein 5 [Source:MGI Symbol;Acc:MGI:109567]	-0.56413
Plekho1	pleckstrin homology domain containing, family O member 1 [Source:MGI Symbol;Acc:MGI:1914470]	-0.562218
Dyrk2	dual-specificity tyrosine-(Y)-phosphorylation regulated kinase 2 [Source:MGI Symbol;Acc:MGI:1330301]	-0.560055
Fam193b	family with sequence similarity 193, member B [Source:MGI Symbol;Acc:MGI:2385851]	-0.559222
Mum1l1	melanoma associated antigen (mutated) 1-like 1 [Source:MGI Symbol;Acc:MGI:2445062]	-0.558784
Abcb10	ATP-binding cassette, sub-family B (MDR/TAP), member 10 [Source:MGI Symbol;Acc:MGI:1860508]	-0.558741
Car4	carbonic anhydrase 4 [Source:MGI Symbol;Acc:MGI:1096574]	-0.558471
Zfp827	zinc finger protein 827 [Source:MGI Symbol;Acc:MGI:2444807]	-0.557587
Itga3	integrin alpha 3 [Source:MGI Symbol;Acc:MGI:96602]	-0.557528
Mfsd5	major facilitator superfamily domain containing 5 [Source:MGI Symbol;Acc:MGI:2145901]	-0.557513
Mustn1	musculoskeletal, embryonic nuclear protein 1 [Source:MGI Symbol;Acc:MGI:1913425]	-0.556506
Enpep	glutamyl aminopeptidase [Source:MGI Symbol;Acc:MGI:106645]	-0.556423
Fam3a	family with sequence similarity 3, member A [Source:MGI Symbol;Acc:MGI:1913544]	-0.556348
Ankrd40	ankyrin repeat domain 40 [Source:MGI Symbol;Acc:MGI:1918702]	-0.556241
Cdh23	cadherin 23 (otocadherin) [Source:MGI Symbol;Acc:MGI:1890219]	-0.555032
Apold1	apolipoprotein L domain containing 1 [Source:MGI Symbol;Acc:MGI:2685921]	-0.553733
Nelf	nasal embryonic LHRH factor [Source:MGI Symbol;Acc:MGI:1861755]	-0.553695
Prr13	proline rich 13 [Source:MGI Symbol;Acc:MGI:1913401]	-0.553022
Fblim1	filamin binding LIM protein 1 [Source:MGI Symbol;Acc:MGI:1921452]	-0.550239
Atp8b2	ATPase, class I, type 8B, member 2 [Source:MGI Symbol;Acc:MGI:1859660]	-0.54999
Wfs1	Wolfram syndrome 1 homolog (human) [Source:MGI Symbol;Acc:MGI:1328355]	-0.548582
Cd28	CD28 antigen [Source:MGI Symbol;Acc:MGI:88327]	-0.548066
Lrpap1	low density lipoprotein receptor-related protein associated protein 1 [Source:MGI Symbol;Acc:MGI:96829]	-0.547073
Chpf2	chondroitin polymerizing factor 2 [Source:MGI Symbol;Acc:MGI:1917522]	-0.546987
Ppp1r16a	protein phosphatase 1, regulatory (inhibitor) subunit 16A [Source:MGI Symbol;Acc:MGI:1920312]	-0.546873
Ldlrap1	low density lipoprotein receptor adaptor protein 1 [Source:MGI Symbol;Acc:MGI:2140175]	-0.545824
Psmd8	proteasome (prosome, macropain) 26S subunit, non-ATPase, 8 [Source:MGI Symbol;Acc:MGI:1888669]	-0.54527
Zfpl1	zinc finger like protein 1 [Source:MGI Symbol;Acc:MGI:1891017]	-0.545109
Nfkbib	nuclear factor of kappa light polypeptide gene enhancer in B cells inhibitor, beta [Source:MGI Symbol;Acc:MGI:104752]	-0.54365
Atf5	activating transcription factor 5 [Source:MGI Symbol;Acc:MGI:2141857]	-0.542978
Hcfc1r1	host cell factor C1 regulator 1 (XPO1-dependent) [Source:MGI Symbol;Acc:MGI:2663619]	-0.542888
Hey1	hairy/enhancer-of-split related with YRPW motif 1 [Source:MGI Symbol;Acc:MGI:1341800]	-0.542043
Tbc1d7	TBC1 domain family, member 7 [Source:MGI Symbol;Acc:MGI:1914296]	-0.540611
Ttll2	tubulin tyrosine ligase-like family, member 2 [Source:MGI Symbol;Acc:MGI:3644030]	-0.53985
Tgfb1	transforming growth factor, beta 1 [Source:MGI Symbol;Acc:MGI:98725]	-0.539679
Tpm2	tropomyosin 2, beta [Source:MGI Symbol;Acc:MGI:98810]	-0.539503
Tpcn1	two pore channel 1 [Source:MGI Symbol;Acc:MGI:2182472]	-0.539113
Lgmn	legumain [Source:MGI Symbol;Acc:MGI:1330838]	-0.538726
Usp54	ubiquitin specific peptidase 54 [Source:MGI Symbol;Acc:MGI:1926037]	-0.537315
Sap30l	SAP30-like [Source:MGI Symbol;Acc:MGI:1354709]	-0.536827
Bst2	bone marrow stromal cell antigen 2 [Source:MGI Symbol;Acc:MGI:1916800]	-0.536452
S100a1	S100 calcium binding protein A1 [Source:MGI Symbol;Acc:MGI:1338917]	-0.53625
Epb4.1l5	erythrocyte protein band 4.1-like 5 [Source:MGI Symbol;Acc:MGI:103006]	-0.536158
Galc	galactosylceramidase [Source:MGI Symbol;Acc:MGI:95636]	-0.533987
Ppap2a	phosphatidic acid phosphatase type 2A [Source:MGI Symbol;Acc:MGI:108412]	-0.533359
Fbxo21	F-box protein 21 [Source:MGI Symbol;Acc:MGI:1924223]	-0.533043
1810020D17Rik	RIKEN cDNA 1810020D17 gene [Source:MGI Symbol;Acc:MGI:1913523]	-0.5322
1700009P17Rik	RIKEN cDNA 1700009P17 gene [Source:MGI Symbol;Acc:MGI:1922722]	-0.53126
Dsg2	desmoglein 2 [Source:MGI Symbol;Acc:MGI:1196466]	-0.530374
Flt1	FMS-like tyrosine kinase 1 [Source:MGI Symbol;Acc:MGI:95558]	-0.530261
Daam2	dishevelled associated activator of morphogenesis 2 [Source:MGI Symbol;Acc:MGI:1923691]	-0.530215
Ypel3	yippee-like 3 (Drosophila) [Source:MGI Symbol;Acc:MGI:1913340]	-0.52995
Gpr137b	G protein-coupled receptor 137B [Source:MGI Symbol;Acc:MGI:1891463]	-0.529499
Tgif2	TGFB-induced factor homeobox 2 [Source:MGI Symbol;Acc:MGI:1915299]	-0.529387
Hip1r	huntingtin interacting protein 1 related [Source:MGI Symbol;Acc:MGI:1352504]	-0.52931
Sycp2	synaptonemal complex protein 2 [Source:MGI Symbol;Acc:MGI:1933281]	-0.5291
H2-D1	histocompatibility 2, D region locus 1 [Source:MGI Symbol;Acc:MGI:95896]	-0.528995
4632428N05Rik	RIKEN cDNA 4632428N05 gene [Source:MGI Symbol;Acc:MGI:1921298]	-0.527632
Dpp7	dipeptidylpeptidase 7 [Source:MGI Symbol;Acc:MGI:1933213]	-0.527277
Syde1	synapse defective 1, Rho GTPase, homolog 1 (C. elegans) [Source:MGI Symbol;Acc:MGI:1918959]	-0.526882
Reck	reversion-inducing-cysteine-rich protein with kazal motifs [Source:MGI Symbol;Acc:MGI:1855698]	-0.526327
Gcnt2	glucosaminyl (N-acetyl) transferase 2, I-branching enzyme [Source:MGI Symbol;Acc:MGI:1100870]	-0.525486
Fbln5	fibulin 5 [Source:MGI Symbol;Acc:MGI:1346091]	-0.521392
Zfand2a	zinc finger, AN1-type domain 2A [Source:MGI Symbol;Acc:MGI:2140729]	-0.51941
Rgnef	Rho-guanine nucleotide exchange factor [Source:MGI Symbol;Acc:MGI:1346016]	-0.518004
Rnase4	ribonuclease, RNase A family 4 [Source:MGI Symbol;Acc:MGI:1926217]	-0.517577
Rgs5	regulator of G-protein signaling 5 [Source:MGI Symbol;Acc:MGI:1098434]	-0.517418
Camk2n1	calcium/calmodulin-dependent protein kinase II inhibitor 1 [Source:MGI Symbol;Acc:MGI:1913509]	-0.516988
Rps6ka2	ribosomal protein S6 kinase, polypeptide 2 [Source:MGI Symbol;Acc:MGI:1342290]	-0.516757
AI480526	expressed sequence AI480526 [Source:MGI Symbol;Acc:MGI:2140910]	-0.515947
Tmed4	transmembrane emp24 protein transport domain containing 4 [Source:MGI Symbol;Acc:MGI:1915070]	-0.515939
Nid1	nidogen 1 [Source:MGI Symbol;Acc:MGI:97342]	-0.515838
Olr1	oxidized low density lipoprotein (lectin-like) receptor 1 [Source:MGI Symbol;Acc:MGI:1261434]	-0.514813
Rragd	Ras-related GTP binding D [Source:MGI Symbol;Acc:MGI:1098604]	-0.514628
Ncrna00085	non-protein coding RNA 85 [Source:MGI Symbol;Acc:MGI:1922452]	-0.514377
B230312A22Rik	RIKEN cDNA B230312A22 gene [Source:MGI Symbol;Acc:MGI:2441854]	-0.514267
Ifngr2	interferon gamma receptor 2 [Source:MGI Symbol;Acc:MGI:107654]	-0.513579
Slc17a5	solute carrier family 17 (anion/sugar transporter), member 5 [Source:MGI Symbol;Acc:MGI:1924105]	-0.513211
Rab24	RAB24, member RAS oncogene family [Source:MGI Symbol;Acc:MGI:105065]	-0.511722
C1qtnf9	C1q and tumor necrosis factor related protein 9 [Source:MGI Symbol;Acc:MGI:3045252]	-0.511287
Peg3	paternally expressed 3 [Source:MGI Symbol;Acc:MGI:104748]	-0.510338
Tmem119	transmembrane protein 119 [Source:MGI Symbol;Acc:MGI:2385228]	-0.510105
Hmox1	heme oxygenase (decycling) 1 [Source:MGI Symbol;Acc:MGI:96163]	-0.509391
Pip5k1c	phosphatidylinositol-4-phosphate 5-kinase, type 1 gamma [Source:MGI Symbol;Acc:MGI:1298224]	-0.509329
Rusc2	RUN and SH3 domain containing 2 [Source:MGI Symbol;Acc:MGI:2140371]	-0.509213
Cyb5r1	cytochrome b5 reductase 1 [Source:MGI Symbol;Acc:MGI:1919267]	-0.508976
Mthfsd	methenyltetrahydrofolate synthetase domain containing [Source:MGI Symbol;Acc:MGI:2679252]	-0.508492
Cd83	CD83 antigen [Source:MGI Symbol;Acc:MGI:1328316]	-0.508015
Lrrc8b	leucine rich repeat containing 8 family, member B [Source:MGI Symbol;Acc:MGI:2141353]	-0.507179
Arhgap26	Rho GTPase activating protein 26 [Source:MGI Symbol;Acc:MGI:1918552]	-0.506642
Gm20441	predicted gene 20441 [Source:MGI Symbol;Acc:MGI:5141906]	-0.506616
Syne1	synaptic nuclear envelope 1 [Source:MGI Symbol;Acc:MGI:1927152]	-0.506394
Fez1	fasciculation and elongation protein zeta 1 (zygin I) [Source:MGI Symbol;Acc:MGI:2670976]	-0.506148
Fstl3	follistatin-like 3 [Source:MGI Symbol;Acc:MGI:1890391]	-0.506061
Inhbb	inhibin beta-B [Source:MGI Symbol;Acc:MGI:96571]	-0.504345
Manbal	mannosidase, beta A, lysosomal-like [Source:MGI Symbol;Acc:MGI:1916411]	-0.503211
Gpx8	glutathione peroxidase 8 (putative) [Source:MGI Symbol;Acc:MGI:1916840]	-0.503038
Tspan33	tetraspanin 33 [Source:MGI Symbol;Acc:MGI:1919012]	-0.503011
Slco3a1	solute carrier organic anion transporter family, member 3a1 [Source:MGI Symbol;Acc:MGI:1351867]	-0.502872
Rnf144b	ring finger protein 144B [Source:MGI Symbol;Acc:MGI:2384986]	-0.502725
Marveld1	MARVEL (membrane-associating) domain containing 1 [Source:MGI Symbol;Acc:MGI:2147570]	-0.50252
Per2	period homolog 2 (Drosophila) [Source:MGI Symbol;Acc:MGI:1195265]	-0.502108
Akt3	thymoma viral proto-oncogene 3 [Source:MGI Symbol;Acc:MGI:1345147]	-0.501587
Plau	plasminogen activator, urokinase [Source:MGI Symbol;Acc:MGI:97611]	-0.500655
Sox5	SRY-box containing gene 5 [Source:MGI Symbol;Acc:MGI:98367]	-0.500142
Neu1	neuraminidase 1 [Source:MGI Symbol;Acc:MGI:97305]	-0.499871
Rps4y2	ribosomal protein S4, Y-linked 2 [Source:MGI Symbol;Acc:MGI:1913434]	-0.499858
Gm22	predicted gene 22 [Source:MGI Symbol;Acc:MGI:2684868]	-0.499481
Kif26a	kinesin family member 26A [Source:MGI Symbol;Acc:MGI:2447072]	-0.49806
Efs	embryonal Fyn-associated substrate [Source:MGI Symbol;Acc:MGI:105311]	-0.497346
Fuca2	fucosidase, alpha-L- 2, plasma [Source:MGI Symbol;Acc:MGI:1914098]	-0.497315
Emilin1	elastin microfibril interfacer 1 [Source:MGI Symbol;Acc:MGI:1926189]	-0.497116
Ctsb	cathepsin B [Source:MGI Symbol;Acc:MGI:88561]	-0.497024
Chst2	carbohydrate sulfotransferase 2 [Source:MGI Symbol;Acc:MGI:1891160]	-0.495951
Gng11	guanine nucleotide binding protein (G protein), gamma 11 [Source:MGI Symbol;Acc:MGI:1913316]	-0.495634
Fgfr1	fibroblast growth factor receptor 1 [Source:MGI Symbol;Acc:MGI:95522]	-0.495064
D930014E17Rik	RIKEN cDNA D930014E17 gene [Source:MGI Symbol;Acc:MGI:3041226]	-0.49424
Tk2	thymidine kinase 2, mitochondrial [Source:MGI Symbol;Acc:MGI:1913266]	-0.492621
Enpp5	ectonucleotide pyrophosphatase/phosphodiesterase 5 [Source:MGI Symbol;Acc:MGI:1933830]	-0.492313
Dnase1l1	deoxyribonuclease 1-like 1 [Source:MGI Symbol;Acc:MGI:109628]	-0.490513
Zbtb22	zinc finger and BTB domain containing 22 [Source:MGI Symbol;Acc:MGI:1931870]	-0.490185
Cdc42ep3	CDC42 effector protein (Rho GTPase binding) 3 [Source:MGI Symbol;Acc:MGI:2384718]	-0.489262
Serinc5	serine incorporator 5 [Source:MGI Symbol;Acc:MGI:2444223]	-0.488163
Tex261	testis expressed gene 261 [Source:MGI Symbol;Acc:MGI:1096575]	-0.48813
Rnf144a	ring finger protein 144A [Source:MGI Symbol;Acc:MGI:1344401]	-0.487547
Il6ra	interleukin 6 receptor, alpha [Source:MGI Symbol;Acc:MGI:105304]	-0.486906
Glb1l	galactosidase, beta 1-like [Source:MGI Symbol;Acc:MGI:1921827]	-0.486801
Sf3b5	splicing factor 3b, subunit 5 [Source:MGI Symbol;Acc:MGI:1913375]	-0.485845
Trim13	tripartite motif-containing 13 [Source:MGI Symbol;Acc:MGI:1913847]	-0.485133
Tusc2	tumor suppressor candidate 2 [Source:MGI Symbol;Acc:MGI:1931086]	-0.485094
Rusc1	RUN and SH3 domain containing 1 [Source:MGI Symbol;Acc:MGI:1919546]	-0.484984
Abca3	ATP-binding cassette, sub-family A (ABC1), member 3 [Source:MGI Symbol;Acc:MGI:1351617]	-0.484258
Crebl2	cAMP responsive element binding protein-like 2 [Source:MGI Symbol;Acc:MGI:1889385]	-0.484123
Gaa	glucosidase, alpha, acid [Source:MGI Symbol;Acc:MGI:95609]	-0.48352
Mbnl3	muscleblind-like 3 (Drosophila) [Source:MGI Symbol;Acc:MGI:2444912]	-0.481044
Gm13251	predicted gene 13251 [Source:MGI Symbol;Acc:MGI:3700963]	-0.480649
Mylip	myosin regulatory light chain interacting protein [Source:MGI Symbol;Acc:MGI:2388271]	-0.479759
Adcy7	adenylate cyclase 7 [Source:MGI Symbol;Acc:MGI:102891]	-0.479554
Fzd5	frizzled homolog 5 (Drosophila) [Source:MGI Symbol;Acc:MGI:108571]	-0.479068
Gpr35	G protein-coupled receptor 35 [Source:MGI Symbol;Acc:MGI:1929509]	-0.478965
Clstn1	calsyntenin 1 [Source:MGI Symbol;Acc:MGI:1929895]	-0.476848
Ctsl	cathepsin L [Source:MGI Symbol;Acc:MGI:88564]	-0.476531
2004-08-31	septin 8 [Source:MGI Symbol;Acc:MGI:894310]	-0.475907
Ifne	interferon epsilon [Source:MGI Symbol;Acc:MGI:2667156]	-0.475882
Cyp11a1	cytochrome P450, family 11, subfamily a, polypeptide 1 [Source:MGI Symbol;Acc:MGI:88582]	-0.475462
Met	met proto-oncogene [Source:MGI Symbol;Acc:MGI:96969]	-0.475132
Ptger4	prostaglandin E receptor 4 (subtype EP4) [Source:MGI Symbol;Acc:MGI:104311]	-0.474819
Spef2	sperm flagellar 2 [Source:MGI Symbol;Acc:MGI:2443727]	-0.474014
Nt5c2	5'-nucleotidase, cytosolic II [Source:MGI Symbol;Acc:MGI:2178563]	-0.473657
Lrrk2	leucine-rich repeat kinase 2 [Source:MGI Symbol;Acc:MGI:1913975]	-0.473536
Angptl2	angiopoietin-like 2 [Source:MGI Symbol;Acc:MGI:1347002]	-0.473259
Ctsa	cathepsin A [Source:MGI Symbol;Acc:MGI:97748]	-0.472962
Ppp1r13l	protein phosphatase 1, regulatory (inhibitor) subunit 13 like [Source:MGI Symbol;Acc:MGI:3525053]	-0.472796
Tmem189	transmembrane protein 189 [Source:MGI Symbol;Acc:MGI:2142624]	-0.47179
Mpzl2	myelin protein zero-like 2 [Source:MGI Symbol;Acc:MGI:1289160]	-0.471279
Mtap6	microtubule-associated protein 6 [Source:MGI Symbol;Acc:MGI:1201690]	-0.469601
Cgnl1	cingulin-like 1 [Source:MGI Symbol;Acc:MGI:1915428]	-0.467682
Itm2c	integral membrane protein 2C [Source:MGI Symbol;Acc:MGI:1927594]	-0.467578
Armc7	armadillo repeat containing 7 [Source:MGI Symbol;Acc:MGI:2679719]	-0.463274
Stk11ip	serine/threonine kinase 11 interacting protein [Source:MGI Symbol;Acc:MGI:1918978]	-0.463174
Cubn	cubilin (intrinsic factor-cobalamin receptor) [Source:MGI Symbol;Acc:MGI:1931256]	-0.462713
4930402H24Rik	RIKEN cDNA 4930402H24 gene [Source:MGI Symbol;Acc:MGI:1923029]	-0.46225
Nipal4	NIPA-like domain containing 4 [Source:MGI Symbol;Acc:MGI:2444671]	-0.461987
Serpinh1	serine (or cysteine) peptidase inhibitor, clade H, member 1 [Source:MGI Symbol;Acc:MGI:88283]	-0.461756
Fbxo36	F-box protein 36 [Source:MGI Symbol;Acc:MGI:1289192]	-0.461721
Chmp4c	charged multivesicular body protein 4C [Source:MGI Symbol;Acc:MGI:1913621]	-0.460917
Ocel1	occludin/ELL domain containing 1 [Source:MGI Symbol;Acc:MGI:1924340]	-0.460369
Ppapdc2	phosphatidic acid phosphatase type 2 domain containing 2 [Source:MGI Symbol;Acc:MGI:1921661]	-0.458384
Dnase1l3	deoxyribonuclease 1-like 3 [Source:MGI Symbol;Acc:MGI:1314633]	-0.457798
Ppp1r15a	protein phosphatase 1, regulatory (inhibitor) subunit 15A [Source:MGI Symbol;Acc:MGI:1927072]	-0.457194
Dlg3	discs, large homolog 3 (Drosophila) [Source:MGI Symbol;Acc:MGI:1888986]	-0.456817
Pon2	paraoxonase 2 [Source:MGI Symbol;Acc:MGI:106687]	-0.455801
Limch1	LIM and calponin homology domains 1 [Source:MGI Symbol;Acc:MGI:1924819]	-0.455508
Neil2	nei like 2 (E. coli) [Source:MGI Symbol;Acc:MGI:2686058]	-0.455463
Inadl	InaD-like (Drosophila) [Source:MGI Symbol;Acc:MGI:1277960]	-0.455351
Npr3	natriuretic peptide receptor 3 [Source:MGI Symbol;Acc:MGI:97373]	-0.454053
Rnf25	ring finger protein 25 [Source:MGI Symbol;Acc:MGI:1890215]	-0.452893
Atp6ap1	ATPase, H+ transporting, lysosomal accessory protein 1 [Source:MGI Symbol;Acc:MGI:109629]	-0.452866
Pmepa1	prostate transmembrane protein, androgen induced 1 [Source:MGI Symbol;Acc:MGI:1929600]	-0.452803
Abhd16a	abhydrolase domain containing 16A [Source:MGI Symbol;Acc:MGI:99476]	-0.452728
Mfsd6	major facilitator superfamily domain containing 6 [Source:MGI Symbol;Acc:MGI:1922925]	-0.452567
Jund	Jun proto-oncogene related gene d [Source:MGI Symbol;Acc:MGI:96648]	-0.451993
Art4	ADP-ribosyltransferase 4 [Source:MGI Symbol;Acc:MGI:1202710]	-0.451959
1810011O10Rik	RIKEN cDNA 1810011O10 gene [Source:MGI Symbol;Acc:MGI:1916318]	-0.451946
Med9	mediator of RNA polymerase II transcription, subunit 9 homolog (yeast) [Source:MGI Symbol;Acc:MGI:2183151]	-0.451598
Zfpm1	zinc finger protein, multitype 1 [Source:MGI Symbol;Acc:MGI:1095400]	-0.451238
Scmh1	sex comb on midleg homolog 1 [Source:MGI Symbol;Acc:MGI:1352762]	-0.451104
Tmem104	transmembrane protein 104 [Source:MGI Symbol;Acc:MGI:2444222]	-0.450866
Aplp2	amyloid beta (A4) precursor-like protein 2 [Source:MGI Symbol;Acc:MGI:88047]	-0.450772
Txndc12	thioredoxin domain containing 12 (endoplasmic reticulum) [Source:MGI Symbol;Acc:MGI:1913323]	-0.450063
Fuca1	fucosidase, alpha-L- 1, tissue [Source:MGI Symbol;Acc:MGI:95593]	-0.449789
Slc25a10	solute carrier family 25 (mitochondrial carrier, dicarboxylate transporter), member 10 [Source:MGI Symbol;Acc:MGI:1353497]	-0.449553
Marcksl1	MARCKS-like 1 [Source:MGI Symbol;Acc:MGI:97143]	-0.4487
Acd	adrenocortical dysplasia [Source:MGI Symbol;Acc:MGI:87873]	-0.44839
Fam188b	family with sequence similarity 188, member B [Source:MGI Symbol;Acc:MGI:3583959]	-0.447756
Rgl1	ral guanine nucleotide dissociation stimulator,-like 1 [Source:MGI Symbol;Acc:MGI:107484]	-0.447701
Mast4	microtubule associated serine/threonine kinase family member 4 [Source:MGI Symbol;Acc:MGI:1918885]	-0.447173
Gpr125	G protein-coupled receptor 125 [Source:MGI Symbol;Acc:MGI:1917943]	-0.446444
Mtap1b	microtubule-associated protein 1B [Source:MGI Symbol;Acc:MGI:1306778]	-0.445525
Osbpl5	oxysterol binding protein-like 5 [Source:MGI Symbol;Acc:MGI:1930265]	-0.445492
1998-02-28	membrane-associated ring finger (C3HC4) 2 [Source:MGI Symbol;Acc:MGI:1925915]	-0.445112
Chst14	carbohydrate (N-acetylgalactosamine 4-0) sulfotransferase 14 [Source:MGI Symbol;Acc:MGI:1919386]	-0.444888
Dlgap4	discs, large homolog-associated protein 4 (Drosophila) [Source:MGI Symbol;Acc:MGI:2138865]	-0.442112
B3galtl	beta 1,3-galactosyltransferase-like [Source:MGI Symbol;Acc:MGI:2685903]	-0.441234
Kif3c	kinesin family member 3C [Source:MGI Symbol;Acc:MGI:107979]	-0.441076
Fyco1	FYVE and coiled-coil domain containing 1 [Source:MGI Symbol;Acc:MGI:107277]	-0.44021
Creb3	cAMP responsive element binding protein 3 [Source:MGI Symbol;Acc:MGI:99946]	-0.439926
Agap1	ArfGAP with GTPase domain, ankyrin repeat and PH domain 1 [Source:MGI Symbol;Acc:MGI:2653690]	-0.439646
Vamp2	vesicle-associated membrane protein 2 [Source:MGI Symbol;Acc:MGI:1313277]	-0.439517
Nup62cl	nucleoporin 62 C-terminal like [Source:MGI Symbol;Acc:MGI:2685565]	-0.438821
Atp9a	ATPase, class II, type 9A [Source:MGI Symbol;Acc:MGI:1330826]	-0.438689
Tpm1	tropomyosin 1, alpha [Source:MGI Symbol;Acc:MGI:98809]	-0.437708
Cd151	CD151 antigen [Source:MGI Symbol;Acc:MGI:1096360]	-0.437462
Lrsam1	leucine rich repeat and sterile alpha motif containing 1 [Source:MGI Symbol;Acc:MGI:2684789]	-0.437457
Mgat4b	mannoside acetylglucosaminyltransferase 4, isoenzyme B [Source:MGI Symbol;Acc:MGI:2143974]	-0.435511
Bpgm	2,3-bisphosphoglycerate mutase [Source:MGI Symbol;Acc:MGI:1098242]	-0.434901
Plbd2	phospholipase B domain containing 2 [Source:MGI Symbol;Acc:MGI:1919022]	-0.43473
Tmem234	transmembrane protein 234 [Source:MGI Symbol;Acc:MGI:1924049]	-0.43351
Arid3b	AT rich interactive domain 3B (BRIGHT-like) [Source:MGI Symbol;Acc:MGI:1930768]	-0.433144
Dgkd	diacylglycerol kinase, delta [Source:MGI Symbol;Acc:MGI:2138334]	-0.432361
Dhx32	DEAH (Asp-Glu-Ala-His) box polypeptide 32 [Source:MGI Symbol;Acc:MGI:2141813]	-0.431984
Insig2	insulin induced gene 2 [Source:MGI Symbol;Acc:MGI:1920249]	-0.431079
Gpr56	G protein-coupled receptor 56 [Source:MGI Symbol;Acc:MGI:1340051]	-0.431067
Paxip1	PAX interacting (with transcription-activation domain) protein 1 [Source:MGI Symbol;Acc:MGI:1890430]	-0.430888
Zwint	ZW10 interactor [Source:MGI Symbol;Acc:MGI:1289227]	-0.429954
Habp4	hyaluronic acid binding protein 4 [Source:MGI Symbol;Acc:MGI:1891713]	-0.429037
Ncstn	nicastrin [Source:MGI Symbol;Acc:MGI:1891700]	-0.426738
Crtc3	CREB regulated transcription coactivator 3 [Source:MGI Symbol;Acc:MGI:1917711]	-0.426545
Arhgap23	Rho GTPase activating protein 23 [Source:MGI Symbol;Acc:MGI:3697726]	-0.426399
C1qtnf1	C1q and tumor necrosis factor related protein 1 [Source:MGI Symbol;Acc:MGI:1919254]	-0.426374
Erbb3	v-erb-b2 erythroblastic leukemia viral oncogene homolog 3 (avian) [Source:MGI Symbol;Acc:MGI:95411]	-0.425921
2010109K11Rik	RIKEN cDNA 2010109K11 gene [Source:MGI Symbol;Acc:MGI:1919373]	-0.425667
Eps8l2	EPS8-like 2 [Source:MGI Symbol;Acc:MGI:2138828]	-0.425042
Large	like-glycosyltransferase [Source:MGI Symbol;Acc:MGI:1342270]	-0.424823
Frs2	fibroblast growth factor receptor substrate 2 [Source:MGI Symbol;Acc:MGI:1100860]	-0.424523
Ank	progressive ankylosis [Source:MGI Symbol;Acc:MGI:3045421]	-0.423262
Neto2	neuropilin (NRP) and tolloid (TLL)-like 2 [Source:MGI Symbol;Acc:MGI:1921763]	-0.422248
Man1c1	mannosidase, alpha, class 1C, member 1 [Source:MGI Symbol;Acc:MGI:2446214]	-0.421773
Arap3	ArfGAP with RhoGAP domain, ankyrin repeat and PH domain 3 [Source:MGI Symbol;Acc:MGI:2147274]	-0.421706
Plin2	perilipin 2 [Source:MGI Symbol;Acc:MGI:87920]	-0.421637
Tecpr1	tectonin beta-propeller repeat containing 1 [Source:MGI Symbol;Acc:MGI:1917631]	-0.421614
Agap3	ArfGAP with GTPase domain, ankyrin repeat and PH domain 3 [Source:MGI Symbol;Acc:MGI:2183446]	-0.42119
Vmac	vimentin-type intermediate filament associated coiled-coil protein [Source:MGI Symbol;Acc:MGI:2146912]	-0.421131
Crtc2	CREB regulated transcription coactivator 2 [Source:MGI Symbol;Acc:MGI:1921593]	-0.420807
Mme	membrane metallo endopeptidase [Source:MGI Symbol;Acc:MGI:97004]	-0.42046
Igf2r	insulin-like growth factor 2 receptor [Source:MGI Symbol;Acc:MGI:96435]	-0.418663
Mmp14	matrix metallopeptidase 14 (membrane-inserted) [Source:MGI Symbol;Acc:MGI:101900]	-0.418544
Cpd	carboxypeptidase D [Source:MGI Symbol;Acc:MGI:107265]	-0.418499
Dtnbp1	dystrobrevin binding protein 1 [Source:MGI Symbol;Acc:MGI:2137586]	-0.418329
Tmeff1	transmembrane protein with EGF-like and two follistatin-like domains 1 [Source:MGI Symbol;Acc:MGI:1926810]	-0.41828
Thap4	THAP domain containing 4 [Source:MGI Symbol;Acc:MGI:1914276]	-0.418258
Aig1	androgen-induced 1 [Source:MGI Symbol;Acc:MGI:1913503]	-0.417263
Prdx4	peroxiredoxin 4 [Source:MGI Symbol;Acc:MGI:1859815]	-0.415823
Dusp14	dual specificity phosphatase 14 [Source:MGI Symbol;Acc:MGI:1927168]	-0.414838
Lipa	lysosomal acid lipase A [Source:MGI Symbol;Acc:MGI:96789]	-0.414806
Stat5b	signal transducer and activator of transcription 5B [Source:MGI Symbol;Acc:MGI:103035]	-0.414471
Rras2	related RAS viral (r-ras) oncogene homolog 2 [Source:MGI Symbol;Acc:MGI:1914172]	-0.414449
Mfsd7b	major facilitator superfamily domain containing 7B [Source:MGI Symbol;Acc:MGI:2444881]	-0.413984
Rogdi	rogdi homolog (Drosophila) [Source:MGI Symbol;Acc:MGI:1913299]	-0.413432
Pkp3	plakophilin 3 [Source:MGI Symbol;Acc:MGI:1891830]	-0.411366
Epb4.1l1	erythrocyte protein band 4.1-like 1 [Source:MGI Symbol;Acc:MGI:103010]	-0.411315
Arrdc3	arrestin domain containing 3 [Source:MGI Symbol;Acc:MGI:2145242]	-0.4113
Mettl21a	methyltransferase like 21A [Source:MGI Symbol;Acc:MGI:1914349]	-0.41108
Rnf181	ring finger protein 181 [Source:MGI Symbol;Acc:MGI:1913760]	-0.411048
Srsf5	serine/arginine-rich splicing factor 5 [Source:MGI Symbol;Acc:MGI:98287]	-0.40991
Mllt11	myeloid/lymphoid or mixed-lineage leukemia (trithorax homolog, Drosophila); translocated to, 11 [Source:MGI Symbol;Acc:MGI:1929671]	-0.409648
Dem1	defects in morphology 1 homolog (S. cerevisiae) [Source:MGI Symbol;Acc:MGI:1920422]	-0.40796
B3gat3	beta-1,3-glucuronyltransferase 3 (glucuronosyltransferase I) [Source:MGI Symbol;Acc:MGI:1919977]	-0.407421
Plcd1	phospholipase C, delta 1 [Source:MGI Symbol;Acc:MGI:97614]	-0.407356
2310033P09Rik	RIKEN cDNA 2310033P09 gene [Source:MGI Symbol;Acc:MGI:1915112]	-0.407301
Flywch1	FLYWCH-type zinc finger 1 [Source:MGI Symbol;Acc:MGI:2442638]	-0.407221
1700017B05Rik	RIKEN cDNA 1700017B05 gene [Source:MGI Symbol;Acc:MGI:1921461]	-0.407015
Smagp	small cell adhesion glycoprotein [Source:MGI Symbol;Acc:MGI:2448476]	-0.406306
Setd7	SET domain containing (lysine methyltransferase) 7 [Source:MGI Symbol;Acc:MGI:1920501]	-0.4052
Matn2	matrilin 2 [Source:MGI Symbol;Acc:MGI:109613]	-0.405127
Tmem206	transmembrane protein 206 [Source:MGI Symbol;Acc:MGI:1914200]	-0.403963
Ralgps1	Ral GEF with PH domain and SH3 binding motif 1 [Source:MGI Symbol;Acc:MGI:1922008]	-0.403802
Eif4ebp1	eukaryotic translation initiation factor 4E binding protein 1 [Source:MGI Symbol;Acc:MGI:103267]	-0.403378
Tmem150a	transmembrane protein 150A [Source:MGI Symbol;Acc:MGI:2385244]	-0.402953
Pqlc1	PQ loop repeat containing 1 [Source:MGI Symbol;Acc:MGI:1914193]	-0.402161
Gpcpd1	glycerophosphocholine phosphodiesterase GDE1 homolog (S. cerevisiae) [Source:MGI Symbol;Acc:MGI:104898]	-0.402053
Sepn1	selenoprotein N, 1 [Source:MGI Symbol;Acc:MGI:2151208]	-0.400467
Csf1r	colony stimulating factor 1 receptor [Source:MGI Symbol;Acc:MGI:1339758]	-0.400233
Aldh7a1	aldehyde dehydrogenase family 7, member A1 [Source:MGI Symbol;Acc:MGI:108186]	-0.399563
Zfhx3	zinc finger homeobox 3 [Source:MGI Symbol;Acc:MGI:99948]	-0.399143
Lzts2	leucine zipper, putative tumor suppressor 2 [Source:MGI Symbol;Acc:MGI:2385095]	-0.398294
H6pd	hexose-6-phosphate dehydrogenase (glucose 1-dehydrogenase) [Source:MGI Symbol;Acc:MGI:2140356]	-0.397683
Srf	serum response factor [Source:MGI Symbol;Acc:MGI:106658]	-0.395422
Nat9	N-acetyltransferase 9 (GCN5-related, putative) [Source:MGI Symbol;Acc:MGI:1913426]	-0.394747
Homer3	homer homolog 3 (Drosophila) [Source:MGI Symbol;Acc:MGI:1347359]	-0.394573
Plekho2	pleckstrin homology domain containing, family O member 2 [Source:MGI Symbol;Acc:MGI:2143132]	-0.394534
Tmem154	transmembrane protein 154 [Source:MGI Symbol;Acc:MGI:2444725]	-0.394337
Papss2	3'-phosphoadenosine 5'-phosphosulfate synthase 2 [Source:MGI Symbol;Acc:MGI:1330223]	-0.393198
Src	Rous sarcoma oncogene [Source:MGI Symbol;Acc:MGI:98397]	-0.392965
Slc38a1	solute carrier family 38, member 1 [Source:MGI Symbol;Acc:MGI:2145895]	-0.391976
Acot2	acyl-CoA thioesterase 2 [Source:MGI Symbol;Acc:MGI:2159605]	-0.391899
Mef2d	myocyte enhancer factor 2D [Source:MGI Symbol;Acc:MGI:99533]	-0.391494
Asb1	ankyrin repeat and SOCS box-containing 1 [Source:MGI Symbol;Acc:MGI:1929735]	-0.391349
Synpo	synaptopodin [Source:MGI Symbol;Acc:MGI:1099446]	-0.390255
Pea15a	phosphoprotein enriched in astrocytes 15A [Source:MGI Symbol;Acc:MGI:104799]	-0.390123
Tinagl1	tubulointerstitial nephritis antigen-like 1 [Source:MGI Symbol;Acc:MGI:2137617]	-0.389344
Upp1	uridine phosphorylase 1 [Source:MGI Symbol;Acc:MGI:1097668]	-0.389093
Afap1l2	actin filament associated protein 1-like 2 [Source:MGI Symbol;Acc:MGI:2147658]	-0.387533
4930534B04Rik	RIKEN cDNA 4930534B04 gene [Source:MGI Symbol;Acc:MGI:1922466]	-0.386019
Mthfr	5,10-methylenetetrahydrofolate reductase [Source:MGI Symbol;Acc:MGI:106639]	-0.385451
Rab31	RAB31, member RAS oncogene family [Source:MGI Symbol;Acc:MGI:1914603]	-0.385278
Anapc16	anaphase promoting complex subunit 16 [Source:MGI Symbol;Acc:MGI:1289325]	-0.38437
Ccdc137	coiled-coil domain containing 137 [Source:MGI Symbol;Acc:MGI:1914541]	-0.384073
Jam2	junction adhesion molecule 2 [Source:MGI Symbol;Acc:MGI:1933820]	-0.384063
Lyn	Yamaguchi sarcoma viral (v-yes-1) oncogene homolog [Source:MGI Symbol;Acc:MGI:96892]	-0.38288
Iffo1	intermediate filament family orphan 1 [Source:MGI Symbol;Acc:MGI:2444516]	-0.382056
Ppfibp2	PTPRF interacting protein, binding protein 2 (liprin beta 2) [Source:MGI Symbol;Acc:MGI:894649]	-0.380941
Cdo1	cysteine dioxygenase 1, cytosolic [Source:MGI Symbol;Acc:MGI:105925]	-0.380922
Unc13b	unc-13 homolog B (C. elegans) [Source:MGI Symbol;Acc:MGI:1342278]	-0.379413
Csnk1e	casein kinase 1, epsilon [Source:MGI Symbol;Acc:MGI:1351660]	-0.37911
Tmbim1	transmembrane BAX inhibitor motif containing 1 [Source:MGI Symbol;Acc:MGI:1916910]	-0.378293
Klc2	kinesin light chain 2 [Source:MGI Symbol;Acc:MGI:107953]	-0.377988
Bdh1	3-hydroxybutyrate dehydrogenase, type 1 [Source:MGI Symbol;Acc:MGI:1919161]	-0.377005
Gpr133	G protein-coupled receptor 133 [Source:MGI Symbol;Acc:MGI:3041203]	-0.376278
Plcg1	phospholipase C, gamma 1 [Source:MGI Symbol;Acc:MGI:97615]	-0.37604
Cog7	component of oligomeric golgi complex 7 [Source:MGI Symbol;Acc:MGI:2685013]	-0.375858
Dgka	diacylglycerol kinase, alpha [Source:MGI Symbol;Acc:MGI:102952]	-0.375588
Tcn2	transcobalamin 2 [Source:MGI Symbol;Acc:MGI:98534]	-0.375471
Ppp1r12c	protein phosphatase 1, regulatory (inhibitor) subunit 12C [Source:MGI Symbol;Acc:MGI:1924258]	-0.375075
Mocos	molybdenum cofactor sulfurase [Source:MGI Symbol;Acc:MGI:1915841]	-0.375009
1600027N09Rik	RIKEN cDNA 1600027N09 gene [Source:MGI Symbol;Acc:MGI:1920497]	-0.374187
Cpeb1	cytoplasmic polyadenylation element binding protein 1 [Source:MGI Symbol;Acc:MGI:108442]	-0.372076
Fkbp1a	FK506 binding protein 1a [Source:MGI Symbol;Acc:MGI:95541]	-0.371827
Srd5a3	steroid 5 alpha-reductase 3 [Source:MGI Symbol;Acc:MGI:1930252]	-0.371698
Dgcr2	DiGeorge syndrome critical region gene 2 [Source:MGI Symbol;Acc:MGI:892866]	-0.371578
Cd274	CD274 antigen [Source:MGI Symbol;Acc:MGI:1926446]	-0.371261
Igf1r	insulin-like growth factor I receptor [Source:MGI Symbol;Acc:MGI:96433]	-0.370846
Ptprm	protein tyrosine phosphatase, receptor type, M [Source:MGI Symbol;Acc:MGI:102694]	-0.370657
Stxbp5	syntaxin binding protein 5 (tomosyn) [Source:MGI Symbol;Acc:MGI:1926058]	-0.370531
Cd82	CD82 antigen [Source:MGI Symbol;Acc:MGI:104651]	-0.37031
Afmid	arylformamidase [Source:MGI Symbol;Acc:MGI:2448704]	-0.36985
Mprip	myosin phosphatase Rho interacting protein [Source:MGI Symbol;Acc:MGI:1349438]	-0.369654
Cxcr2	chemokine (C-X-C motif) receptor 2 [Source:MGI Symbol;Acc:MGI:105303]	-0.369449
Trim24	tripartite motif-containing 24 [Source:MGI Symbol;Acc:MGI:109275]	-0.368402
Gm20431	predicted gene 20431 [Source:MGI Symbol;Acc:MGI:5141896]	-0.368042
Mgat1	mannoside acetylglucosaminyltransferase 1 [Source:MGI Symbol;Acc:MGI:96973]	-0.367853
Hivep1	human immunodeficiency virus type I enhancer binding protein 1 [Source:MGI Symbol;Acc:MGI:96100]	-0.366889
Pon3	paraoxonase 3 [Source:MGI Symbol;Acc:MGI:106686]	-0.366418
Clasrp	CLK4-associating serine/arginine rich protein [Source:MGI Symbol;Acc:MGI:1855695]	-0.365879
Aif1l	allograft inflammatory factor 1-like [Source:MGI Symbol;Acc:MGI:1919598]	-0.365646
Rasa3	RAS p21 protein activator 3 [Source:MGI Symbol;Acc:MGI:1197013]	-0.36547
Man1a	mannosidase 1, alpha [Source:MGI Symbol;Acc:MGI:104677]	-0.365157
Mras	muscle and microspikes RAS [Source:MGI Symbol;Acc:MGI:1100856]	-0.364246
Golm1	golgi membrane protein 1 [Source:MGI Symbol;Acc:MGI:1917329]	-0.363616
Ift122	intraflagellar transport 122 homolog (Chlamydomonas) [Source:MGI Symbol;Acc:MGI:1932386]	-0.363107
Pigx	phosphatidylinositol glycan anchor biosynthesis, class X [Source:MGI Symbol;Acc:MGI:1919334]	-0.362784
Prelid1	PRELI domain containing 1 [Source:MGI Symbol;Acc:MGI:1913744]	-0.362427
Lrrc8d	leucine rich repeat containing 8D [Source:MGI Symbol;Acc:MGI:1922368]	-0.362187
Slc48a1	solute carrier family 48 (heme transporter), member 1 [Source:MGI Symbol;Acc:MGI:1914989]	-0.361335
Grn	granulin [Source:MGI Symbol;Acc:MGI:95832]	-0.360512
Klhl13	kelch-like 13 (Drosophila) [Source:MGI Symbol;Acc:MGI:1914705]	-0.360218
Fam129a	family with sequence similarity 129, member A [Source:MGI Symbol;Acc:MGI:2137237]	-0.359906
Stx3	syntaxin 3 [Source:MGI Symbol;Acc:MGI:103077]	-0.359699
Col5a2	collagen, type V, alpha 2 [Source:MGI Symbol;Acc:MGI:88458]	-0.359662
Dgcr14	DiGeorge syndrome critical region gene 14 [Source:MGI Symbol;Acc:MGI:107854]	-0.359411
Tnfrsf12a	tumor necrosis factor receptor superfamily, member 12a [Source:MGI Symbol;Acc:MGI:1351484]	-0.358966
Fez2	fasciculation and elongation protein zeta 2 (zygin II) [Source:MGI Symbol;Acc:MGI:2675856]	-0.358843
Atxn7l1	ataxin 7-like 1 [Source:MGI Symbol;Acc:MGI:3584458]	-0.357632
Pex3	peroxisomal biogenesis factor 3 [Source:MGI Symbol;Acc:MGI:1929646]	-0.357255
Pdlim2	PDZ and LIM domain 2 [Source:MGI Symbol;Acc:MGI:2384850]	-0.356473
Abp1	amiloride binding protein 1 (amine oxidase, copper-containing) [Source:MGI Symbol;Acc:MGI:1923757]	-0.356452
Cdc42bpg	CDC42 binding protein kinase gamma (DMPK-like) [Source:MGI Symbol;Acc:MGI:2652845]	-0.355335
Itgb3	integrin beta 3 [Source:MGI Symbol;Acc:MGI:96612]	-0.354438
Tmed3	transmembrane emp24 domain containing 3 [Source:MGI Symbol;Acc:MGI:1913361]	-0.354107
Tmem106a	transmembrane protein 106A [Source:MGI Symbol;Acc:MGI:1922056]	-0.354064
Gga3	golgi associated, gamma adaptin ear containing, ARF binding protein 3 [Source:MGI Symbol;Acc:MGI:2384159]	-0.353354
Plk2	polo-like kinase 2 (Drosophila) [Source:MGI Symbol;Acc:MGI:1099790]	-0.353145
Gns	glucosamine (N-acetyl)-6-sulfatase [Source:MGI Symbol;Acc:MGI:1922862]	-0.352962
Msl3l2	male-specific lethal 3-like 2 (Drosophila) [Source:MGI Symbol;Acc:MGI:1920640]	-0.352125
Rpap3	RNA polymerase II associated protein 3 [Source:MGI Symbol;Acc:MGI:1277218]	-0.350761
Htatip2	HIV-1 tat interactive protein 2, homolog (human) [Source:MGI Symbol;Acc:MGI:1859271]	-0.350659
Qsox1	quiescin Q6 sulfhydryl oxidase 1 [Source:MGI Symbol;Acc:MGI:1330818]	-0.350462
Vsig10	V-set and immunoglobulin domain containing 10 [Source:MGI Symbol;Acc:MGI:2448533]	-0.349979
Necap2	NECAP endocytosis associated 2 [Source:MGI Symbol;Acc:MGI:1913397]	-0.34811
Dcaf4	DDB1 and CUL4 associated factor 4 [Source:MGI Symbol;Acc:MGI:1921078]	-0.348013
Nudt4	nudix (nucleoside diphosphate linked moiety X)-type motif 4 [Source:MGI Symbol;Acc:MGI:1918457]	-0.347726
Prss23	protease, serine, 23 [Source:MGI Symbol;Acc:MGI:1923703]	-0.347405
Bcap31	B cell receptor associated protein 31 [Source:MGI Symbol;Acc:MGI:1350933]	-0.347113
Scarb2	scavenger receptor class B, member 2 [Source:MGI Symbol;Acc:MGI:1196458]	-0.346894
Arhgap31	Rho GTPase activating protein 31 [Source:MGI Symbol;Acc:MGI:1333857]	-0.346869
Lmbr1	limb region 1 [Source:MGI Symbol;Acc:MGI:1861746]	-0.34634
Ptprb	protein tyrosine phosphatase, receptor type, B [Source:MGI Symbol;Acc:MGI:97809]	-0.346102
Pak1	p21 protein (Cdc42/Rac)-activated kinase 1 [Source:MGI Symbol;Acc:MGI:1339975]	-0.345933
Tmem9b	TMEM9 domain family, member B [Source:MGI Symbol;Acc:MGI:1915254]	-0.34576
Ikbkg	inhibitor of kappaB kinase gamma [Source:MGI Symbol;Acc:MGI:1338074]	-0.345522
Pnpla2	patatin-like phospholipase domain containing 2 [Source:MGI Symbol;Acc:MGI:1914103]	-0.345271
Map3k1	mitogen-activated protein kinase kinase kinase 1 [Source:MGI Symbol;Acc:MGI:1346872]	-0.34423
Rcan1	regulator of calcineurin 1 [Source:MGI Symbol;Acc:MGI:1890564]	-0.343952
Eml2	echinoderm microtubule associated protein like 2 [Source:MGI Symbol;Acc:MGI:1919455]	-0.343889
Rab11fip3	RAB11 family interacting protein 3 (class II) [Source:MGI Symbol;Acc:MGI:2444431]	-0.343589
Bcas3	breast carcinoma amplified sequence 3 [Source:MGI Symbol;Acc:MGI:2385848]	-0.342978
Stk11	serine/threonine kinase 11 [Source:MGI Symbol;Acc:MGI:1341870]	-0.342975
Tmed10	transmembrane emp24-like trafficking protein 10 (yeast) [Source:MGI Symbol;Acc:MGI:1915831]	-0.342722
Uros	uroporphyrinogen III synthase [Source:MGI Symbol;Acc:MGI:98917]	-0.342029
Ecscr	endothelial cell surface expressed chemotaxis and apoptosis regulator [Source:MGI Symbol;Acc:MGI:1915795]	-0.340215
Agpat9	1-acylglycerol-3-phosphate O-acyltransferase 9 [Source:MGI Symbol;Acc:MGI:3603816]	-0.339804
Csgalnact1	chondroitin sulfate N-acetylgalactosaminyltransferase 1 [Source:MGI Symbol;Acc:MGI:2442354]	-0.338959
Gnb4	guanine nucleotide binding protein (G protein), beta 4 [Source:MGI Symbol;Acc:MGI:104581]	-0.338406
Myl12a	myosin, light chain 12A, regulatory, non-sarcomeric [Source:MGI Symbol;Acc:MGI:1914518]	-0.337906
Leprot	leptin receptor overlapping transcript [Source:MGI Symbol;Acc:MGI:2687005]	-0.337225
Glt25d1	glycosyltransferase 25 domain containing 1 [Source:MGI Symbol;Acc:MGI:1924348]	-0.337183
Lman2l	lectin, mannose-binding 2-like [Source:MGI Symbol;Acc:MGI:2443010]	-0.333155
Gnl1	guanine nucleotide binding protein-like 1 [Source:MGI Symbol;Acc:MGI:95764]	-0.333014
Rhob	ras homolog gene family, member B [Source:MGI Symbol;Acc:MGI:107949]	-0.331395
Wbscr27	Williams Beuren syndrome chromosome region 27 (human) [Source:MGI Symbol;Acc:MGI:1933146]	-0.330631
Ppt1	palmitoyl-protein thioesterase 1 [Source:MGI Symbol;Acc:MGI:1298204]	-0.33036
Crim1	cysteine rich transmembrane BMP regulator 1 (chordin like) [Source:MGI Symbol;Acc:MGI:1354756]	-0.330306
Acp2	acid phosphatase 2, lysosomal [Source:MGI Symbol;Acc:MGI:87882]	-0.329808
Snapin	SNAP-associated protein [Source:MGI Symbol;Acc:MGI:1333745]	-0.32915
Mcfd2	multiple coagulation factor deficiency 2 [Source:MGI Symbol;Acc:MGI:2183439]	-0.32829
Smg5	Smg-5 homolog, nonsense mediated mRNA decay factor (C. elegans) [Source:MGI Symbol;Acc:MGI:2447364]	-0.325795
Pip4k2c	phosphatidylinositol-5-phosphate 4-kinase, type II, gamma [Source:MGI Symbol;Acc:MGI:2152214]	-0.325669
Antxr2	anthrax toxin receptor 2 [Source:MGI Symbol;Acc:MGI:1919164]	-0.325065
Smyd2	SET and MYND domain containing 2 [Source:MGI Symbol;Acc:MGI:1915889]	-0.323871
Gdap2	ganglioside-induced differentiation-associated-protein 2 [Source:MGI Symbol;Acc:MGI:1338001]	-0.323399
Tmem127	transmembrane protein 127 [Source:MGI Symbol;Acc:MGI:1916720]	-0.323122
Endod1	endonuclease domain containing 1 [Source:MGI Symbol;Acc:MGI:1919196]	-0.322903
Adpgk	ADP-dependent glucokinase [Source:MGI Symbol;Acc:MGI:1919391]	-0.32284
Litaf	LPS-induced TN factor [Source:MGI Symbol;Acc:MGI:1929512]	-0.322672
Axl	AXL receptor tyrosine kinase [Source:MGI Symbol;Acc:MGI:1347244]	-0.321735
Twsg1	twisted gastrulation homolog 1 (Drosophila) [Source:MGI Symbol;Acc:MGI:2137520]	-0.321316
Fbxw17	F-box and WD-40 domain protein 17 [Source:MGI Symbol;Acc:MGI:1923584]	-0.320556
Tbc1d8	TBC1 domain family, member 8 [Source:MGI Symbol;Acc:MGI:1927225]	-0.320392
App	amyloid beta (A4) precursor protein [Source:MGI Symbol;Acc:MGI:88059]	-0.31906
Itpripl2	inositol 1,4,5-triphosphate receptor interacting protein-like 2 [Source:MGI Symbol;Acc:MGI:2442416]	-0.317391
Raly	hnRNP-associated with lethal yellow [Source:MGI Symbol;Acc:MGI:97850]	-0.316796
A4galt	alpha 1,4-galactosyltransferase [Source:MGI Symbol;Acc:MGI:3512453]	-0.316759
B4galt3	UDP-Gal:betaGlcNAc beta 1,4-galactosyltransferase, polypeptide 3 [Source:MGI Symbol;Acc:MGI:1928767]	-0.31424
Ddhd1	DDHD domain containing 1 [Source:MGI Symbol;Acc:MGI:2150302]	-0.312371
Csnk1g2	casein kinase 1, gamma 2 [Source:MGI Symbol;Acc:MGI:1920014]	-0.312188
0610007C21Rik	RIKEN cDNA 0610007C21 gene [Source:MGI Symbol;Acc:MGI:1918918]	-0.311676
Daam1	dishevelled associated activator of morphogenesis 1 [Source:MGI Symbol;Acc:MGI:1914596]	-0.311359
Brpf3	bromodomain and PHD finger containing, 3 [Source:MGI Symbol;Acc:MGI:2146836]	-0.30917
Fam63a	family with sequence similarity 63, member A [Source:MGI Symbol;Acc:MGI:1922257]	-0.308795
Gxylt1	glucoside xylosyltransferase 1 [Source:MGI Symbol;Acc:MGI:2684933]	-0.308516
Smtn	smoothelin [Source:MGI Symbol;Acc:MGI:1354727]	-0.306126
Tmem165	transmembrane protein 165 [Source:MGI Symbol;Acc:MGI:894407]	-0.305552
Urod	uroporphyrinogen decarboxylase [Source:MGI Symbol;Acc:MGI:98916]	-0.305266
Tns3	tensin 3 [Source:MGI Symbol;Acc:MGI:2443012]	-0.30466
Cd9	CD9 antigen [Source:MGI Symbol;Acc:MGI:88348]	-0.303478
Ube2w	ubiquitin-conjugating enzyme E2W (putative) [Source:MGI Symbol;Acc:MGI:1914049]	-0.303296
Arf2	ADP-ribosylation factor 2 [Source:MGI Symbol;Acc:MGI:99595]	-0.302938
Clk2	CDC-like kinase 2 [Source:MGI Symbol;Acc:MGI:1098669]	-0.301889
Zfp362	zinc finger protein 362 [Source:MGI Symbol;Acc:MGI:2652839]	-0.301432
Hexim1	hexamethylene bis-acetamide inducible 1 [Source:MGI Symbol;Acc:MGI:2385923]	-0.301303
Agrn	agrin [Source:MGI Symbol;Acc:MGI:87961]	-0.299654
Man2a2	mannosidase 2, alpha 2 [Source:MGI Symbol;Acc:MGI:2150656]	-0.298824
Smarcb1	SWI/SNF related, matrix associated, actin dependent regulator of chromatin, subfamily b, member 1 [Source:MGI Symbol;Acc:MGI:1328366]	-0.29866
Slc35e3	solute carrier family 35, member E3 [Source:MGI Symbol;Acc:MGI:2448489]	-0.297967
Csrp1	cysteine and glycine-rich protein 1 [Source:MGI Symbol;Acc:MGI:88549]	-0.297331
Ralbp1	ralA binding protein 1 [Source:MGI Symbol;Acc:MGI:108466]	-0.297068
Mpzl1	myelin protein zero-like 1 [Source:MGI Symbol;Acc:MGI:1915731]	-0.295576
Rinl	Ras and Rab interactor-like [Source:MGI Symbol;Acc:MGI:2444024]	-0.29395
Myo1d	myosin ID [Source:MGI Symbol;Acc:MGI:107728]	-0.292922
H1f0	H1 histone family, member 0 [Source:MGI Symbol;Acc:MGI:95893]	-0.292528
Hmg20b	high mobility group 20 B [Source:MGI Symbol;Acc:MGI:1341190]	-0.29049
St6gal1	beta galactoside alpha 2,6 sialyltransferase 1 [Source:MGI Symbol;Acc:MGI:108470]	-0.290403
Pla2g12a	phospholipase A2, group XIIA [Source:MGI Symbol;Acc:MGI:1913600]	-0.289236
Esam	endothelial cell-specific adhesion molecule [Source:MGI Symbol;Acc:MGI:1916774]	-0.288363
Tmem245	transmembrane 245 [Source:MGI Symbol;Acc:MGI:2445107]	-0.287843
Lama4	laminin, alpha 4 [Source:MGI Symbol;Acc:MGI:109321]	-0.286608
Tpp1	tripeptidyl peptidase I [Source:MGI Symbol;Acc:MGI:1336194]	-0.28633
Nfe2l1	nuclear factor, erythroid derived 2,-like 1 [Source:MGI Symbol;Acc:MGI:99421]	-0.285676
Ezh1	enhancer of zeste homolog 1 (Drosophila) [Source:MGI Symbol;Acc:MGI:1097695]	-0.285575
Map2k1	mitogen-activated protein kinase kinase 1 [Source:MGI Symbol;Acc:MGI:1346866]	-0.284115
Cr1l	complement component (3b/4b) receptor 1-like [Source:MGI Symbol;Acc:MGI:88513]	-0.28269
Morc4	microrchidia 4 [Source:MGI Symbol;Acc:MGI:1922996]	-0.282573
Pink1	PTEN induced putative kinase 1 [Source:MGI Symbol;Acc:MGI:1916193]	-0.282153
Pfkl	phosphofructokinase, liver, B-type [Source:MGI Symbol;Acc:MGI:97547]	-0.28152
Ldb1	LIM domain binding 1 [Source:MGI Symbol;Acc:MGI:894762]	-0.281492
Pcyox1	prenylcysteine oxidase 1 [Source:MGI Symbol;Acc:MGI:1914131]	-0.280647
Slc35f5	solute carrier family 35, member F5 [Source:MGI Symbol;Acc:MGI:1921400]	-0.27991
Arhgef2	rho/rac guanine nucleotide exchange factor (GEF) 2 [Source:MGI Symbol;Acc:MGI:103264]	-0.27829
Ptprk	protein tyrosine phosphatase, receptor type, K [Source:MGI Symbol;Acc:MGI:103310]	-0.278246
Gpr116	G protein-coupled receptor 116 [Source:MGI Symbol;Acc:MGI:2182928]	-0.275815
Prkce	protein kinase C, epsilon [Source:MGI Symbol;Acc:MGI:97599]	-0.275754
Slc22a4	solute carrier family 22 (organic cation transporter), member 4 [Source:MGI Symbol;Acc:MGI:1353479]	-0.275424
Keap1	kelch-like ECH-associated protein 1 [Source:MGI Symbol;Acc:MGI:1858732]	-0.275348
Nipal3	NIPA-like domain containing 3 [Source:MGI Symbol;Acc:MGI:1921802]	-0.275256
Gm16286	predicted gene 16286 [Source:MGI Symbol;Acc:MGI:3833940]	-0.275206
Krt80	keratin 80 [Source:MGI Symbol;Acc:MGI:1921377]	-0.272244
Map2k7	mitogen-activated protein kinase kinase 7 [Source:MGI Symbol;Acc:MGI:1346871]	-0.271265
Lepr	leptin receptor [Source:MGI Symbol;Acc:MGI:104993]	-0.27123
Gga2	golgi associated, gamma adaptin ear containing, ARF binding protein 2 [Source:MGI Symbol;Acc:MGI:1921355]	-0.270828
Aup1	ancient ubiquitous protein 1 [Source:MGI Symbol;Acc:MGI:107789]	-0.270668
Prr14	proline rich 14 [Source:MGI Symbol;Acc:MGI:2384565]	-0.26845
Arid3a	AT rich interactive domain 3A (BRIGHT-like) [Source:MGI Symbol;Acc:MGI:1328360]	-0.266974
Fbf1	Fas (TNFRSF6) binding factor 1 [Source:MGI Symbol;Acc:MGI:1922033]	-0.265871
Lgals9	lectin, galactose binding, soluble 9 [Source:MGI Symbol;Acc:MGI:109496]	-0.265333
Cdh5	cadherin 5 [Source:MGI Symbol;Acc:MGI:105057]	-0.265295
Mink1	misshapen-like kinase 1 (zebrafish) [Source:MGI Symbol;Acc:MGI:1355329]	-0.265051
Ube2o	ubiquitin-conjugating enzyme E2O [Source:MGI Symbol;Acc:MGI:2444266]	-0.263896
1700025G04Rik	RIKEN cDNA 1700025G04 gene [Source:MGI Symbol;Acc:MGI:1916649]	-0.262739
Man1b1	mannosidase, alpha, class 1B, member 1 [Source:MGI Symbol;Acc:MGI:2684954]	-0.262206
Anxa11	annexin A11 [Source:MGI Symbol;Acc:MGI:108481]	-0.260561
Cnst	consortin, connexin sorting protein [Source:MGI Symbol;Acc:MGI:2445141]	-0.258939
Llgl2	lethal giant larvae homolog 2 (Drosophila) [Source:MGI Symbol;Acc:MGI:1918843]	-0.258803
G0s2	G0/G1 switch gene 2 [Source:MGI Symbol;Acc:MGI:1316737]	-0.256776
AU040320	expressed sequence AU040320 [Source:MGI Symbol;Acc:MGI:2140475]	-0.256374
Fbxo32	F-box protein 32 [Source:MGI Symbol;Acc:MGI:1914981]	-0.255665
Arhgap1	Rho GTPase activating protein 1 [Source:MGI Symbol;Acc:MGI:2445003]	-0.252532
Arhgef11	Rho guanine nucleotide exchange factor (GEF) 11 [Source:MGI Symbol;Acc:MGI:2441869]	-0.251526
Pfkp	phosphofructokinase, platelet [Source:MGI Symbol;Acc:MGI:1891833]	-0.250716
Cdc42se1	CDC42 small effector 1 [Source:MGI Symbol;Acc:MGI:1889510]	-0.246527
Fam46a	family with sequence similarity 46, member A [Source:MGI Symbol;Acc:MGI:2670964]	-0.245959
Hexb	hexosaminidase B [Source:MGI Symbol;Acc:MGI:96074]	-0.244376
Gon4l	gon-4-like (C.elegans) [Source:MGI Symbol;Acc:MGI:1917579]	-0.242009
Gramd1b	GRAM domain containing 1B [Source:MGI Symbol;Acc:MGI:1925037]	-0.241958
Sri	sorcin [Source:MGI Symbol;Acc:MGI:98419]	-0.241643
Fkbp9	FK506 binding protein 9 [Source:MGI Symbol;Acc:MGI:1350921]	-0.240008
Zc3h7b	zinc finger CCCH type containing 7B [Source:MGI Symbol;Acc:MGI:1328310]	-0.237712
P4ha1	procollagen-proline, 2-oxoglutarate 4-dioxygenase (proline 4-hydroxylase), alpha 1 polypeptide [Source:MGI Symbol;Acc:MGI:97463]	-0.233893
Ubp1	upstream binding protein 1 [Source:MGI Symbol;Acc:MGI:104889]	-0.231892
Bcl2l2	BCL2-like 2 [Source:MGI Symbol;Acc:MGI:108052]	-0.226818
Srr	serine racemase [Source:MGI Symbol;Acc:MGI:1351636]	-0.226734
Specc1l	sperm antigen with calponin homology and coiled-coil domains 1-like [Source:MGI Symbol;Acc:MGI:1921642]	-0.226275
Ptk2	PTK2 protein tyrosine kinase 2 [Source:MGI Symbol;Acc:MGI:95481]	-0.2256
Fam65b	family with sequence similarity 65, member B [Source:MGI Symbol;Acc:MGI:2444879]	-0.225147
Atg12	autophagy-related 12 (yeast) [Source:MGI Symbol;Acc:MGI:1914776]	-0.224637
Gpr97	G protein-coupled receptor 97 [Source:MGI Symbol;Acc:MGI:1859670]	-0.223801
Serpine1	serine (or cysteine) peptidase inhibitor, clade E, member 1 [Source:MGI Symbol;Acc:MGI:97608]	-0.220981
Sparc	secreted acidic cysteine rich glycoprotein [Source:MGI Symbol;Acc:MGI:98373]	-0.218339
Iqsec1	IQ motif and Sec7 domain 1 [Source:MGI Symbol;Acc:MGI:1196356]	-0.21631
Nek6	NIMA (never in mitosis gene a)-related expressed kinase 6 [Source:MGI Symbol;Acc:MGI:1891638]	-0.214231
Kdm3a	lysine (K)-specific demethylase 3A [Source:MGI Symbol;Acc:MGI:98847]	-0.213496
Spats2	spermatogenesis associated, serine-rich 2 [Source:MGI Symbol;Acc:MGI:1919822]	-0.21
Arhgef5	Rho guanine nucleotide exchange factor (GEF) 5 [Source:MGI Symbol;Acc:MGI:1858952]	-0.209276
Cfl2	cofilin 2, muscle [Source:MGI Symbol;Acc:MGI:101763]	-0.207183
Pccb	propionyl Coenzyme A carboxylase, beta polypeptide [Source:MGI Symbol;Acc:MGI:1914154]	-0.206499
Gpr107	G protein-coupled receptor 107 [Source:MGI Symbol;Acc:MGI:2139054]	-0.205877
Anapc2	anaphase promoting complex subunit 2 [Source:MGI Symbol;Acc:MGI:2139135]	-0.205685
Actr1a	ARP1 actin-related protein 1 homolog A, centractin alpha (yeast) [Source:MGI Symbol;Acc:MGI:1858964]	-0.205195
Tnfrsf9	tumor necrosis factor receptor superfamily, member 9 [Source:MGI Symbol;Acc:MGI:1101059]	-0.202775
Ehd4	EH-domain containing 4 [Source:MGI Symbol;Acc:MGI:1919619]	-0.197257
Znfx1	zinc finger, NFX1-type containing 1 [Source:MGI Symbol;Acc:MGI:2138982]	-0.193668
Btg2	B cell translocation gene 2, anti-proliferative [Source:MGI Symbol;Acc:MGI:108384]	-0.184666
Laptm4a	lysosomal-associated protein transmembrane 4A [Source:MGI Symbol;Acc:MGI:108017]	-0.181229
Flnb	filamin, beta [Source:MGI Symbol;Acc:MGI:2446089]	-0.180378
Akap8l	A kinase (PRKA) anchor protein 8-like [Source:MGI Symbol;Acc:MGI:1860606]	-0.180182
Slc43a2	solute carrier family 43, member 2 [Source:MGI Symbol;Acc:MGI:2442746]	-0.178003
Tgm2	transglutaminase 2, C polypeptide [Source:MGI Symbol;Acc:MGI:98731]	-0.165602
Sun1	Sad1 and UNC84 domain containing 1 [Source:MGI Symbol;Acc:MGI:1924303]	-0.157617
Cgref1	cell growth regulator with EF hand domain 1 [Source:MGI Symbol;Acc:MGI:1915817]	-0.119151
Elp3	elongation protein 3 homolog (S. cerevisiae) [Source:MGI Symbol;Acc:MGI:1921445]	-0.117524
Sftpd	surfactant associated protein D [Source:MGI Symbol;Acc:MGI:109515]	-0.0878529
1600015I10Rik	RIKEN cDNA 1600015I10 gene [Source:MGI Symbol;Acc:MGI:1917011]	0.047752
Pdcd6ip	programmed cell death 6 interacting protein [Source:MGI Symbol;Acc:MGI:1333753]	0.0634416
Itga2	integrin alpha 2 [Source:MGI Symbol;Acc:MGI:96600]	0.0703363
Sptlc2	serine palmitoyltransferase, long chain base subunit 2 [Source:MGI Symbol;Acc:MGI:108074]	0.07811
Stat3	signal transducer and activator of transcription 3 [Source:MGI Symbol;Acc:MGI:103038]	0.0949452
Spna2	spectrin alpha 2 [Source:MGI Symbol;Acc:MGI:98386]	0.097242
Scyl2	SCY1-like 2 (S. cerevisiae) [Source:MGI Symbol;Acc:MGI:1289172]	0.101925
Rbmxl1	RNA binding motif protein, X linked-like-1 [Source:MGI Symbol;Acc:MGI:1343045]	0.105493
Fbxl5	F-box and leucine-rich repeat protein 5 [Source:MGI Symbol;Acc:MGI:2152883]	0.106398
Memo1	mediator of cell motility 1 [Source:MGI Symbol;Acc:MGI:1924140]	0.107835
Mtmr2	myotubularin related protein 2 [Source:MGI Symbol;Acc:MGI:1924366]	0.109099
Ppp6c	protein phosphatase 6, catalytic subunit [Source:MGI Symbol;Acc:MGI:1915107]	0.110265
Lamc1	laminin, gamma 1 [Source:MGI Symbol;Acc:MGI:99914]	0.1186
Ndufv1	NADH dehydrogenase (ubiquinone) flavoprotein 1 [Source:MGI Symbol;Acc:MGI:107851]	0.119015
Vdac1	voltage-dependent anion channel 1 [Source:MGI Symbol;Acc:MGI:106919]	0.119332
Cnot1	CCR4-NOT transcription complex, subunit 1 [Source:MGI Symbol;Acc:MGI:2442402]	0.126746
Rap1gds1	RAP1, GTP-GDP dissociation stimulator 1 [Source:MGI Symbol;Acc:MGI:2385189]	0.127032
Nipal1	NIPA-like domain containing 1 [Source:MGI Symbol;Acc:MGI:1917951]	0.127935
Eif4a1	eukaryotic translation initiation factor 4A1 [Source:MGI Symbol;Acc:MGI:95303]	0.132986
Birc6	baculoviral IAP repeat-containing 6 [Source:MGI Symbol;Acc:MGI:1276108]	0.133883
Gnptab	N-acetylglucosamine-1-phosphate transferase, alpha and beta subunits [Source:MGI Symbol;Acc:MGI:3643902]	0.135018
Des	desmin [Source:MGI Symbol;Acc:MGI:94885]	0.135687
Arfip1	ADP-ribosylation factor interacting protein 1 [Source:MGI Symbol;Acc:MGI:1277120]	0.136097
Klra7	killer cell lectin-like receptor, subfamily A, member 7 [Source:MGI Symbol;Acc:MGI:101901]	0.137086
Slc43a3	solute carrier family 43, member 3 [Source:MGI Symbol;Acc:MGI:1931054]	0.139191
Abcb1b	ATP-binding cassette, sub-family B (MDR/TAP), member 1B [Source:MGI Symbol;Acc:MGI:97568]	0.139394
Ppp3ca	protein phosphatase 3, catalytic subunit, alpha isoform [Source:MGI Symbol;Acc:MGI:107164]	0.140718
Sestd1	SEC14 and spectrin domains 1 [Source:MGI Symbol;Acc:MGI:1916262]	0.142207
Sqle	squalene epoxidase [Source:MGI Symbol;Acc:MGI:109296]	0.142822
Moap1	modulator of apoptosis 1 [Source:MGI Symbol;Acc:MGI:1915555]	0.144739
Schip1	schwannomin interacting protein 1 [Source:MGI Symbol;Acc:MGI:1353557]	0.145038
Slc2a3	solute carrier family 2 (facilitated glucose transporter), member 3 [Source:MGI Symbol;Acc:MGI:95757]	0.145683
Cnot6	CCR4-NOT transcription complex, subunit 6 [Source:MGI Symbol;Acc:MGI:2144529]	0.145827
AK010878	cDNA sequence AK010878 [Source:MGI Symbol;Acc:MGI:4845848]	0.147042
Tns1	tensin 1 [Source:MGI Symbol;Acc:MGI:104552]	0.147131
Sbno1	sno, strawberry notch homolog 1 (Drosophila) [Source:MGI Symbol;Acc:MGI:2384298]	0.148392
Xpr1	xenotropic and polytropic retrovirus receptor 1 [Source:MGI Symbol;Acc:MGI:97932]	0.14878
Eef1g	eukaryotic translation elongation factor 1 gamma [Source:MGI Symbol;Acc:MGI:1914410]	0.149617
Fam129b	family with sequence similarity 129, member B [Source:MGI Symbol;Acc:MGI:2442910]	0.14979
Etv6	ets variant gene 6 (TEL oncogene) [Source:MGI Symbol;Acc:MGI:109336]	0.149995
Atp2a2	ATPase, Ca++ transporting, cardiac muscle, slow twitch 2 [Source:MGI Symbol;Acc:MGI:88110]	0.150996
Tufm	Tu translation elongation factor, mitochondrial [Source:MGI Symbol;Acc:MGI:1923686]	0.153102
Sdha	succinate dehydrogenase complex, subunit A, flavoprotein (Fp) [Source:MGI Symbol;Acc:MGI:1914195]	0.154309
Abca5	ATP-binding cassette, sub-family A (ABC1), member 5 [Source:MGI Symbol;Acc:MGI:2386607]	0.155075
Zfp367	zinc finger protein 367 [Source:MGI Symbol;Acc:MGI:2442266]	0.156674
Cpne3	copine III [Source:MGI Symbol;Acc:MGI:1917818]	0.156749
Slc44a1	solute carrier family 44, member 1 [Source:MGI Symbol;Acc:MGI:2140592]	0.158075
Nes	nestin [Source:MGI Symbol;Acc:MGI:101784]	0.159035
Acap2	ArfGAP with coiled-coil, ankyrin repeat and PH domains 2 [Source:MGI Symbol;Acc:MGI:1925868]	0.159904
Tjap1	tight junction associated protein 1 [Source:MGI Symbol;Acc:MGI:1921344]	0.161415
Fam107b	family with sequence similarity 107, member B [Source:MGI Symbol;Acc:MGI:1913790]	0.161647
Pafah1b1	platelet-activating factor acetylhydrolase, isoform 1b, subunit 1 [Source:MGI Symbol;Acc:MGI:109520]	0.163321
Mtor	mechanistic target of rapamycin (serine/threonine kinase) [Source:MGI Symbol;Acc:MGI:1928394]	0.164326
Snx1	sorting nexin 1 [Source:MGI Symbol;Acc:MGI:1928395]	0.164364
Fbxw7	F-box and WD-40 domain protein 7 [Source:MGI Symbol;Acc:MGI:1354695]	0.164405
Med1	mediator complex subunit 1 [Source:MGI Symbol;Acc:MGI:1100846]	0.164672
Mocs2	molybdenum cofactor synthesis 2 [Source:MGI Symbol;Acc:MGI:1336894]	0.165134
Lass6	LAG1 homolog, ceramide synthase 6 [Source:MGI Symbol;Acc:MGI:2442564]	0.166048
Zeb2	zinc finger E-box binding homeobox 2 [Source:MGI Symbol;Acc:MGI:1344407]	0.166923
Anxa2	annexin A2 [Source:MGI Symbol;Acc:MGI:88246]	0.167453
Cyc1	cytochrome c-1 [Source:MGI Symbol;Acc:MGI:1913695]	0.168432
Pcdh7	protocadherin 7 [Source:MGI Symbol;Acc:MGI:1860487]	0.16844
Efr3a	EFR3 homolog A (S. cerevisiae) [Source:MGI Symbol;Acc:MGI:1923990]	0.170903
Wnt5a	wingless-related MMTV integration site 5A [Source:MGI Symbol;Acc:MGI:98958]	0.170956
Ran	RAN, member RAS oncogene family [Source:MGI Symbol;Acc:MGI:1333112]	0.172443
Npepps	aminopeptidase puromycin sensitive [Source:MGI Symbol;Acc:MGI:1101358]	0.173209
Eif4e	eukaryotic translation initiation factor 4E [Source:MGI Symbol;Acc:MGI:95305]	0.173395
Ptprj	protein tyrosine phosphatase, receptor type, J [Source:MGI Symbol;Acc:MGI:104574]	0.174084
Mtpap	mitochondrial poly(A) polymerase [Source:MGI Symbol;Acc:MGI:1914690]	0.174724
Kpna2	karyopherin (importin) alpha 2 [Source:MGI Symbol;Acc:MGI:103561]	0.176805
Ubr5	ubiquitin protein ligase E3 component n-recognin 5 [Source:MGI Symbol;Acc:MGI:1918040]	0.178462
Prg4	proteoglycan 4 (megakaryocyte stimulating factor, articular superficial zone protein) [Source:MGI Symbol;Acc:MGI:1891344]	0.179583
Tmem47	transmembrane protein 47 [Source:MGI Symbol;Acc:MGI:2177570]	0.184849
Pds5b	PDS5, regulator of cohesion maintenance, homolog B (S. cerevisiae) [Source:MGI Symbol;Acc:MGI:2140945]	0.185774
2010106G01Rik	RIKEN cDNA 2010106G01 gene [Source:MGI Symbol;Acc:MGI:1913802]	0.186054
Dbn1	drebrin 1 [Source:MGI Symbol;Acc:MGI:1931838]	0.18684
Ttc39b	tetratricopeptide repeat domain 39B [Source:MGI Symbol;Acc:MGI:1917113]	0.187185
Mapk1	mitogen-activated protein kinase 1 [Source:MGI Symbol;Acc:MGI:1346858]	0.187212
Phb2	prohibitin 2 [Source:MGI Symbol;Acc:MGI:102520]	0.187364
Eif4b	eukaryotic translation initiation factor 4B [Source:MGI Symbol;Acc:MGI:95304]	0.187671
Ncbp1	nuclear cap binding protein subunit 1 [Source:MGI Symbol;Acc:MGI:1891840]	0.189751
Prpf8	pre-mRNA processing factor 8 [Source:MGI Symbol;Acc:MGI:2179381]	0.190569
Nop2	NOP2 nucleolar protein homolog (yeast) [Source:MGI Symbol;Acc:MGI:107891]	0.192069
Snrpe	small nuclear ribonucleoprotein E [Source:MGI Symbol;Acc:MGI:98346]	0.19396
Dhx15	DEAH (Asp-Glu-Ala-His) box polypeptide 15 [Source:MGI Symbol;Acc:MGI:1099786]	0.19406
Samd8	sterile alpha motif domain containing 8 [Source:MGI Symbol;Acc:MGI:1914880]	0.194084
Pcbp2	poly(rC) binding protein 2 [Source:MGI Symbol;Acc:MGI:108202]	0.195147
Pdhb	pyruvate dehydrogenase (lipoamide) beta [Source:MGI Symbol;Acc:MGI:1915513]	0.195592
Snrnp200	small nuclear ribonucleoprotein 200 (U5) [Source:MGI Symbol;Acc:MGI:2444401]	0.195648
Ahnak	AHNAK nucleoprotein (desmoyokin) [Source:MGI Symbol;Acc:MGI:1316648]	0.195928
Csde1	cold shock domain containing E1, RNA binding [Source:MGI Symbol;Acc:MGI:92356]	0.196066
Thsd7a	thrombospondin, type I, domain containing 7A [Source:MGI Symbol;Acc:MGI:2685683]	0.196627
Rest	RE1-silencing transcription factor [Source:MGI Symbol;Acc:MGI:104897]	0.197671
Ccng1	cyclin G1 [Source:MGI Symbol;Acc:MGI:102890]	0.197769
Sgk3	serum/glucocorticoid regulated kinase 3 [Source:MGI Symbol;Acc:MGI:2182368]	0.198765
Purb	purine rich element binding protein B [Source:MGI Symbol;Acc:MGI:1338779]	0.198953
Camk2d	calcium/calmodulin-dependent protein kinase II, delta [Source:MGI Symbol;Acc:MGI:1341265]	0.199314
Pten	phosphatase and tensin homolog [Source:MGI Symbol;Acc:MGI:109583]	0.201078
Akap13	A kinase (PRKA) anchor protein 13 [Source:MGI Symbol;Acc:MGI:2676556]	0.201332
Rab21	RAB21, member RAS oncogene family [Source:MGI Symbol;Acc:MGI:894308]	0.202841
Impad1	inositol monophosphatase domain containing 1 [Source:MGI Symbol;Acc:MGI:1915720]	0.203538
Slc33a1	solute carrier family 33 (acetyl-CoA transporter), member 1 [Source:MGI Symbol;Acc:MGI:1332247]	0.20433
Mib1	mindbomb homolog 1 (Drosophila) [Source:MGI Symbol;Acc:MGI:2443157]	0.204933
Seh1l	SEH1-like (S. cerevisiae [Source:MGI Symbol;Acc:MGI:1919374]	0.205002
Cacna2d1	calcium channel, voltage-dependent, alpha2/delta subunit 1 [Source:MGI Symbol;Acc:MGI:88295]	0.205013
Prdx6	peroxiredoxin 6 [Source:MGI Symbol;Acc:MGI:894320]	0.205259
Adam17	a disintegrin and metallopeptidase domain 17 [Source:MGI Symbol;Acc:MGI:1096335]	0.206286
Afg3l2	AFG3(ATPase family gene 3)-like 2 (yeast) [Source:MGI Symbol;Acc:MGI:1916847]	0.206359
Rnf214	ring finger protein 214 [Source:MGI Symbol;Acc:MGI:2444451]	0.206478
Acsl5	acyl-CoA synthetase long-chain family member 5 [Source:MGI Symbol;Acc:MGI:1919129]	0.207263
Pafah1b2	platelet-activating factor acetylhydrolase, isoform 1b, subunit 2 [Source:MGI Symbol;Acc:MGI:108415]	0.207611
Prepl	prolyl endopeptidase-like [Source:MGI Symbol;Acc:MGI:2441932]	0.207764
Rfx7	regulatory factor X, 7 [Source:MGI Symbol;Acc:MGI:2442675]	0.207964
Pvrl3	poliovirus receptor-related 3 [Source:MGI Symbol;Acc:MGI:1930171]	0.20841
Gtpbp1	GTP binding protein 1 [Source:MGI Symbol;Acc:MGI:109443]	0.208455
Gcom1	GRINL1A complex locus [Source:MGI Symbol;Acc:MGI:5141967]	0.208498
Trove2	TROVE domain family, member 2 [Source:MGI Symbol;Acc:MGI:106652]	0.209002
Fstl1	follistatin-like 1 [Source:MGI Symbol;Acc:MGI:102793]	0.211978
Elac2	elaC homolog 2 (E. coli) [Source:MGI Symbol;Acc:MGI:1890496]	0.212068
Slc6a6	solute carrier family 6 (neurotransmitter transporter, taurine), member 6 [Source:MGI Symbol;Acc:MGI:98488]	0.214709
Ccdc53	coiled-coil domain containing 53 [Source:MGI Symbol;Acc:MGI:1914532]	0.215334
Vps35	vacuolar protein sorting 35 [Source:MGI Symbol;Acc:MGI:1890467]	0.215675
Lamb2	laminin, beta 2 [Source:MGI Symbol;Acc:MGI:99916]	0.216519
Scd1	stearoyl-Coenzyme A desaturase 1 [Source:MGI Symbol;Acc:MGI:98239]	0.216686
Suox	sulfite oxidase [Source:MGI Symbol;Acc:MGI:2446117]	0.217827
Ctps	cytidine 5'-triphosphate synthase [Source:MGI Symbol;Acc:MGI:1858304]	0.219371
Ttc21b	tetratricopeptide repeat domain 21B [Source:MGI Symbol;Acc:MGI:1920918]	0.219882
Sar1b	SAR1 gene homolog B (S. cerevisiae) [Source:MGI Symbol;Acc:MGI:1913647]	0.220904
Zfp266	zinc finger protein 266 [Source:MGI Symbol;Acc:MGI:1924769]	0.221027
Eomes	eomesodermin homolog (Xenopus laevis) [Source:MGI Symbol;Acc:MGI:1201683]	0.221337
Bzw1	basic leucine zipper and W2 domains 1 [Source:MGI Symbol;Acc:MGI:1914132]	0.222342
Snd1	staphylococcal nuclease and tudor domain containing 1 [Source:MGI Symbol;Acc:MGI:1929266]	0.222536
Emcn	endomucin [Source:MGI Symbol;Acc:MGI:1891716]	0.222577
Hal	histidine ammonia lyase [Source:MGI Symbol;Acc:MGI:96010]	0.223563
Zmiz1	zinc finger, MIZ-type containing 1 [Source:MGI Symbol;Acc:MGI:3040693]	0.223783
Ostf1	osteoclast stimulating factor 1 [Source:MGI Symbol;Acc:MGI:700012]	0.224065
Nup93	nucleoporin 93 [Source:MGI Symbol;Acc:MGI:1919055]	0.224445
Zbtb33	zinc finger and BTB domain containing 33 [Source:MGI Symbol;Acc:MGI:1927290]	0.224894
Znrf2	zinc and ring finger 2 [Source:MGI Symbol;Acc:MGI:1196246]	0.225125
Klhl21	kelch-like 21 (Drosophila) [Source:MGI Symbol;Acc:MGI:1919288]	0.225456
Ilf3	interleukin enhancer binding factor 3 [Source:MGI Symbol;Acc:MGI:1339973]	0.225674
Crot	carnitine O-octanoyltransferase [Source:MGI Symbol;Acc:MGI:1921364]	0.226345
Nucks1	nuclear casein kinase and cyclin-dependent kinase substrate 1 [Source:MGI Symbol;Acc:MGI:1934811]	0.226771
Stx12	syntaxin 12 [Source:MGI Symbol;Acc:MGI:1931027]	0.227753
Nampt	nicotinamide phosphoribosyltransferase [Source:MGI Symbol;Acc:MGI:1929865]	0.227794
Hnrpll	heterogeneous nuclear ribonucleoprotein L-like [Source:MGI Symbol;Acc:MGI:1919942]	0.228301
Tbpl1	TATA box binding protein-like 1 [Source:MGI Symbol;Acc:MGI:1339946]	0.228691
Ikbip	IKBKB interacting protein [Source:MGI Symbol;Acc:MGI:1914704]	0.22871
H2afz	H2A histone family, member Z [Source:MGI Symbol;Acc:MGI:1888388]	0.22876
Pi16	peptidase inhibitor 16 [Source:MGI Symbol;Acc:MGI:1921366]	0.228988
Trim30a	tripartite motif-containing 30A [Source:MGI Symbol;Acc:MGI:98178]	0.22954
Gtf2a1	general transcription factor II A, 1 [Source:MGI Symbol;Acc:MGI:1933277]	0.229831
Lcp1	lymphocyte cytosolic protein 1 [Source:MGI Symbol;Acc:MGI:104808]	0.231544
Parp3	poly (ADP-ribose) polymerase family, member 3 [Source:MGI Symbol;Acc:MGI:1891258]	0.231676
Sfxn1	sideroflexin 1 [Source:MGI Symbol;Acc:MGI:2137677]	0.231916
Ndufb5	NADH dehydrogenase (ubiquinone) 1 beta subcomplex, 5 [Source:MGI Symbol;Acc:MGI:1913296]	0.232486
Zfp874b	zinc finger protein 874b [Source:MGI Symbol;Acc:MGI:3040702]	0.232694
Zdhhc20	zinc finger, DHHC domain containing 20 [Source:MGI Symbol;Acc:MGI:1923215]	0.232852
Fig4	FIG4 homolog (S. cerevisiae) [Source:MGI Symbol;Acc:MGI:2143585]	0.233646
Ufm1	ubiquitin-fold modifier 1 [Source:MGI Symbol;Acc:MGI:1915140]	0.234872
Ptges3	prostaglandin E synthase 3 (cytosolic) [Source:MGI Symbol;Acc:MGI:1929282]	0.235574
Qars	glutaminyl-tRNA synthetase [Source:MGI Symbol;Acc:MGI:1915851]	0.236228
Prmt3	protein arginine N-methyltransferase 3 [Source:MGI Symbol;Acc:MGI:1919224]	0.236474
Mrpl50	mitochondrial ribosomal protein L50 [Source:MGI Symbol;Acc:MGI:107329]	0.237671
Ttc37	tetratricopeptide repeat domain 37 [Source:MGI Symbol;Acc:MGI:2679923]	0.237912
Rprd1a	regulation of nuclear pre-mRNA domain containing 1A [Source:MGI Symbol;Acc:MGI:2385066]	0.238761
Cct6a	chaperonin containing Tcp1, subunit 6a (zeta) [Source:MGI Symbol;Acc:MGI:107943]	0.23941
Fnip2	folliculin interacting protein 2 [Source:MGI Symbol;Acc:MGI:2683054]	0.239616
Ecm1	extracellular matrix protein 1 [Source:MGI Symbol;Acc:MGI:103060]	0.239799
Hadha	hydroxyacyl-Coenzyme A dehydrogenase/3-ketoacyl-Coenzyme A thiolase/enoyl-Coenzyme A hydratase (trifunctional protein), alpha subunit [Source:MGI Symbol;Acc:MGI:2135593]	0.240086
Trap1	TNF receptor-associated protein 1 [Source:MGI Symbol;Acc:MGI:1915265]	0.240224
Tsr1	TSR1, 20S rRNA accumulation, homolog (yeast) [Source:MGI Symbol;Acc:MGI:2144566]	0.240495
Samd5	sterile alpha motif domain containing 5 [Source:MGI Symbol;Acc:MGI:2444815]	0.240617
Fam111a	family with sequence similarity 111, member A [Source:MGI Symbol;Acc:MGI:1915508]	0.241372
Arhgap4	Rho GTPase activating protein 4 [Source:MGI Symbol;Acc:MGI:2159577]	0.241582
Timp3	tissue inhibitor of metalloproteinase 3 [Source:MGI Symbol;Acc:MGI:98754]	0.241618
Vav3	vav 3 oncogene [Source:MGI Symbol;Acc:MGI:1888518]	0.241645
Cul4a	cullin 4A [Source:MGI Symbol;Acc:MGI:1914487]	0.243225
Igsf11	immunoglobulin superfamily, member 11 [Source:MGI Symbol;Acc:MGI:2388477]	0.243628
2310044G17Rik	RIKEN cDNA 2310044G17 gene [Source:MGI Symbol;Acc:MGI:1919185]	0.244522
Cct5	chaperonin containing Tcp1, subunit 5 (epsilon) [Source:MGI Symbol;Acc:MGI:107185]	0.244964
Naa50	N(alpha)-acetyltransferase 50, NatE catalytic subunit [Source:MGI Symbol;Acc:MGI:1919367]	0.24506
Gcsh	glycine cleavage system protein H (aminomethyl carrier) [Source:MGI Symbol;Acc:MGI:1915383]	0.245413
Cck	cholecystokinin [Source:MGI Symbol;Acc:MGI:88297]	0.246053
Csk	c-src tyrosine kinase [Source:MGI Symbol;Acc:MGI:88537]	0.246671
Zcchc8	zinc finger, CCHC domain containing 8 [Source:MGI Symbol;Acc:MGI:1917900]	0.246783
Rab27b	RAB27b, member RAS oncogene family [Source:MGI Symbol;Acc:MGI:1931295]	0.246811
Fam179b	family with sequence similarity 179, member B [Source:MGI Symbol;Acc:MGI:2684313]	0.247218
Ercc4	excision repair cross-complementing rodent repair deficiency, complementation group 4 [Source:MGI Symbol;Acc:MGI:1354163]	0.247531
Slc5a3	solute carrier family 5 (inositol transporters), member 3 [Source:MGI Symbol;Acc:MGI:1858226]	0.247853
Nars	asparaginyl-tRNA synthetase [Source:MGI Symbol;Acc:MGI:1917473]	0.248456
Pik3r3	phosphatidylinositol 3 kinase, regulatory subunit, polypeptide 3 (p55) [Source:MGI Symbol;Acc:MGI:109277]	0.248472
Mcl1	myeloid cell leukemia sequence 1 [Source:MGI Symbol;Acc:MGI:101769]	0.248667
Slc31a1	solute carrier family 31, member 1 [Source:MGI Symbol;Acc:MGI:1333843]	0.248811
Cpsf3	cleavage and polyadenylation specificity factor 3 [Source:MGI Symbol;Acc:MGI:1859328]	0.248851
Ppp1cc	protein phosphatase 1, catalytic subunit, gamma isoform [Source:MGI Symbol;Acc:MGI:104872]	0.249144
1190007F08Rik	RIKEN cDNA 1190007F08 gene [Source:MGI Symbol;Acc:MGI:1916109]	0.249408
Cul5	cullin 5 [Source:MGI Symbol;Acc:MGI:1922967]	0.250202
Tbl1xr1	transducin (beta)-like 1X-linked receptor 1 [Source:MGI Symbol;Acc:MGI:2441730]	0.250888
Rnf213	ring finger protein 213 [Source:MGI Symbol;Acc:MGI:1289196]	0.251929
Hsp90ab1	heat shock protein 90 alpha (cytosolic), class B member 1 [Source:MGI Symbol;Acc:MGI:96247]	0.25203
Atp1b3	ATPase, Na+/K+ transporting, beta 3 polypeptide [Source:MGI Symbol;Acc:MGI:107788]	0.252121
Hipk1	homeodomain interacting protein kinase 1 [Source:MGI Symbol;Acc:MGI:1314873]	0.252271
Ttc13	tetratricopeptide repeat domain 13 [Source:MGI Symbol;Acc:MGI:2384573]	0.252928
Rnf19a	ring finger protein 19A [Source:MGI Symbol;Acc:MGI:1353623]	0.252947
Grsf1	G-rich RNA sequence binding factor 1 [Source:MGI Symbol;Acc:MGI:106479]	0.255028
Top2b	topoisomerase (DNA) II beta [Source:MGI Symbol;Acc:MGI:98791]	0.256311
Stard4	StAR-related lipid transfer (START) domain containing 4 [Source:MGI Symbol;Acc:MGI:2156764]	0.256572
Ptges	prostaglandin E synthase [Source:MGI Symbol;Acc:MGI:1927593]	0.256653
Slc7a6	solute carrier family 7 (cationic amino acid transporter, y+ system), member 6 [Source:MGI Symbol;Acc:MGI:2142598]	0.25672
Svil	supervillin [Source:MGI Symbol;Acc:MGI:2147319]	0.256911
Tmem106b	transmembrane protein 106B [Source:MGI Symbol;Acc:MGI:1919150]	0.257388
Tyms	thymidylate synthase [Source:MGI Symbol;Acc:MGI:98878]	0.257766
C80913	expressed sequence C80913 [Source:MGI Symbol;Acc:MGI:1342294]	0.257926
Fam172a	family with sequence similarity 172, member A [Source:MGI Symbol;Acc:MGI:1915925]	0.258333
Gucy1b3	guanylate cyclase 1, soluble, beta 3 [Source:MGI Symbol;Acc:MGI:1860604]	0.258477
Oxnad1	oxidoreductase NAD-binding domain containing 1 [Source:MGI Symbol;Acc:MGI:1916953]	0.258517
Slc9a1	solute carrier family 9 (sodium/hydrogen exchanger), member 1 [Source:MGI Symbol;Acc:MGI:102462]	0.258747
Gimap6	GTPase, IMAP family member 6 [Source:MGI Symbol;Acc:MGI:1918876]	0.25927
A2m	alpha-2-macroglobulin [Source:MGI Symbol;Acc:MGI:2449119]	0.260469
Cnot7	CCR4-NOT transcription complex, subunit 7 [Source:MGI Symbol;Acc:MGI:1298230]	0.260551
Idh3b	isocitrate dehydrogenase 3 (NAD+) beta [Source:MGI Symbol;Acc:MGI:2158650]	0.260775
Smek2	SMEK homolog 2, suppressor of mek1 (Dictyostelium) [Source:MGI Symbol;Acc:MGI:2144474]	0.26082
Cd74	CD74 antigen (invariant polypeptide of major histocompatibility complex, class II antigen-associated) [Source:MGI Symbol;Acc:MGI:96534]	0.261378
Rps6ka3	ribosomal protein S6 kinase polypeptide 3 [Source:MGI Symbol;Acc:MGI:104557]	0.261899
Dennd4a	DENN/MADD domain containing 4A [Source:MGI Symbol;Acc:MGI:2142979]	0.262658
Havcr2	hepatitis A virus cellular receptor 2 [Source:MGI Symbol;Acc:MGI:2159682]	0.263125
Chn1	chimerin (chimaerin) 1 [Source:MGI Symbol;Acc:MGI:1915674]	0.263221
Nmd3	NMD3 homolog (S. cerevisiae) [Source:MGI Symbol;Acc:MGI:2140103]	0.264309
Eef1a1	eukaryotic translation elongation factor 1 alpha 1 [Source:MGI Symbol;Acc:MGI:1096881]	0.264377
Abcb7	ATP-binding cassette, sub-family B (MDR/TAP), member 7 [Source:MGI Symbol;Acc:MGI:109533]	0.264575
Tspan8	tetraspanin 8 [Source:MGI Symbol;Acc:MGI:2384918]	0.264635
Tet2	tet methylcytosine dioxygenase 2 [Source:MGI Symbol;Acc:MGI:2443298]	0.264999
Tmem144	transmembrane protein 144 [Source:MGI Symbol;Acc:MGI:1917902]	0.265226
Asb2	ankyrin repeat and SOCS box-containing 2 [Source:MGI Symbol;Acc:MGI:1929743]	0.265633
Cox7b	cytochrome c oxidase subunit VIIb [Source:MGI Symbol;Acc:MGI:1913392]	0.267711
Apobec3	apolipoprotein B mRNA editing enzyme, catalytic polypeptide 3 [Source:MGI Symbol;Acc:MGI:1933111]	0.268006
Naa25	N(alpha)-acetyltransferase 25, NatB auxiliary subunit [Source:MGI Symbol;Acc:MGI:2442563]	0.268216
Cs	citrate synthase [Source:MGI Symbol;Acc:MGI:88529]	0.268296
Srp72	signal recognition particle 72 [Source:MGI Symbol;Acc:MGI:1333795]	0.268503
Gtf3c3	general transcription factor IIIC, polypeptide 3 [Source:MGI Symbol;Acc:MGI:2138383]	0.268803
Hs2st1	heparan sulfate 2-O-sulfotransferase 1 [Source:MGI Symbol;Acc:MGI:1346049]	0.26882
3110043O21Rik	RIKEN cDNA 3110043O21 gene [Source:MGI Symbol;Acc:MGI:1920455]	0.268942
Prkag2	protein kinase, AMP-activated, gamma 2 non-catalytic subunit [Source:MGI Symbol;Acc:MGI:1336153]	0.269345
Etfa	electron transferring flavoprotein, alpha polypeptide [Source:MGI Symbol;Acc:MGI:106092]	0.26995
Lbp	lipopolysaccharide binding protein [Source:MGI Symbol;Acc:MGI:1098776]	0.270192
4930453N24Rik	RIKEN cDNA 4930453N24 gene [Source:MGI Symbol;Acc:MGI:1914859]	0.270205
Hmgn2	high mobility group nucleosomal binding domain 2 [Source:MGI Symbol;Acc:MGI:96136]	0.270328
Coq3	coenzyme Q3 homolog, methyltransferase (yeast) [Source:MGI Symbol;Acc:MGI:101813]	0.270762
Ptplb	protein tyrosine phosphatase-like (proline instead of catalytic arginine), member b [Source:MGI Symbol;Acc:MGI:1918007]	0.272635
Sf3b3	splicing factor 3b, subunit 3 [Source:MGI Symbol;Acc:MGI:1289341]	0.272956
Prkab2	protein kinase, AMP-activated, beta 2 non-catalytic subunit [Source:MGI Symbol;Acc:MGI:1336185]	0.27369
Tmem67	transmembrane protein 67 [Source:MGI Symbol;Acc:MGI:1923928]	0.273763
Tmed5	transmembrane emp24 protein transport domain containing 5 [Source:MGI Symbol;Acc:MGI:1921586]	0.27427
Papola	poly (A) polymerase alpha [Source:MGI Symbol;Acc:MGI:109301]	0.274343
Glul	glutamate-ammonia ligase (glutamine synthetase) [Source:MGI Symbol;Acc:MGI:95739]	0.275246
Lig1	ligase I, DNA, ATP-dependent [Source:MGI Symbol;Acc:MGI:101789]	0.275386
Rps4x	ribosomal protein S4, X-linked [Source:MGI Symbol;Acc:MGI:98158]	0.275707
Kctd12b	potassium channel tetramerisation domain containing 12b [Source:MGI Symbol;Acc:MGI:2444667]	0.276289
Cct2	chaperonin containing Tcp1, subunit 2 (beta) [Source:MGI Symbol;Acc:MGI:107186]	0.276975
Ap2a2	adaptor protein complex AP-2, alpha 2 subunit [Source:MGI Symbol;Acc:MGI:101920]	0.277274
Atp5o	ATP synthase, H+ transporting, mitochondrial F1 complex, O subunit [Source:MGI Symbol;Acc:MGI:106341]	0.277684
Sqrdl	sulfide quinone reductase-like (yeast) [Source:MGI Symbol;Acc:MGI:1929899]	0.278122
Pank3	pantothenate kinase 3 [Source:MGI Symbol;Acc:MGI:2387464]	0.278298
Nfatc3	nuclear factor of activated T cells, cytoplasmic, calcineurin dependent 3 [Source:MGI Symbol;Acc:MGI:103296]	0.279359
Ly6a	lymphocyte antigen 6 complex, locus A [Source:MGI Symbol;Acc:MGI:107527]	0.281174
Klk8	kallikrein related-peptidase 8 [Source:MGI Symbol;Acc:MGI:1343327]	0.281628
Ptcd3	pentatricopeptide repeat domain 3 [Source:MGI Symbol;Acc:MGI:1917206]	0.282498
Eri1	exoribonuclease 1 [Source:MGI Symbol;Acc:MGI:1914526]	0.283282
Arfgef1	ADP-ribosylation factor guanine nucleotide-exchange factor 1(brefeldin A-inhibited) [Source:MGI Symbol;Acc:MGI:2442988]	0.283426
Cobll1	Cobl-like 1 [Source:MGI Symbol;Acc:MGI:2442894]	0.283504
Stim1	stromal interaction molecule 1 [Source:MGI Symbol;Acc:MGI:107476]	0.283925
Rpia	ribose 5-phosphate isomerase A [Source:MGI Symbol;Acc:MGI:103254]	0.284125
Mob1b	MOB kinase activator 1B [Source:MGI Symbol;Acc:MGI:1915723]	0.284248
1810014F10Rik	RIKEN cDNA 1810014F10 gene [Source:MGI Symbol;Acc:MGI:1916314]	0.28467
Tesk2	testis-specific kinase 2 [Source:MGI Symbol;Acc:MGI:2385204]	0.284781
Trps1	trichorhinophalangeal syndrome I (human) [Source:MGI Symbol;Acc:MGI:1927616]	0.284973
6430548M08Rik	RIKEN cDNA 6430548M08 gene [Source:MGI Symbol;Acc:MGI:2443793]	0.285172
Uqcrfs1	ubiquinol-cytochrome c reductase, Rieske iron-sulfur polypeptide 1 [Source:MGI Symbol;Acc:MGI:1913944]	0.285316
9430020K01Rik	RIKEN cDNA 9430020K01 gene [Source:MGI Symbol;Acc:MGI:2685174]	0.285944
Hsdl2	hydroxysteroid dehydrogenase like 2 [Source:MGI Symbol;Acc:MGI:1919729]	0.286275
Tgfbr3	transforming growth factor, beta receptor III [Source:MGI Symbol;Acc:MGI:104637]	0.286776
Exoc6b	exocyst complex component 6B [Source:MGI Symbol;Acc:MGI:1923164]	0.286898
Tmem100	transmembrane protein 100 [Source:MGI Symbol;Acc:MGI:1915138]	0.287451
Mtap7d2	MAP7 domain containing 2 [Source:MGI Symbol;Acc:MGI:1917474]	0.28784
Rps27a	ribosomal protein S27A [Source:MGI Symbol;Acc:MGI:1925544]	0.289014
Myo9a	myosin IXa [Source:MGI Symbol;Acc:MGI:107735]	0.289179
Zfp148	zinc finger protein 148 [Source:MGI Symbol;Acc:MGI:1332234]	0.28936
Hsf2	heat shock factor 2 [Source:MGI Symbol;Acc:MGI:96239]	0.289454
Fam162a	family with sequence similarity 162, member A [Source:MGI Symbol;Acc:MGI:1917436]	0.28989
Neo1	neogenin [Source:MGI Symbol;Acc:MGI:1097159]	0.290153
Ckap5	cytoskeleton associated protein 5 [Source:MGI Symbol;Acc:MGI:1923036]	0.291073
Atr	ataxia telangiectasia and Rad3 related [Source:MGI Symbol;Acc:MGI:108028]	0.29138
Kdm3b	KDM3B lysine (K)-specific demethylase 3B [Source:MGI Symbol;Acc:MGI:1923356]	0.292101
Mki67	antigen identified by monoclonal antibody Ki 67 [Source:MGI Symbol;Acc:MGI:106035]	0.292668
Hdac2	histone deacetylase 2 [Source:MGI Symbol;Acc:MGI:1097691]	0.293711
Nsun2	NOL1/NOP2/Sun domain family member 2 [Source:MGI Symbol;Acc:MGI:107252]	0.293774
Fbxo18	F-box protein 18 [Source:MGI Symbol;Acc:MGI:1354699]	0.293823
Acaca	acetyl-Coenzyme A carboxylase alpha [Source:MGI Symbol;Acc:MGI:108451]	0.293888
Gjb4	gap junction protein, beta 4 [Source:MGI Symbol;Acc:MGI:95722]	0.29468
Acot7	acyl-CoA thioesterase 7 [Source:MGI Symbol;Acc:MGI:1917275]	0.294795
Cggbp1	CGG triplet repeat binding protein 1 [Source:MGI Symbol;Acc:MGI:2146370]	0.29506
Creb3l3	cAMP responsive element binding protein 3-like 3 [Source:MGI Symbol;Acc:MGI:2384786]	0.296676
Tfdp2	transcription factor Dp 2 [Source:MGI Symbol;Acc:MGI:107167]	0.296886
Myzap	myocardial zonula adherens protein [Source:MGI Symbol;Acc:MGI:2142908]	0.296993
Eps8	epidermal growth factor receptor pathway substrate 8 [Source:MGI Symbol;Acc:MGI:104684]	0.297059
Gas7	growth arrest specific 7 [Source:MGI Symbol;Acc:MGI:1202388]	0.297511
Tfam	transcription factor A, mitochondrial [Source:MGI Symbol;Acc:MGI:107810]	0.298215
Spire1	spire homolog 1 (Drosophila) [Source:MGI Symbol;Acc:MGI:1915416]	0.298728
Abcd4	ATP-binding cassette, sub-family D (ALD), member 4 [Source:MGI Symbol;Acc:MGI:1349217]	0.299237
Sp100	nuclear antigen Sp100 [Source:MGI Symbol;Acc:MGI:109561]	0.299247
Rp2h	retinitis pigmentosa 2 homolog (human) [Source:MGI Symbol;Acc:MGI:1277953]	0.299563
Zhx1	zinc fingers and homeoboxes 1 [Source:MGI Symbol;Acc:MGI:109271]	0.299847
Cox7a2l	cytochrome c oxidase subunit VIIa polypeptide 2-like [Source:MGI Symbol;Acc:MGI:106015]	0.300338
Sh2d1b2	SH2 domain protein 1B2 [Source:MGI Symbol;Acc:MGI:3622649]	0.301114
Uqcrc1	ubiquinol-cytochrome c reductase core protein 1 [Source:MGI Symbol;Acc:MGI:107876]	0.301688
Ubxn2b	UBX domain protein 2B [Source:MGI Symbol;Acc:MGI:1915303]	0.301906
Pgk1	phosphoglycerate kinase 1 [Source:MGI Symbol;Acc:MGI:97555]	0.302018
2610002M06Rik	RIKEN cDNA 2610002M06 gene [Source:MGI Symbol;Acc:MGI:1914278]	0.302888
Ano1	anoctamin 1, calcium activated chloride channel [Source:MGI Symbol;Acc:MGI:2142149]	0.302914
Hmgb2	high mobility group box 2 [Source:MGI Symbol;Acc:MGI:96157]	0.303431
Cdc45	cell division cycle 45 homolog (S. cerevisiae) [Source:MGI Symbol;Acc:MGI:1338073]	0.304476
Cct4	chaperonin containing Tcp1, subunit 4 (delta) [Source:MGI Symbol;Acc:MGI:104689]	0.304563
Usp3	ubiquitin specific peptidase 3 [Source:MGI Symbol;Acc:MGI:2152450]	0.304798
Cep76	centrosomal protein 76 [Source:MGI Symbol;Acc:MGI:1923401]	0.306391
Aco2	aconitase 2, mitochondrial [Source:MGI Symbol;Acc:MGI:87880]	0.306936
Lnpep	leucyl/cystinyl aminopeptidase [Source:MGI Symbol;Acc:MGI:2387123]	0.307016
Suclg1	succinate-CoA ligase, GDP-forming, alpha subunit [Source:MGI Symbol;Acc:MGI:1927234]	0.307133
Topbp1	topoisomerase (DNA) II binding protein 1 [Source:MGI Symbol;Acc:MGI:1920018]	0.307528
Glrx3	glutaredoxin 3 [Source:MGI Symbol;Acc:MGI:1353653]	0.308555
Ctdspl2	CTD (carboxy-terminal domain, RNA polymerase II, polypeptide A) small phosphatase like 2 [Source:MGI Symbol;Acc:MGI:1196405]	0.31043
Iars	isoleucine-tRNA synthetase [Source:MGI Symbol;Acc:MGI:2145219]	0.310811
Dnmt1	DNA methyltransferase (cytosine-5) 1 [Source:MGI Symbol;Acc:MGI:94912]	0.312492
Hspa8	heat shock protein 8 [Source:MGI Symbol;Acc:MGI:105384]	0.313633
Abce1	ATP-binding cassette, sub-family E (OABP), member 1 [Source:MGI Symbol;Acc:MGI:1195458]	0.314206
Chmp2b	charged multivesicular body protein 2B [Source:MGI Symbol;Acc:MGI:1916192]	0.314517
Heatr3	HEAT repeat containing 3 [Source:MGI Symbol;Acc:MGI:2444491]	0.31504
Sav1	salvador homolog 1 (Drosophila) [Source:MGI Symbol;Acc:MGI:1927144]	0.315876
Sh3bp1	SH3-domain binding protein 1 [Source:MGI Symbol;Acc:MGI:104603]	0.317031
Dnajc9	DnaJ (Hsp40) homolog, subfamily C, member 9 [Source:MGI Symbol;Acc:MGI:1915326]	0.317422
Ksr1	kinase suppressor of ras 1 [Source:MGI Symbol;Acc:MGI:105051]	0.317501
Gnai3	guanine nucleotide binding protein (G protein), alpha inhibiting 3 [Source:MGI Symbol;Acc:MGI:95773]	0.317603
Glud1	glutamate dehydrogenase 1 [Source:MGI Symbol;Acc:MGI:95753]	0.318036
Arsb	arylsulfatase B [Source:MGI Symbol;Acc:MGI:88075]	0.319311
Nebl	nebulette [Source:MGI Symbol;Acc:MGI:1921353]	0.319329
Sdhd	succinate dehydrogenase complex, subunit D, integral membrane protein [Source:MGI Symbol;Acc:MGI:1914175]	0.3195
Bcam	basal cell adhesion molecule [Source:MGI Symbol;Acc:MGI:1929940]	0.320525
Lpgat1	lysophosphatidylglycerol acyltransferase 1 [Source:MGI Symbol;Acc:MGI:2446186]	0.320925
Lbr	lamin B receptor [Source:MGI Symbol;Acc:MGI:2138281]	0.32116
Gas5	growth arrest specific 5 [Source:MGI Symbol;Acc:MGI:95659]	0.321222
Ccne1	cyclin E1 [Source:MGI Symbol;Acc:MGI:88316]	0.321311
Fmnl1	formin-like 1 [Source:MGI Symbol;Acc:MGI:1888994]	0.32239
Rara	retinoic acid receptor, alpha [Source:MGI Symbol;Acc:MGI:97856]	0.322395
Ctnnal1	catenin (cadherin associated protein), alpha-like 1 [Source:MGI Symbol;Acc:MGI:1859649]	0.322859
Klhl2	kelch-like 2, Mayven (Drosophila) [Source:MGI Symbol;Acc:MGI:1924363]	0.322982
Pck2	phosphoenolpyruvate carboxykinase 2 (mitochondrial) [Source:MGI Symbol;Acc:MGI:1860456]	0.323314
Rpl3	ribosomal protein L3 [Source:MGI Symbol;Acc:MGI:1351605]	0.324916
Atp5b	ATP synthase, H+ transporting mitochondrial F1 complex, beta subunit [Source:MGI Symbol;Acc:MGI:107801]	0.324991
Rev3l	REV3-like, catalytic subunit of DNA polymerase zeta RAD54 like (S. cerevisiae) [Source:MGI Symbol;Acc:MGI:1337131]	0.325526
Cspp1	centrosome and spindle pole associated protein 1 [Source:MGI Symbol;Acc:MGI:2681832]	0.325689
Sema5a	sema domain, seven thrombospondin repeats (type 1 and type 1-like), transmembrane domain (TM) and short cytoplasmic domain, (semaphorin) 5A [Source:MGI Symbol;Acc:MGI:107556]	0.325752
Echdc1	enoyl Coenzyme A hydratase domain containing 1 [Source:MGI Symbol;Acc:MGI:1277169]	0.326157
Ldlr	low density lipoprotein receptor [Source:MGI Symbol;Acc:MGI:96765]	0.326297
Dhcr7	7-dehydrocholesterol reductase [Source:MGI Symbol;Acc:MGI:1298378]	0.326434
Zfp654	zinc finger protein 654 [Source:MGI Symbol;Acc:MGI:1919270]	0.326508
Mtmr1	myotubularin related protein 1 [Source:MGI Symbol;Acc:MGI:1858271]	0.326924
Tacc2	transforming, acidic coiled-coil containing protein 2 [Source:MGI Symbol;Acc:MGI:1928899]	0.328019
Heg1	HEG homolog 1 (zebrafish) [Source:MGI Symbol;Acc:MGI:1924696]	0.328422
Cbx5	chromobox homolog 5 (Drosophila HP1a) [Source:MGI Symbol;Acc:MGI:109372]	0.328516
Herc6	hect domain and RLD 6 [Source:MGI Symbol;Acc:MGI:1914388]	0.328899
Socs7	suppressor of cytokine signaling 7 [Source:MGI Symbol;Acc:MGI:2651588]	0.329209
Irf8	interferon regulatory factor 8 [Source:MGI Symbol;Acc:MGI:96395]	0.329411
Serpinb9	serine (or cysteine) peptidase inhibitor, clade B, member 9 [Source:MGI Symbol;Acc:MGI:106603]	0.330288
Hk2	hexokinase 2 [Source:MGI Symbol;Acc:MGI:1315197]	0.331229
Gbp4	guanylate binding protein 4 [Source:MGI Symbol;Acc:MGI:97072]	0.331691
Urb1	URB1 ribosome biogenesis 1 homolog (S. cerevisiae) [Source:MGI Symbol;Acc:MGI:2146468]	0.334026
Gbp7	guanylate binding protein 7 [Source:MGI Symbol;Acc:MGI:2444421]	0.334166
Bdnf	brain derived neurotrophic factor [Source:MGI Symbol;Acc:MGI:88145]	0.334405
Epb4.1l4a	erythrocyte protein band 4.1-like 4a [Source:MGI Symbol;Acc:MGI:103007]	0.33449
Agpat5	1-acylglycerol-3-phosphate O-acyltransferase 5 (lysophosphatidic acid acyltransferase, epsilon) [Source:MGI Symbol;Acc:MGI:1196345]	0.334529
Ddx39	DEAD (Asp-Glu-Ala-Asp) box polypeptide 39 [Source:MGI Symbol;Acc:MGI:1915528]	0.335594
Sh2d2a	SH2 domain protein 2A [Source:MGI Symbol;Acc:MGI:1351596]	0.336091
Apaf1	apoptotic peptidase activating factor 1 [Source:MGI Symbol;Acc:MGI:1306796]	0.336109
Ncapd3	non-SMC condensin II complex, subunit D3 [Source:MGI Symbol;Acc:MGI:2142989]	0.336723
Mcm6	minichromosome maintenance deficient 6 (MIS5 homolog, S. pombe) (S. cerevisiae) [Source:MGI Symbol;Acc:MGI:1298227]	0.336809
Tom1l1	target of myb1-like 1 (chicken) [Source:MGI Symbol;Acc:MGI:1919193]	0.336829
Fkbp14	FK506 binding protein 14 [Source:MGI Symbol;Acc:MGI:2387639]	0.337184
Cd47	CD47 antigen (Rh-related antigen, integrin-associated signal transducer) [Source:MGI Symbol;Acc:MGI:96617]	0.337878
Rbl2	retinoblastoma-like 2 [Source:MGI Symbol;Acc:MGI:105085]	0.338669
Ptrf	polymerase I and transcript release factor [Source:MGI Symbol;Acc:MGI:1277968]	0.338685
Hadhb	hydroxyacyl-Coenzyme A dehydrogenase/3-ketoacyl-Coenzyme A thiolase/enoyl-Coenzyme A hydratase (trifunctional protein), beta subunit [Source:MGI Symbol;Acc:MGI:2136381]	0.33931
Smarca2	SWI/SNF related, matrix associated, actin dependent regulator of chromatin, subfamily a, member 2 [Source:MGI Symbol;Acc:MGI:99603]	0.339468
Med14	mediator complex subunit 14 [Source:MGI Symbol;Acc:MGI:1349442]	0.339814
Fzd7	frizzled homolog 7 (Drosophila) [Source:MGI Symbol;Acc:MGI:108570]	0.339843
Idh1	isocitrate dehydrogenase 1 (NADP+), soluble [Source:MGI Symbol;Acc:MGI:96413]	0.341082
Mdh2	malate dehydrogenase 2, NAD (mitochondrial) [Source:MGI Symbol;Acc:MGI:97050]	0.342809
Ptpn22	protein tyrosine phosphatase, non-receptor type 22 (lymphoid) [Source:MGI Symbol;Acc:MGI:107170]	0.342865
Parp1	poly (ADP-ribose) polymerase family, member 1 [Source:MGI Symbol;Acc:MGI:1340806]	0.343667
Chaf1a	chromatin assembly factor 1, subunit A (p150) [Source:MGI Symbol;Acc:MGI:1351331]	0.344468
Lap3	leucine aminopeptidase 3 [Source:MGI Symbol;Acc:MGI:1914238]	0.345034
Nek4	NIMA (never in mitosis gene a)-related expressed kinase 4 [Source:MGI Symbol;Acc:MGI:1344404]	0.345207
Larp4	La ribonucleoprotein domain family, member 4 [Source:MGI Symbol;Acc:MGI:2443114]	0.346644
Srgap2	SLIT-ROBO Rho GTPase activating protein 2 [Source:MGI Symbol;Acc:MGI:109605]	0.346986
Sh2d5	SH2 domain containing 5 [Source:MGI Symbol;Acc:MGI:2446215]	0.347326
Sash3	SAM and SH3 domain containing 3 [Source:MGI Symbol;Acc:MGI:1921381]	0.347728
Vars	valyl-tRNA synthetase [Source:MGI Symbol;Acc:MGI:90675]	0.348042
Copb1	coatomer protein complex, subunit beta 1 [Source:MGI Symbol;Acc:MGI:1917599]	0.348884
Gspt1	G1 to S phase transition 1 [Source:MGI Symbol;Acc:MGI:1316728]	0.349762
2010011I20Rik	RIKEN cDNA 2010011I20 gene [Source:MGI Symbol;Acc:MGI:1914267]	0.349939
Hnrnpa1	heterogeneous nuclear ribonucleoprotein A1 [Source:MGI Symbol;Acc:MGI:104820]	0.350614
Ubac2	ubiquitin associated domain containing 2 [Source:MGI Symbol;Acc:MGI:1916139]	0.350719
Isoc1	isochorismatase domain containing 1 [Source:MGI Symbol;Acc:MGI:1913557]	0.351456
Sh3d19	SH3 domain protein D19 [Source:MGI Symbol;Acc:MGI:1350923]	0.35148
6330406I15Rik	RIKEN cDNA 6330406I15 gene [Source:MGI Symbol;Acc:MGI:1917967]	0.351617
Rpl15	ribosomal protein L15 [Source:MGI Symbol;Acc:MGI:1913730]	0.351812
Ctnnbl1	catenin, beta like 1 [Source:MGI Symbol;Acc:MGI:1913892]	0.352545
Nfxl1	nuclear transcription factor, X-box binding-like 1 [Source:MGI Symbol;Acc:MGI:1923646]	0.353916
Prps1	phosphoribosyl pyrophosphate synthetase 1 [Source:MGI Symbol;Acc:MGI:97775]	0.355366
Lcp2	lymphocyte cytosolic protein 2 [Source:MGI Symbol;Acc:MGI:1321402]	0.35653
Fasn	fatty acid synthase [Source:MGI Symbol;Acc:MGI:95485]	0.356697
Clint1	clathrin interactor 1 [Source:MGI Symbol;Acc:MGI:2144243]	0.356788
Ccnd3	cyclin D3 [Source:MGI Symbol;Acc:MGI:88315]	0.356988
Ranbp1	RAN binding protein 1 [Source:MGI Symbol;Acc:MGI:96269]	0.358
Plcg2	phospholipase C, gamma 2 [Source:MGI Symbol;Acc:MGI:97616]	0.359633
Add2	adducin 2 (beta) [Source:MGI Symbol;Acc:MGI:87919]	0.360989
Uqcrh	ubiquinol-cytochrome c reductase hinge protein [Source:MGI Symbol;Acc:MGI:1913826]	0.361636
Kalrn	kalirin, RhoGEF kinase [Source:MGI Symbol;Acc:MGI:2685385]	0.362827
Enc1	ectodermal-neural cortex 1 [Source:MGI Symbol;Acc:MGI:109610]	0.363197
Psd3	pleckstrin and Sec7 domain containing 3 [Source:MGI Symbol;Acc:MGI:1918215]	0.36396
Serpinb6b	serine (or cysteine) peptidase inhibitor, clade B, member 6b [Source:MGI Symbol;Acc:MGI:894688]	0.365562
Kcnv2	potassium channel, subfamily V, member 2 [Source:MGI Symbol;Acc:MGI:2670981]	0.365923
E130308A19Rik	RIKEN cDNA E130308A19 gene [Source:MGI Symbol;Acc:MGI:2442164]	0.365985
Jmjd1c	jumonji domain containing 1C [Source:MGI Symbol;Acc:MGI:1918614]	0.366074
Aldh6a1	aldehyde dehydrogenase family 6, subfamily A1 [Source:MGI Symbol;Acc:MGI:1915077]	0.366259
Uqcrc2	ubiquinol cytochrome c reductase core protein 2 [Source:MGI Symbol;Acc:MGI:1914253]	0.368099
Cd34	CD34 antigen [Source:MGI Symbol;Acc:MGI:88329]	0.368709
Mndal	myeloid nuclear differentiation antigen like [Source:MGI Symbol;Acc:MGI:3780953]	0.368842
Klrg1	killer cell lectin-like receptor subfamily G, member 1 [Source:MGI Symbol;Acc:MGI:1355294]	0.368982
Psmb8	proteasome (prosome, macropain) subunit, beta type 8 (large multifunctional peptidase 7) [Source:MGI Symbol;Acc:MGI:1346527]	0.369342
Nin	ninein [Source:MGI Symbol;Acc:MGI:105108]	0.369428
Atp5a1	ATP synthase, H+ transporting, mitochondrial F1 complex, alpha subunit 1 [Source:MGI Symbol;Acc:MGI:88115]	0.370038
Slamf7	SLAM family member 7 [Source:MGI Symbol;Acc:MGI:1922595]	0.371108
Fermt3	fermitin family homolog 3 (Drosophila) [Source:MGI Symbol;Acc:MGI:2147790]	0.372198
Ncapd2	non-SMC condensin I complex, subunit D2 [Source:MGI Symbol;Acc:MGI:1915548]	0.372711
Pdgfra	platelet derived growth factor receptor, alpha polypeptide [Source:MGI Symbol;Acc:MGI:97530]	0.372916
Pnp2	purine-nucleoside phosphorylase 2 [Source:MGI Symbol;Acc:MGI:3712328]	0.373308
Ikzf1	IKAROS family zinc finger 1 [Source:MGI Symbol;Acc:MGI:1342540]	0.374052
Eif3m	eukaryotic translation initiation factor 3, subunit M [Source:MGI Symbol;Acc:MGI:1351744]	0.374375
Rcsd1	RCSD domain containing 1 [Source:MGI Symbol;Acc:MGI:2676394]	0.374823
Pptc7	PTC7 protein phosphatase homolog (S. cerevisiae) [Source:MGI Symbol;Acc:MGI:2444593]	0.375323
Gbp5	guanylate binding protein 5 [Source:MGI Symbol;Acc:MGI:2429943]	0.376977
Ola1	Obg-like ATPase 1 [Source:MGI Symbol;Acc:MGI:1914309]	0.377184
Atpbd4	ATP binding domain 4 [Source:MGI Symbol;Acc:MGI:1913882]	0.377553
1300001I01Rik	RIKEN cDNA 1300001I01 gene [Source:MGI Symbol;Acc:MGI:1921398]	0.377779
Coq9	coenzyme Q9 homolog (yeast) [Source:MGI Symbol;Acc:MGI:1915164]	0.378046
Stk17b	serine/threonine kinase 17b (apoptosis-inducing) [Source:MGI Symbol;Acc:MGI:2138162]	0.378992
Parvg	parvin, gamma [Source:MGI Symbol;Acc:MGI:2158329]	0.380331
Atm	ataxia telangiectasia mutated homolog (human) [Source:MGI Symbol;Acc:MGI:107202]	0.380569
4930422G04Rik	RIKEN cDNA 4930422G04 gene [Source:MGI Symbol;Acc:MGI:1918893]	0.380883
Appl2	adaptor protein, phosphotyrosine interaction, PH domain and leucine zipper containing 2 [Source:MGI Symbol;Acc:MGI:2384914]	0.380887
Tacc1	transforming, acidic coiled-coil containing protein 1 [Source:MGI Symbol;Acc:MGI:2443510]	0.380994
Dock10	dedicator of cytokinesis 10 [Source:MGI Symbol;Acc:MGI:2146320]	0.382519
Nup37	nucleoporin 37 [Source:MGI Symbol;Acc:MGI:1919964]	0.382598
1110038D17Rik	RIKEN cDNA 1110038D17 gene [Source:MGI Symbol;Acc:MGI:1916028]	0.383339
Vsig2	V-set and immunoglobulin domain containing 2 [Source:MGI Symbol;Acc:MGI:1928009]	0.383908
Kars	lysyl-tRNA synthetase [Source:MGI Symbol;Acc:MGI:1934754]	0.384064
Vwce	von Willebrand factor C and EGF domains [Source:MGI Symbol;Acc:MGI:1919018]	0.384364
Rasal3	RAS protein activator like 3 [Source:MGI Symbol;Acc:MGI:2444128]	0.384432
Xpnpep1	X-prolyl aminopeptidase (aminopeptidase P) 1, soluble [Source:MGI Symbol;Acc:MGI:2180003]	0.385123
Acadsb	acyl-Coenzyme A dehydrogenase, short/branched chain [Source:MGI Symbol;Acc:MGI:1914135]	0.385873
Med7	mediator complex subunit 7 [Source:MGI Symbol;Acc:MGI:1913463]	0.38651
Lrpprc	leucine-rich PPR-motif containing [Source:MGI Symbol;Acc:MGI:1919666]	0.387583
4930506M07Rik	RIKEN cDNA 4930506M07 gene [Source:MGI Symbol;Acc:MGI:1918903]	0.38901
Ahr	aryl-hydrocarbon receptor [Source:MGI Symbol;Acc:MGI:105043]	0.389319
Ascc3	activating signal cointegrator 1 complex subunit 3 [Source:MGI Symbol;Acc:MGI:1925237]	0.39022
E2f8	E2F transcription factor 8 [Source:MGI Symbol;Acc:MGI:1922038]	0.391204
Eif3e	eukaryotic translation initiation factor 3, subunit E [Source:MGI Symbol;Acc:MGI:99257]	0.391228
Baz1a	bromodomain adjacent to zinc finger domain 1A [Source:MGI Symbol;Acc:MGI:1309478]	0.392111
Gpr155	G protein-coupled receptor 155 [Source:MGI Symbol;Acc:MGI:1915776]	0.392271
Idh3a	isocitrate dehydrogenase 3 (NAD+) alpha [Source:MGI Symbol;Acc:MGI:1915084]	0.392887
Cd247	CD247 antigen [Source:MGI Symbol;Acc:MGI:88334]	0.393187
Gzmb	granzyme B [Source:MGI Symbol;Acc:MGI:109267]	0.393272
Carhsp1	calcium regulated heat stable protein 1 [Source:MGI Symbol;Acc:MGI:1196368]	0.393827
Pros1	protein S (alpha) [Source:MGI Symbol;Acc:MGI:1095733]	0.394277
Acat2	acetyl-Coenzyme A acetyltransferase 2 [Source:MGI Symbol;Acc:MGI:87871]	0.395581
Acsf2	acyl-CoA synthetase family member 2 [Source:MGI Symbol;Acc:MGI:2388287]	0.396385
Zfp9	zinc finger protein 9 [Source:MGI Symbol;Acc:MGI:99210]	0.396947
Msi2	Musashi homolog 2 (Drosophila) [Source:MGI Symbol;Acc:MGI:1923876]	0.397514
Gimap9	GTPase, IMAP family member 9 [Source:MGI Symbol;Acc:MGI:3511744]	0.398258
Atp11c	ATPase, class VI, type 11C [Source:MGI Symbol;Acc:MGI:1859661]	0.399211
Cd52	CD52 antigen [Source:MGI Symbol;Acc:MGI:1346088]	0.399843
Dock2	dedicator of cyto-kinesis 2 [Source:MGI Symbol;Acc:MGI:2149010]	0.401674
Ppif	peptidylprolyl isomerase F (cyclophilin F) [Source:MGI Symbol;Acc:MGI:2145814]	0.402
Spry4	sprouty homolog 4 (Drosophila) [Source:MGI Symbol;Acc:MGI:1345144]	0.402157
Slc26a2	solute carrier family 26 (sulfate transporter), member 2 [Source:MGI Symbol;Acc:MGI:892977]	0.402269
Engase	endo-beta-N-acetylglucosaminidase [Source:MGI Symbol;Acc:MGI:2443788]	0.402297
Cc2d2a	coiled-coil and C2 domain containing 2A [Source:MGI Symbol;Acc:MGI:1924487]	0.402851
St3gal4	ST3 beta-galactoside alpha-2,3-sialyltransferase 4 [Source:MGI Symbol;Acc:MGI:1316743]	0.402969
C2	complement component 2 (within H-2S) [Source:MGI Symbol;Acc:MGI:88226]	0.403182
Mcm2	minichromosome maintenance deficient 2 mitotin (S. cerevisiae) [Source:MGI Symbol;Acc:MGI:105380]	0.403183
Rps26	ribosomal protein S26 [Source:MGI Symbol;Acc:MGI:1351628]	0.404678
Adss	adenylosuccinate synthetase, non muscle [Source:MGI Symbol;Acc:MGI:87948]	0.404908
Cytip	cytohesin 1 interacting protein [Source:MGI Symbol;Acc:MGI:2183535]	0.405746
G2e3	G2/M-phase specific E3 ubiquitin ligase [Source:MGI Symbol;Acc:MGI:2444298]	0.406094
Inf2	inverted formin, FH2 and WH2 domain containing [Source:MGI Symbol;Acc:MGI:1917685]	0.406242
Dlg5	discs, large homolog 5 (Drosophila) [Source:MGI Symbol;Acc:MGI:1918478]	0.406719
Txk	TXK tyrosine kinase [Source:MGI Symbol;Acc:MGI:102960]	0.407691
Chrd	chordin [Source:MGI Symbol;Acc:MGI:1313268]	0.408017
Rbl1	retinoblastoma-like 1 (p107) [Source:MGI Symbol;Acc:MGI:103300]	0.408197
Sh3kbp1	SH3-domain kinase binding protein 1 [Source:MGI Symbol;Acc:MGI:1889583]	0.408697
Rspo3	R-spondin 3 homolog (Xenopus laevis) [Source:MGI Symbol;Acc:MGI:1920030]	0.409879
Cd96	CD96 antigen [Source:MGI Symbol;Acc:MGI:1934368]	0.409913
Ceacam10	carcinoembryonic antigen-related cell adhesion molecule 10 [Source:MGI Symbol;Acc:MGI:1347248]	0.410045
Zadh2	zinc binding alcohol dehydrogenase, domain containing 2 [Source:MGI Symbol;Acc:MGI:2444835]	0.410046
Zkscan1	zinc finger with KRAB and SCAN domains 1 [Source:MGI Symbol;Acc:MGI:1921820]	0.410126
Gas2l3	growth arrest-specific 2 like 3 [Source:MGI Symbol;Acc:MGI:1918780]	0.410307
Pura	purine rich element binding protein A [Source:MGI Symbol;Acc:MGI:103079]	0.410819
Celf2	CUGBP, Elav-like family member 2 [Source:MGI Symbol;Acc:MGI:1338822]	0.411669
Mcm3	minichromosome maintenance deficient 3 (S. cerevisiae) [Source:MGI Symbol;Acc:MGI:101845]	0.412917
Birc5	baculoviral IAP repeat-containing 5 [Source:MGI Symbol;Acc:MGI:1203517]	0.41292
Atp5c1	ATP synthase, H+ transporting, mitochondrial F1 complex, gamma polypeptide 1 [Source:MGI Symbol;Acc:MGI:1261437]	0.412929
Hspd1	heat shock protein 1 (chaperonin) [Source:MGI Symbol;Acc:MGI:96242]	0.41324
Slc25a12	solute carrier family 25 (mitochondrial carrier, Aralar), member 12 [Source:MGI Symbol;Acc:MGI:1926080]	0.413247
Bub1b	budding uninhibited by benzimidazoles 1 homolog, beta (S. cerevisiae) [Source:MGI Symbol;Acc:MGI:1333889]	0.414035
Hsd17b10	hydroxysteroid (17-beta) dehydrogenase 10 [Source:MGI Symbol;Acc:MGI:1333871]	0.414366
Vps13a	vacuolar protein sorting 13A (yeast) [Source:MGI Symbol;Acc:MGI:2444304]	0.414506
Tshz1	teashirt zinc finger family member 1 [Source:MGI Symbol;Acc:MGI:1346031]	0.414887
Ndufa4	NADH dehydrogenase (ubiquinone) 1 alpha subcomplex, 4 [Source:MGI Symbol;Acc:MGI:107686]	0.41536
Impdh2	inosine 5'-phosphate dehydrogenase 2 [Source:MGI Symbol;Acc:MGI:109367]	0.415679
Pdss1	prenyl (solanesyl) diphosphate synthase, subunit 1 [Source:MGI Symbol;Acc:MGI:1889278]	0.415711
Acad11	acyl-Coenzyme A dehydrogenase family, member 11 [Source:MGI Symbol;Acc:MGI:2143169]	0.416412
Chodl	chondrolectin [Source:MGI Symbol;Acc:MGI:2179069]	0.419908
Tmem48	transmembrane protein 48 [Source:MGI Symbol;Acc:MGI:1920037]	0.421376
Lfng	LFNG O-fucosylpeptide 3-beta-N-acetylglucosaminyltransferase [Source:MGI Symbol;Acc:MGI:1095413]	0.422581
Phyh	phytanoyl-CoA hydroxylase [Source:MGI Symbol;Acc:MGI:891978]	0.422699
Tmtc1	transmembrane and tetratricopeptide repeat containing 1 [Source:MGI Symbol;Acc:MGI:3039590]	0.423075
Epsti1	epithelial stromal interaction 1 (breast) [Source:MGI Symbol;Acc:MGI:1915168]	0.423911
Brca1	breast cancer 1 [Source:MGI Symbol;Acc:MGI:104537]	0.424669
Dennd3	DENN/MADD domain containing 3 [Source:MGI Symbol;Acc:MGI:2146009]	0.424688
Myo1f	myosin IF [Source:MGI Symbol;Acc:MGI:107711]	0.425572
Cacybp	calcyclin binding protein [Source:MGI Symbol;Acc:MGI:1270839]	0.425655
Scn1b	sodium channel, voltage-gated, type I, beta [Source:MGI Symbol;Acc:MGI:98247]	0.425847
Mut	methylmalonyl-Coenzyme A mutase [Source:MGI Symbol;Acc:MGI:97239]	0.42602
Hecw2	HECT, C2 and WW domain containing E3 ubiquitin protein ligase 2 [Source:MGI Symbol;Acc:MGI:2685817]	0.426102
Evi2b	Protein EVI2B [Source:UniProtKB/Swiss-Prot;Acc:Q8VD58]	0.426798
Cnn3	calponin 3, acidic [Source:MGI Symbol;Acc:MGI:1919244]	0.426914
Igfbp4	insulin-like growth factor binding protein 4 [Source:MGI Symbol;Acc:MGI:96439]	0.428409
Clnk	cytokine-dependent hematopoietic cell linker [Source:MGI Symbol;Acc:MGI:1351468]	0.429425
Fut2	fucosyltransferase 2 [Source:MGI Symbol;Acc:MGI:109374]	0.430162
Usp45	ubiquitin specific petidase 45 [Source:MGI Symbol;Acc:MGI:101850]	0.430583
Phf15	PHD finger protein 15 [Source:MGI Symbol;Acc:MGI:1924151]	0.430923
Atp2b1	ATPase, Ca++ transporting, plasma membrane 1 [Source:MGI Symbol;Acc:MGI:104653]	0.431284
Pter	phosphotriesterase related [Source:MGI Symbol;Acc:MGI:107372]	0.431413
Birc2	baculoviral IAP repeat-containing 2 [Source:MGI Symbol;Acc:MGI:1197009]	0.432481
Aldh1l1	aldehyde dehydrogenase 1 family, member L1 [Source:MGI Symbol;Acc:MGI:1340024]	0.433484
Cenpf	centromere protein F [Source:MGI Symbol;Acc:MGI:1313302]	0.433663
Mcm5	minichromosome maintenance deficient 5, cell division cycle 46 (S. cerevisiae) [Source:MGI Symbol;Acc:MGI:103197]	0.435248
Pola1	polymerase (DNA directed), alpha 1 [Source:MGI Symbol;Acc:MGI:99660]	0.435764
Dck	deoxycytidine kinase [Source:MGI Symbol;Acc:MGI:102726]	0.435956
Jak1	Janus kinase 1 [Source:MGI Symbol;Acc:MGI:96628]	0.436849
Ndufa10	NADH dehydrogenase (ubiquinone) 1 alpha subcomplex 10 [Source:MGI Symbol;Acc:MGI:1914523]	0.437177
Ifitm2	interferon induced transmembrane protein 2 [Source:MGI Symbol;Acc:MGI:1933382]	0.437208
Ankrd26	ankyrin repeat domain 26 [Source:MGI Symbol;Acc:MGI:1917887]	0.437455
Unc5b	unc-5 homolog B (C. elegans) [Source:MGI Symbol;Acc:MGI:894703]	0.43846
Socs3	suppressor of cytokine signaling 3 [Source:MGI Symbol;Acc:MGI:1201791]	0.439076
Slfn8	schlafen 8 [Source:MGI Symbol;Acc:MGI:2672859]	0.439511
Prdx2	peroxiredoxin 2 [Source:MGI Symbol;Acc:MGI:109486]	0.440639
Trp53inp1	transformation related protein 53 inducible nuclear protein 1 [Source:MGI Symbol;Acc:MGI:1926609]	0.441344
BC028528	cDNA sequence BC028528 [Source:MGI Symbol;Acc:MGI:2385885]	0.441486
Spn	sialophorin [Source:MGI Symbol;Acc:MGI:98384]	0.441796
Suclg2	succinate-Coenzyme A ligase, GDP-forming, beta subunit [Source:MGI Symbol;Acc:MGI:1306824]	0.443254
Ndufs1	NADH dehydrogenase (ubiquinone) Fe-S protein 1 [Source:MGI Symbol;Acc:MGI:2443241]	0.443955
Klrk1	killer cell lectin-like receptor subfamily K, member 1 [Source:MGI Symbol;Acc:MGI:1196250]	0.445732
Rasgrp1	RAS guanyl releasing protein 1 [Source:MGI Symbol;Acc:MGI:1314635]	0.449517
Sult1d1	sulfotransferase family 1D, member 1 [Source:MGI Symbol;Acc:MGI:1926341]	0.449624
Ptplad1	protein tyrosine phosphatase-like A domain containing 1 [Source:MGI Symbol;Acc:MGI:1889341]	0.450051
Zbtb20	zinc finger and BTB domain containing 20 [Source:MGI Symbol;Acc:MGI:1929213]	0.451086
Fkbp4	FK506 binding protein 4 [Source:MGI Symbol;Acc:MGI:95543]	0.451305
Fh1	fumarate hydratase 1 [Source:MGI Symbol;Acc:MGI:95530]	0.451455
Atad5	ATPase family, AAA domain containing 5 [Source:MGI Symbol;Acc:MGI:2442925]	0.451545
Il1r1	interleukin 1 receptor, type I [Source:MGI Symbol;Acc:MGI:96545]	0.452274
Rorb	RAR-related orphan receptor beta [Source:MGI Symbol;Acc:MGI:1343464]	0.45228
Dkc1	dyskeratosis congenita 1, dyskerin homolog (human) [Source:MGI Symbol;Acc:MGI:1861727]	0.453374
Oxct1	3-oxoacid CoA transferase 1 [Source:MGI Symbol;Acc:MGI:1914291]	0.453545
Gpihbp1	GPI-anchored HDL-binding protein 1 [Source:MGI Symbol;Acc:MGI:1915703]	0.453826
Rpl23	ribosomal protein L23 [Source:MGI Symbol;Acc:MGI:1929455]	0.454799
Gprc5b	G protein-coupled receptor, family C, group 5, member B [Source:MGI Symbol;Acc:MGI:1927596]	0.455148
AI662270	expressed sequence AI662270 [Source:MGI Symbol;Acc:MGI:2144254]	0.455513
Zbtb32	zinc finger and BTB domain containing 32 [Source:MGI Symbol;Acc:MGI:1891838]	0.455717
Isyna1	myo-inositol 1-phosphate synthase A1 [Source:MGI Symbol;Acc:MGI:1919030]	0.45572
Slc25a33	solute carrier family 25, member 33 [Source:MGI Symbol;Acc:MGI:1917806]	0.456039
Neurl1b	neuralized homolog 1b (Drosophila) [Source:MGI Symbol;Acc:MGI:3643092]	0.456497
Clybl	citrate lyase beta like [Source:MGI Symbol;Acc:MGI:1916884]	0.457428
Cenpa	centromere protein A [Source:MGI Symbol;Acc:MGI:88375]	0.457953
Kpna3	karyopherin (importin) alpha 3 [Source:MGI Symbol;Acc:MGI:1100863]	0.45845
Slc25a5	solute carrier family 25 (mitochondrial carrier, adenine nucleotide translocator), member 5 [Source:MGI Symbol;Acc:MGI:1353496]	0.458799
Tgtp2	T cell specific GTPase 2 [Source:MGI Symbol;Acc:MGI:3710083]	0.459445
Mapkapk3	mitogen-activated protein kinase-activated protein kinase 3 [Source:MGI Symbol;Acc:MGI:2143163]	0.460453
Prrt2	proline-rich transmembrane protein 2 [Source:MGI Symbol;Acc:MGI:1916267]	0.460807
Cdkn2c	cyclin-dependent kinase inhibitor 2C (p18, inhibits CDK4) [Source:MGI Symbol;Acc:MGI:105388]	0.461148
Mthfd1	methylenetetrahydrofolate dehydrogenase (NADP+ dependent), methenyltetrahydrofolate cyclohydrolase, formyltetrahydrofolate synthase [Source:MGI Symbol;Acc:MGI:1342005]	0.461517
Mcm4	minichromosome maintenance deficient 4 homolog (S. cerevisiae) [Source:MGI Symbol;Acc:MGI:103199]	0.463203
Txn1	thioredoxin 1 [Source:MGI Symbol;Acc:MGI:98874]	0.463446
Hpgds	hematopoietic prostaglandin D synthase [Source:MGI Symbol;Acc:MGI:1859384]	0.464666
Sap30	sin3 associated polypeptide [Source:MGI Symbol;Acc:MGI:1929129]	0.465748
AI607873	expressed sequence AI607873 [Source:MGI Symbol;Acc:MGI:2138302]	0.46635
Dennd2d	DENN/MADD domain containing 2D [Source:MGI Symbol;Acc:MGI:2181193]	0.466402
Oas2	2'-5' oligoadenylate synthetase 2 [Source:MGI Symbol;Acc:MGI:2180852]	0.466502
Timp1	tissue inhibitor of metalloproteinase 1 [Source:MGI Symbol;Acc:MGI:98752]	0.46682
Tfrc	transferrin receptor [Source:MGI Symbol;Acc:MGI:98822]	0.470174
Cycs	cytochrome c, somatic [Source:MGI Symbol;Acc:MGI:88578]	0.47019
Hopx	HOP homeobox [Source:MGI Symbol;Acc:MGI:1916782]	0.470548
Emid1	EMI domain containing 1 [Source:MGI Symbol;Acc:MGI:2155091]	0.471084
Ggt5	gamma-glutamyltransferase 5 [Source:MGI Symbol;Acc:MGI:1346063]	0.472756
Dab2	disabled homolog 2 (Drosophila) [Source:MGI Symbol;Acc:MGI:109175]	0.472992
Gpc3	glypican 3 [Source:MGI Symbol;Acc:MGI:104903]	0.474778
Tnfrsf11a	tumor necrosis factor receptor superfamily, member 11a [Source:MGI Symbol;Acc:MGI:1314891]	0.475041
Pde3b	phosphodiesterase 3B, cGMP-inhibited [Source:MGI Symbol;Acc:MGI:1333863]	0.477601
C330027C09Rik	RIKEN cDNA C330027C09 gene [Source:MGI Symbol;Acc:MGI:2146335]	0.478167
Pkdcc	protein kinase domain containing, cytoplasmic [Source:MGI Symbol;Acc:MGI:2147077]	0.478623
Cd48	CD48 antigen [Source:MGI Symbol;Acc:MGI:88339]	0.478966
Angpt4	angiopoietin 4 [Source:MGI Symbol;Acc:MGI:1336887]	0.483506
Tsc22d3	TSC22 domain family, member 3 [Source:MGI Symbol;Acc:MGI:1196284]	0.485362
AW112010	expressed sequence AW112010 [Source:MGI Symbol;Acc:MGI:2147706]	0.485484
Igsf3	immunoglobulin superfamily, member 3 [Source:MGI Symbol;Acc:MGI:1926158]	0.485784
Cenpe	centromere protein E [Source:MGI Symbol;Acc:MGI:1098230]	0.486167
Sucla2	succinate-Coenzyme A ligase, ADP-forming, beta subunit [Source:MGI Symbol;Acc:MGI:1306775]	0.487267
Il13ra2	interleukin 13 receptor, alpha 2 [Source:MGI Symbol;Acc:MGI:1277954]	0.487599
Ythdc2	YTH domain containing 2 [Source:MGI Symbol;Acc:MGI:2448561]	0.488201
Pik3cg	phosphoinositide-3-kinase, catalytic, gamma polypeptide [Source:MGI Symbol;Acc:MGI:1353576]	0.488784
Itga1	integrin alpha 1 [Source:MGI Symbol;Acc:MGI:96599]	0.49031
Ndc80	NDC80 homolog, kinetochore complex component (S. cerevisiae) [Source:MGI Symbol;Acc:MGI:1914302]	0.491111
Thpo	thrombopoietin [Source:MGI Symbol;Acc:MGI:101875]	0.491366
Ptprc	protein tyrosine phosphatase, receptor type, C [Source:MGI Symbol;Acc:MGI:97810]	0.491741
Dcps	decapping enzyme, scavenger [Source:MGI Symbol;Acc:MGI:1916555]	0.493445
Kcnq1	potassium voltage-gated channel, subfamily Q, member 1 [Source:MGI Symbol;Acc:MGI:108083]	0.494849
St8sia4	ST8 alpha-N-acetyl-neuraminide alpha-2,8-sialyltransferase 4 [Source:MGI Symbol;Acc:MGI:106018]	0.495881
Krt23	keratin 23 [Source:MGI Symbol;Acc:MGI:2148866]	0.498703
Idh3g	isocitrate dehydrogenase 3 (NAD+), gamma [Source:MGI Symbol;Acc:MGI:1099463]	0.501177
Npm3	nucleoplasmin 3 [Source:MGI Symbol;Acc:MGI:894653]	0.502632
Dhfr	dihydrofolate reductase [Source:MGI Symbol;Acc:MGI:94890]	0.502823
Ate1	arginyltransferase 1 [Source:MGI Symbol;Acc:MGI:1333870]	0.504223
Naa10	N(alpha)-acetyltransferase 10, NatA catalytic subunitNalpha acetyltransferase 10 [Source:MGI Symbol;Acc:MGI:1915255]	0.504373
Dlat	dihydrolipoamide S-acetyltransferase (E2 component of pyruvate dehydrogenase complex) [Source:MGI Symbol;Acc:MGI:2385311]	0.504803
Pdha1	pyruvate dehydrogenase E1 alpha 1 [Source:MGI Symbol;Acc:MGI:97532]	0.504969
Pabpc1	poly(A) binding protein, cytoplasmic 1 [Source:MGI Symbol;Acc:MGI:1349722]	0.505351
Gpr87	G protein-coupled receptor 87 [Source:MGI Symbol;Acc:MGI:1934133]	0.505375
Uvrag	UV radiation resistance associated gene [Source:MGI Symbol;Acc:MGI:1925860]	0.506179
Tnnc1	troponin C, cardiac/slow skeletal [Source:MGI Symbol;Acc:MGI:98779]	0.506549
Kcnab3	potassium voltage-gated channel, shaker-related subfamily, beta member 3 [Source:MGI Symbol;Acc:MGI:1336208]	0.507251
Klhl8	kelch-like 8 (Drosophila) [Source:MGI Symbol;Acc:MGI:2179430]	0.509272
Etl4	enhancer trap locus 4 [Source:MGI Symbol;Acc:MGI:95454]	0.509867
Ninl	ninein-like [Source:MGI Symbol;Acc:MGI:1925427]	0.510002
Kif20b	kinesin family member 20B [Source:MGI Symbol;Acc:MGI:2444576]	0.51063
Sec14l1	SEC14-like 1 (S. cerevisiae) [Source:MGI Symbol;Acc:MGI:1921386]	0.510659
Myc	myelocytomatosis oncogene [Source:MGI Symbol;Acc:MGI:97250]	0.511985
Smc2	structural maintenance of chromosomes 2 [Source:MGI Symbol;Acc:MGI:106067]	0.51218
Hectd2	HECT domain containing 2 [Source:MGI Symbol;Acc:MGI:2442663]	0.512353
Gm12648	predicted gene 12648 [Source:MGI Symbol;Acc:MGI:3649948]	0.512928
Tbc1d1	TBC1 domain family, member 1 [Source:MGI Symbol;Acc:MGI:1889508]	0.513166
Pcca	propionyl-Coenzyme A carboxylase, alpha polypeptide [Source:MGI Symbol;Acc:MGI:97499]	0.513187
Fasl	Fas ligand (TNF superfamily, member 6) [Source:MGI Symbol;Acc:MGI:99255]	0.514018
Enpp7	ectonucleotide pyrophosphatase/phosphodiesterase 7 [Source:MGI Symbol;Acc:MGI:3027917]	0.516434
Cd93	CD93 antigen [Source:MGI Symbol;Acc:MGI:106664]	0.516861
Mis18bp1	MIS18 binding protein 1 [Source:MGI Symbol;Acc:MGI:2145099]	0.518833
Nr1h3	nuclear receptor subfamily 1, group H, member 3 [Source:MGI Symbol;Acc:MGI:1352462]	0.519249
Cdc20	cell division cycle 20 homolog (S. cerevisiae) [Source:MGI Symbol;Acc:MGI:1859866]	0.520033
Ass1	argininosuccinate synthetase 1 [Source:MGI Symbol;Acc:MGI:88090]	0.520109
D17H6S56E-5	DNA segment, Chr 17, human D6S56E 5 [Source:MGI Symbol;Acc:MGI:1306799]	0.521092
Osbpl11	oxysterol binding protein-like 11 [Source:MGI Symbol;Acc:MGI:2146553]	0.521536
Col22a1	collagen, type XXII, alpha 1 [Source:MGI Symbol;Acc:MGI:1916950]	0.521539
Gucy1a3	guanylate cyclase 1, soluble, alpha 3 [Source:MGI Symbol;Acc:MGI:1926562]	0.521801
Rapgef4	Rap guanine nucleotide exchange factor (GEF) 4 [Source:MGI Symbol;Acc:MGI:1917723]	0.525182
Pdcd4	programmed cell death 4 [Source:MGI Symbol;Acc:MGI:107490]	0.525273
Gdpd2	glycerophosphodiester phosphodiesterase domain containing 2 [Source:MGI Symbol;Acc:MGI:1918834]	0.527231
Traf3ip3	TRAF3 interacting protein 3 [Source:MGI Symbol;Acc:MGI:2441706]	0.527964
Dnm3	dynamin 3 [Source:MGI Symbol;Acc:MGI:1341299]	0.528312
Mal	myelin and lymphocyte protein, T cell differentiation protein [Source:MGI Symbol;Acc:MGI:892970]	0.528777
Naip2	NLR family, apoptosis inhibitory protein 2 [Source:MGI Symbol;Acc:MGI:1298226]	0.530354
Gli3	GLI-Kruppel family member GLI3 [Source:MGI Symbol;Acc:MGI:95729]	0.531573
Bcl3	B cell leukemia/lymphoma 3 [Source:MGI Symbol;Acc:MGI:88140]	0.532902
Map2k6	mitogen-activated protein kinase kinase 6 [Source:MGI Symbol;Acc:MGI:1346870]	0.533937
Ipo7	importin 7 [Source:MGI Symbol;Acc:MGI:2152414]	0.534616
Ccdc93	coiled-coil domain containing 93 [Source:MGI Symbol;Acc:MGI:1918079]	0.535048
Itga9	integrin alpha 9 [Source:MGI Symbol;Acc:MGI:104756]	0.539486
Dscam	Down syndrome cell adhesion molecule [Source:MGI Symbol;Acc:MGI:1196281]	0.53975
Trim59	tripartite motif-containing 59 [Source:MGI Symbol;Acc:MGI:1914199]	0.540667
Scube1	signal peptide, CUB domain, EGF-like 1 [Source:MGI Symbol;Acc:MGI:1890616]	0.543533
Plac8	placenta-specific 8 [Source:MGI Symbol;Acc:MGI:2445289]	0.544281
Atad2	ATPase family, AAA domain containing 2 [Source:MGI Symbol;Acc:MGI:1917722]	0.544303
Ifi203	interferon activated gene 203 [Source:MGI Symbol;Acc:MGI:96428]	0.545484
Fam13a	family with sequence similarity 13, member A [Source:MGI Symbol;Acc:MGI:1889842]	0.545767
Mmp19	matrix metallopeptidase 19 [Source:MGI Symbol;Acc:MGI:1927899]	0.549849
Rasd2	RASD family, member 2 [Source:MGI Symbol;Acc:MGI:1922391]	0.55184
Rnaseh2a	ribonuclease H2, large subunit [Source:MGI Symbol;Acc:MGI:1916974]	0.551992
Nxn	nucleoredoxin [Source:MGI Symbol;Acc:MGI:109331]	0.55227
Slc10a6	solute carrier family 10 (sodium/bile acid cotransporter family), member 6 [Source:MGI Symbol;Acc:MGI:1923000]	0.552383
Adam12	a disintegrin and metallopeptidase domain 12 (meltrin alpha) [Source:MGI Symbol;Acc:MGI:105378]	0.553002
Ankrd32	ankyrin repeat domain 32 [Source:MGI Symbol;Acc:MGI:2145448]	0.553421
Zwilch	Zwilch, kinetochore associated, homolog (Drosophila) [Source:MGI Symbol;Acc:MGI:1915264]	0.55364
Arhgap11a	Rho GTPase activating protein 11A [Source:MGI Symbol;Acc:MGI:2444300]	0.553687
Psat1	phosphoserine aminotransferase 1 [Source:MGI Symbol;Acc:MGI:2183441]	0.554409
Gan	giant axonal neuropathy [Source:MGI Symbol;Acc:MGI:1890619]	0.554905
Tpx2	TPX2, microtubule-associated protein homolog (Xenopus laevis) [Source:MGI Symbol;Acc:MGI:1919369]	0.555019
Hells	helicase, lymphoid specific [Source:MGI Symbol;Acc:MGI:106209]	0.555098
Fam38b	family with sequence similarity 38, member B [Source:MGI Symbol;Acc:MGI:1918781]	0.555676
Gfpt2	glutamine fructose-6-phosphate transaminase 2 [Source:MGI Symbol;Acc:MGI:1338883]	0.558206
Wnt4	wingless-related MMTV integration site 4 [Source:MGI Symbol;Acc:MGI:98957]	0.560962
Clca5	chloride channel calcium activated 5 [Source:MGI Symbol;Acc:MGI:2139758]	0.56147
Chek1	checkpoint kinase 1 [Source:MGI Symbol;Acc:MGI:1202065]	0.561566
Sema3c	sema domain, immunoglobulin domain (Ig), short basic domain, secreted, (semaphorin) 3C [Source:MGI Symbol;Acc:MGI:107557]	0.562309
Rrm2	ribonucleotide reductase M2 [Source:MGI Symbol;Acc:MGI:98181]	0.563997
Adk	adenosine kinase [Source:MGI Symbol;Acc:MGI:87930]	0.564148
Dlgap5	discs, large (Drosophila) homolog-associated protein 5 [Source:MGI Symbol;Acc:MGI:2183453]	0.564514
Ifi47	interferon gamma inducible protein 47 [Source:MGI Symbol;Acc:MGI:99448]	0.565069
Neil3	nei like 3 (E. coli) [Source:MGI Symbol;Acc:MGI:2384588]	0.566042
Rnf182	ring finger protein 182 [Source:MGI Symbol;Acc:MGI:3045355]	0.567371
Lphn1	latrophilin 1 [Source:MGI Symbol;Acc:MGI:1929461]	0.570285
Ncapg	non-SMC condensin I complex, subunit G [Source:MGI Symbol;Acc:MGI:1930197]	0.570681
Nav2	neuron navigator 2 [Source:MGI Symbol;Acc:MGI:2183691]	0.573414
Itgal	integrin alpha L [Source:MGI Symbol;Acc:MGI:96606]	0.573541
Casp1	caspase 1 [Source:MGI Symbol;Acc:MGI:96544]	0.574334
Rnd3	Rho family GTPase 3 [Source:MGI Symbol;Acc:MGI:1921444]	0.57449
Tacc3	transforming, acidic coiled-coil containing protein 3 [Source:MGI Symbol;Acc:MGI:1341163]	0.575096
Gas6	growth arrest specific 6 [Source:MGI Symbol;Acc:MGI:95660]	0.576446
Mad2l1	MAD2 mitotic arrest deficient-like 1 (yeast) [Source:MGI Symbol;Acc:MGI:1860374]	0.5785
Ccne2	cyclin E2 [Source:MGI Symbol;Acc:MGI:1329034]	0.578815
Mcf2l	mcf.2 transforming sequence-like [Source:MGI Symbol;Acc:MGI:103263]	0.581389
Smad9	MAD homolog 9 (Drosophila) [Source:MGI Symbol;Acc:MGI:1859993]	0.582603
Gpr141	G protein-coupled receptor 141 [Source:MGI Symbol;Acc:MGI:2672983]	0.583905
Car13	carbonic anhydrase 13 [Source:MGI Symbol;Acc:MGI:1931322]	0.586426
Itga7	integrin alpha 7 [Source:MGI Symbol;Acc:MGI:102700]	0.588964
Gbp2	guanylate binding protein 2 [Source:MGI Symbol;Acc:MGI:102772]	0.589307
Pgap1	post-GPI attachment to proteins 1 [Source:MGI Symbol;Acc:MGI:2443342]	0.591508
Magohb	mago-nashi homolog B (Drosophila) [Source:MGI Symbol;Acc:MGI:1913691]	0.591783
Amd1	S-adenosylmethionine decarboxylase 1 [Source:MGI Symbol;Acc:MGI:88004]	0.593653
Gen1	Gen homolog 1, endonuclease (Drosophila) [Source:MGI Symbol;Acc:MGI:2443149]	0.59524
Col1a2	collagen, type I, alpha 2 [Source:MGI Symbol;Acc:MGI:88468]	0.596825
Diap3	diaphanous homolog 3 (Drosophila) [Source:MGI Symbol;Acc:MGI:1927222]	0.598443
Kif2c	kinesin family member 2C [Source:MGI Symbol;Acc:MGI:1921054]	0.603889
Stc1	stanniocalcin 1 [Source:MGI Symbol;Acc:MGI:109131]	0.60425
Ppm1k	protein phosphatase 1K (PP2C domain containing) [Source:MGI Symbol;Acc:MGI:2442111]	0.605744
Angpt2	angiopoietin 2 [Source:MGI Symbol;Acc:MGI:1202890]	0.608508
Itga4	integrin alpha 4 [Source:MGI Symbol;Acc:MGI:96603]	0.608817
[truncated: 507 more rows]
