# Supplementary material for: Decidualisation and placentation defects are a major cause of age-related reproductive decline
Source: Nat Commun. 2017 Sep 5;8:352. doi: 10.1038/s41467-017-00308-x (PMC5585348; doi:10.1038/s41467-017-00308-x)
Supplement: Supplementary file 2 — Supplementary Data 2 [file 41467_2017_308_MOESM2_ESM.xls]

## Sheet: DAVID E3.5 upregulated
DAVID Gene ontology annotation terms for genes up-regulated in E3.5 aged uteri
Annotation Cluster 1	Enrichment Score: 5.161367254403958
Category	Term	Count	%	PValue	Genes	List Total	Pop Hits	Pop Total	Fold Enrichment	Bonferroni	Benjamini	FDR
UP_KEYWORDS	Membrane	364	46.1343	3.57842e-11	CADM4, PLEKHM1, B3GALT5, GSDMC2, PDLIM5, FGFRL1, SYT8, VPS53, L1CAM, GGT1, TPD52, KIF13A, H60C, MALL, VPS13C, RAB25, HTR1D, GNG4, RAB27B, RAB20, MUC13, PTPRJ, F11R, MAGI3, NOXA1, TMIE, PTPRH, LRRC1, EFNB2, UNC5CL, MED14, WNK2, PTPRU, SPIRE2, PPARGC1A, LPCAT4, SCEL, FARP1, JUP, ATP2C2, TACSTD2, RAB19, ATP2C1, F3, TMPRSS11E, BACE2, FER1L4, ST14, MGAM, FER1L6, SH3GL2, ADD2, ENPP5, ERBB4, ERBB2, TMCC…	762	4686	12861	1.31105	1.18088e-08	1.18088e-08	4.85131e-08
GOTERM_CC_DIRECT	GO:0016020~membrane	364	46.1343	1.12839e-07	CADM4, PLEKHM1, B3GALT5, GSDMC2, PDLIM5, FGFRL1, SYT8, VPS53, L1CAM, GGT1, KIF13A, H60C, MALL, VPS13C, WWP2, RAB25, CFI, HTR1D, GNG4, RAB27B, RAB20, MUC13, PTPRJ, F11R, MAGI3, NOXA1, TMIE, LRRC1, EFNB2, UNC5CL, MED14, WNK2, PTPRU, SPIRE2, LPCAT4, SCEL, FARP1, JUP, ATP2C2, F5, TACSTD2, RAB19, ATP2C1, F3, TMPRSS11E, BACE2, FER1L4, ST14, LAMC2, MYO18A, SH3GL2, ADD2, ENPP5, ERBB4, ERBB2, OAS2, TMCC3,…	705	5052	12004	1.2268	4.63756e-05	1.54588e-05	0.000158009
UP_SEQ_FEATURE	topological domain:Extracellular	112	14.1952	1.40212e-05	MPZL3, CADM4, MPZL2, SLC44A4, F2RL1, ZAN, LRTM2, FGFRL1, SYT8, TLR2, GGT1, TNFSF13, IL17RE, L1CAM, HTR1D, PAG1, MUC13, PTPRJ, F11R, TMIE, EFNB2, STIM2, UNC5CL, PTPRU, SLC34A2, ATP2C2, ATP2C1, TACSTD2, F3, BACE2, FER1L4, TMPRSS11E, ST14, IGSF9, ERBB4, ERBB2, LRIG1, ITGAM, ALCAM, CD68, ITGB6, ADRA2C, SLC28A3, GABRP, H2-Q2, MUC1, MET, ATP11A, CELSR2, CACNA2D3, EPHA4, TNFSF10, DSG2, DIO3, GPR39, CLDN…	687	1280	11634	1.48177	0.0271757	0.00686429	0.0240545
GOTERM_CC_DIRECT	GO:0016021~integral component of membrane	240	30.4183	4.17557e-05	CADM4, B3GALT5, FGFRL1, SYT8, L1CAM, GGT1, TPD52, MALL, HTR1D, MUC13, PTPRJ, F11R, TMIE, PTPRH, EFNB2, UNC5CL, BSN, MED14, PTPRU, PPARGC1A, LPCAT4, ATP2C2, TACSTD2, ATP2C1, F3, FER1L4, BACE2, TMPRSS11E, ST14, MGAM, FER1L6, ENPP5, ERBB4, ERBB2, TMCC3, ALCAM, SERINC2, CD68, TMEM125, SLC28A3, ACER2, MGAT4C, ATP11A, CELSR2, KCNK1, PCDH17, EPHA4, TSPO2, ZFHX3, SLC16A14, LDLR, SLC15A2, GREB1, FAM3C, 48…	705	3283	12004	1.24474	0.0170155	0.00131928	0.0584552
UP_KEYWORDS	Transmembrane	237	30.038	0.000173952	CADM4, B3GALT5, FGFRL1, SYT8, L1CAM, GGT1, TPD52, MALL, HTR1D, MUC13, PTPRJ, F11R, TMIE, PTPRH, EFNB2, UNC5CL, MED14, PTPRU, PPARGC1A, LPCAT4, ATP2C2, TACSTD2, ATP2C1, F3, FER1L4, BACE2, TMPRSS11E, ST14, MGAM, FER1L6, ENPP5, ERBB4, ERBB2, TMCC3, ALCAM, SERINC2, CD68, TMEM125, SLC28A3, ACER2, MGAT4C, ATP11A, CELSR2, KCNK1, PCDH17, EPHA4, TSPO2, ZFHX3, SLC16A14, LDLR, SLC15A2, GREB1, FAM3C, 4833423…	762	3263	12861	1.22589	0.0557922	0.00572446	0.235571
UP_SEQ_FEATURE	transmembrane region	201	25.4753	0.000179664	CADM4, B3GALT5, FGFRL1, SYT8, GGT1, L1CAM, MALL, HTR1D, MUC13, PTPRJ, F11R, TMIE, EFNB2, UNC5CL, PTPRU, LPCAT4, ATP2C2, ATP2C1, TACSTD2, F3, FER1L4, BACE2, TMPRSS11E, ST14, ENPP5, ERBB4, ERBB2, TMCC3, ALCAM, SERINC2, CD68, TMEM125, SLC28A3, ACER2, MGAT4C, ATP11A, CELSR2, KCNK1, EPHA4, TSPO2, SLC16A14, LDLR, SLC15A2, GREB1, 4833423E24RIK, ANPEP, FAM57A, GJA3, ST6GALNAC5, UGT1A7C, SLMAP, TGFA, TRPV…	687	2718	11634	1.25233	0.297473	0.0491879	0.307816
UP_KEYWORDS	Transmembrane helix	236	29.9113	0.000183513	CADM4, B3GALT5, FGFRL1, SYT8, L1CAM, GGT1, TPD52, MALL, HTR1D, MUC13, PTPRJ, F11R, TMIE, PTPRH, EFNB2, UNC5CL, MED14, PTPRU, PPARGC1A, LPCAT4, ATP2C2, TACSTD2, ATP2C1, F3, FER1L4, BACE2, TMPRSS11E, ST14, MGAM, FER1L6, ENPP5, ERBB4, ERBB2, TMCC3, ALCAM, SERINC2, CD68, TMEM125, SLC28A3, ACER2, MGAT4C, ATP11A, CELSR2, KCNK1, PCDH17, EPHA4, TSPO2, ZFHX3, SLC16A14, LDLR, SLC15A2, GREB1, FAM3C, 4833423…	762	3250	12861	1.2256	0.0587672	0.00549076	0.248504
UP_SEQ_FEATURE	topological domain:Cytoplasmic	137	17.3638	0.000377447	MPZL3, CADM4, MPZL2, SLC44A4, B3GALT5, F2RL1, ZAN, LRTM2, FGFRL1, TLR2, SYT8, GGT1, L1CAM, IL17RE, TNFSF13, HTR1D, PAG1, MUC13, PTPRJ, F11R, TMIE, EFNB2, UNC5CL, STIM2, PTPRU, SLC34A2, ATP2C2, VAMP8, TACSTD2, ATP2C1, F3, BACE2, FER1L4, TMPRSS11E, ST14, IGSF9, ERBB4, ERBB2, LRIG1, ITGAM, ALCAM, CD68, ITGB6, B3GNT3, ADRA2C, SLC28A3, GABRP, MUC1, MET, MGAT4C, ATP11A, CELSR2, CACNA2D3, KCNK1, EPHA4, …	687	1761	11634	1.31745	0.523755	0.0714976	0.645643
Annotation Cluster 2	Enrichment Score: 5.158654402345267
Category	Term	Count	%	PValue	Genes	List Total	Pop Hits	Pop Total	Fold Enrichment	Bonferroni	Benjamini	FDR
INTERPRO	IPR001849:Pleckstrin homology domain	36	4.56274	4.88042e-07	TRIOBP, PLEK2, PLEKHM1, FERMT1, ARHGAP12, PLEKHB2, RASAL1, VEPH1, PLEKHG3, TIAM1, PLCH2, PLEKHG6, OSBPL1A, PLCH1, PLCD3, TBC1D2, TEC, NET1, ARHGEF4, CNKSR1, OSBPL3, VAV3, SWAP70, ARHGEF18, ARHGEF5, ARHGEF19, STAP2, ARHGEF16, FARP1, PLEKHA6, CADPS2, PLEKHA7, DOK7, OSBPL10, GRB7, ARAP2	715	241	12257	2.56073	0.000558164	0.000558164	0.000784306
SMART	SM00233:PH	36	4.56274	3.00559e-06	TRIOBP, PLEK2, PLEKHM1, FERMT1, ARHGAP12, PLEKHB2, RASAL1, VEPH1, PLEKHG3, TIAM1, PLCH2, PLEKHG6, OSBPL1A, PLCH1, PLCD3, TBC1D2, TEC, NET1, ARHGEF4, CNKSR1, OSBPL3, VAV3, SWAP70, ARHGEF18, ARHGEF5, ARHGEF19, STAP2, ARHGEF16, FARP1, PLEKHA6, CADPS2, PLEKHA7, DOK7, OSBPL10, GRB7, ARAP2	453	232	6828	2.33889	0.000880251	0.000880251	0.00400184
INTERPRO	IPR011993:Pleckstrin homology-like domain	42	5.32319	3.4647e-05	TRIOBP, PLEK2, PLEKHM1, FERMT1, LRBA, ARHGAP12, PLEKHB2, RASAL1, VEPH1, PLEKHG3, EZR, TIAM1, PLCH2, PLEKHG6, OSBPL1A, PLCH1, PLCD3, TBC1D2, NET1, TEC, ARHGEF4, CNKSR1, OSBPL3, VAV3, PTPN3, SWAP70, ARHGEF18, ARHGEF19, STAP2, ARHGEF5, ARHGEF16, PTPN13, FARP1, PLEKHA6, EPS8, CADPS2, PLEKHA7, DOK7, OSBPL10, GRB7, EPS8L2, ARAP2	715	363	12257	1.98345	0.0388616	0.00789603	0.055665
UP_SEQ_FEATURE	domain:PH	27	3.42205	4.56384e-05	TRIOBP, FERMT1, ARHGAP12, PLEKHB2, RASAL1, PLEKHG3, VEPH1, OSBPL1A, PLCH2, PLEKHG6, PLCH1, PLCD3, NET1, TEC, ARHGEF4, VAV3, OSBPL3, SWAP70, ARHGEF18, STAP2, ARHGEF19, ARHGEF16, PLEKHA6, CADPS2, PLEKHA7, DOK7, GRB7	687	189	11634	2.41921	0.0857776	0.0177764	0.0782764
Annotation Cluster 3	Enrichment Score: 5.073065156257685
Category	Term	Count	%	PValue	Genes	List Total	Pop Hits	Pop Total	Fold Enrichment	Bonferroni	Benjamini	FDR
UP_SEQ_FEATURE	signal peptide	149	18.8847	3.78303e-07	MPZL3, NRTN, A2M, MPZL2, CADM4, LTBP2, PDGFA, F2RL1, FAM20C, LRTM2, FGFRL1, ZAN, TLR2, MMP7, PGLYRP1, L1CAM, IL17RE, H60C, WNT4, IFNE, CFI, MUC13, PTPRJ, F11R, GM128, STC2, C4B, CRTAC1, TMIE, MFI2, EFNB2, STIM2, PTPRU, PCOLCE2, UGT1A10, F5, TACSTD2, F3, BACE2, NEU1, RELN, LAMC2, IGSF9, PLA2G2D, ENPP5, HSD17B11, ERBB4, ERBB2, CLU, LRIG1, ACP5, GREM2, ITGAM, ALCAM, MIA2, LAMB3, CD68, ITGB6, SERPINA…	687	1709	11634	1.47644	0.000743089	0.000743089	0.000649081
UP_SEQ_FEATURE	glycosylation site:N-linked (GlcNAc...)	175	22.18	4.16007e-07	MPZL3, A2M, MPZL2, CADM4, LTBP2, SLC44A4, B3GALT5, PDGFA, F2RL1, FAM20C, LRTM2, FGFRL1, ZAN, TLR2, GGT1, L1CAM, IL17RE, TNFSF13, WNT4, CFI, HTR1D, MUC13, PTPRJ, F11R, PHYHIP, STC2, C4B, SLCO4A1, MFI2, EFNB2, STIM2, PTPRU, LPCAT4, SLC34A2, PCOLCE2, UGT1A10, F5, TACSTD2, F3, BACE2, TMPRSS11E, ST14, NEU1, RELN, LAMC2, IGSF9, SLC40A1, PLA2G2D, ENPP5, ERBB4, ERBB2, CLU, LRIG1, ACP5, GREM2, ITGAM, ALCA…	687	2093	11634	1.41593	0.00081712	0.000408643	0.000713773
UP_KEYWORDS	Glycoprotein	189	23.9544	4.34674e-07	MPZL3, A2M, MPZL2, CADM4, LTBP2, SLC44A4, WFS1, PDGFA, B3GALT5, F2RL1, FAM20C, FGFRL1, LRTM2, ZAN, TLR2, GGT1, L1CAM, IL17RE, TNFSF13, TSPAN8, H60C, WNT4, ETL4, CFI, HTR1D, MUC13, PTPRJ, F11R, PHYHIP, STC2, C4B, SLCO4A1, MFI2, EFNB2, STIM2, BSN, PTPRU, PCLO, LPCAT4, SLC34A2, PCOLCE2, JUP, KRT18, F5, TACSTD2, F3, TMPRSS11E, BACE2, ST14, NEU1, RELN, LAMC2, IGSF9, SLC40A1, PLA2G2D, ENPP5, ERBB4, ERB…	762	2284	12861	1.39664	0.000143432	3.58599e-05	0.00058929
GOTERM_CC_DIRECT	GO:0005615~extracellular space	78	9.88593	3.88847e-06	A2M, LTBP2, PDGFA, FAM20C, PGLYRP1, MMP7, PRDX5, GGT1, ANPEP, TNFSF13, WNT4, SERPINA9, IFNE, SLMAP, SEMA3F, SEMA3E, TGFA, LTF, CFI, SEMA3A, NRG1, CEACAM1, KRT83, MUC13, CDK13, STC2, C4B, MFI2, PIGR, RAB11FIP4, INHBB, RALGAPA2, F5, SERPINB5, TACSTD2, F3, ST14, RELN, LAMC2, RNPEP, MDH1, CSF3, ALPL, C3, CLU, OAS3, CCL28, GREM2, ITGAM, ADA, ARG1, EZR, SERPINA1C, SFTPD, HGFAC, CAR2, SPP1, CFB, MET, AN…	705	782	12004	1.69834	0.00159689	0.000266326	0.00544494
GOTERM_CC_DIRECT	GO:0005576~extracellular region	84	10.6464	9.19982e-06	NRTN, A2M, LTBP2, FAM3C, PDGFA, FAM20C, PGLYRP1, MMP7, IL17RE, TNFSF13, CXADR, SERPINA9, WNT4, OIT1, IFNE, SEMA3F, SEMA3E, TGFA, LTF, CFI, SEMA3A, CASP1, NRG1, MUC13, GM128, LAD1, STC2, CRTAC1, C4B, EGFL6, MFI2, PIGR, PCOLCE2, INHBB, F5, SERPINB5, TMPRSS11E, ST14, RELN, LAMC2, APOL7A, PLA2G2D, PLA2G5, RNPEP, CSF3, HSD17B11, ENPP5, SPINK12, C3, CLU, SFN, CCL28, GREM2, LAMB3, PRRG4, PLA2G12A, SERPI…	705	882	12004	1.62161	0.003774	0.000420039	0.0128818
UP_KEYWORDS	Signal	171	21.673	2.21217e-05	MPZL3, NRTN, A2M, MPZL2, CADM4, LTBP2, PDGFA, F2RL1, FAM20C, LRTM2, FGFRL1, ZAN, TLR2, MMP7, PGLYRP1, L1CAM, IL17RE, H60C, WNT4, IFNE, CFI, MUC13, PTPRJ, F11R, GM128, STC2, C4B, CRTAC1, TMIE, PTPRH, MFI2, EFNB2, STIM2, PTPRU, PCOLCE2, UGT1A10, F5, TACSTD2, F3, BACE2, NEU1, RELN, LAMC2, IGSF9, PLA2G2D, ENPP5, HSD17B11, TMEM213, ERBB4, PKHD1, ERBB2, CLU, LRIG1, ACP5, GREM2, ITGAM, ALCAM, SERINC2, M…	762	2151	12861	1.34176	0.00727366	0.00121597	0.0299865
UP_KEYWORDS	Secreted	76	9.63245	6.84746e-05	NRTN, A2M, LTBP2, FAM3C, PDGFA, FAM20C, PGLYRP1, MMP7, TNFSF13, IL17RE, CXADR, SERPINA9, WNT4, OIT1, IFNE, SEMA3F, SEMA3E, TGFA, LTF, CFI, SEMA3A, MUC13, GM128, LAD1, STC2, CRTAC1, C4B, EGFL6, PIGR, PCOLCE2, INHBB, F5, SERPINB5, TMPRSS11E, RELN, LAMC2, PLA2G2D, PLA2G5, RNPEP, CSF3, HSD17B11, ENPP5, SPINK12, C3, CLU, SFN, CCL28, GREM2, LAMB3, PLA2G12A, SERPINA1C, SFTPD, PRAP1, C2, HGFAC, SPP1, HPN…	762	813	12861	1.57777	0.022344	0.00322299	0.0927918
UP_KEYWORDS	Disulfide bond	134	16.9835	0.000128803	MPZL3, NRTN, A2M, MPZL2, CADM4, LTBP2, PDGFA, GSDMC2, F2RL1, FGFRL1, ZAN, FAM20C, PGLYRP1, TLR2, GGT1, L1CAM, TNFSF13, WNT4, IFNE, CFI, HTR1D, RAB27B, MUC13, F11R, STC2, C4B, CRTAC1, SLCO4A1, MFI2, EFNB2, PTPRU, PCOLCE2, SLC34A2, F5, TACSTD2, F3, BACE2, TMPRSS11E, ST14, LAMC2, RELN, IGSF9, PLA2G2D, ERBB4, ERBB2, CLU, LRIG1, ACP5, GREM2, ITGAM, ALCAM, LAMB3, CD68, ITGB6, SFTPD, ADRA2C, GABRP, H2-Q…	762	1664	12861	1.35916	0.0416171	0.00471196	0.174479
UP_SEQ_FEATURE	disulfide bond	107	13.5615	0.000460762	MPZL3, NRTN, A2M, CADM4, MPZL2, LTBP2, PDGFA, F2RL1, ZAN, FGFRL1, PGLYRP1, TLR2, TNFSF13, L1CAM, IFNE, CFI, HTR1D, RAB27B, MUC13, F11R, CRTAC1, C4B, EFNB2, MFI2, PTPRU, PCOLCE2, SLC34A2, F5, TACSTD2, F3, BACE2, TMPRSS11E, ST14, LAMC2, RELN, PLA2G2D, IGSF9, ERBB4, ERBB2, CLU, ACP5, LRIG1, GREM2, ITGAM, ALCAM, LAMB3, CD68, ITGB6, SFTPD, ADRA2C, GABRP, H2-Q2, NTF5, CFB, CELSR2, MUC4, LCN2, CXCL17, L…	687	1318	11634	1.3748	0.595703	0.0672909	0.787628
Annotation Cluster 4	Enrichment Score: 4.453429413226857
Category	Term	Count	%	PValue	Genes	List Total	Pop Hits	Pop Total	Fold Enrichment	Bonferroni	Benjamini	FDR
INTERPRO	IPR001452:Src homology-3 domain	29	3.67554	3.33374e-06	FRK, 1700024P16RIK, NEDD9, CD2AP, ARHGAP12, MIA2, TRP53BP2, MAP3K9, DLG5, TEC, DLG1, ARHGEF4, VAV3, NOXO1, LYN, NOXA1, ARHGEF5, ARHGEF19, MPP5, ARHGEF16, PPP1R13L, BC021891, ARHGAP32, EPS8, FCHSD2, TNK1, TJP3, EPS8L2, SH3GL2	715	186	12257	2.67278	0.00380654	0.00190508	0.00535735
UP_KEYWORDS	SH3 domain	28	3.5488	1.08613e-05	FRK, NEDD9, CD2AP, ARHGAP12, MIA2, TRP53BP2, MAP3K9, DLG5, TEC, DLG1, ARHGEF4, VAV3, NOXO1, LYN, NOXA1, ARHGEF5, ARHGEF19, MPP5, ARHGEF16, PPP1R13L, BC021891, ARHGAP32, EPS8, FCHSD2, TNK1, TJP3, EPS8L2, SH3GL2	762	184	12861	2.56838	0.00357782	0.000716591	0.0147237
UP_SEQ_FEATURE	domain:SH3	22	2.78834	0.000104124	ARHGEF4, FRK, LYN, NOXA1, ARHGEF19, MPP5, ARHGEF16, NEDD9, PPP1R13L, ARHGAP12, BC021891, MIA2, ARHGAP32, EPS8, TRP53BP2, MAP3K9, TNK1, TJP3, EPS8L2, SH3GL2, TEC, DLG1	687	144	11634	2.58721	0.185039	0.0335275	0.178503
SMART	SM00326:SH3	25	3.16857	0.000407305	ARHGEF4, FRK, VAV3, NOXO1, LYN, NOXA1, ARHGEF5, ARHGEF19, MPP5, ARHGEF16, NEDD9, PPP1R13L, CD2AP, ARHGAP12, BC021891, ARHGAP32, EPS8, TRP53BP2, MAP3K9, FCHSD2, DLG5, EPS8L2, SH3GL2, TEC, DLG1	453	173	6828	2.17816	0.112516	0.039007	0.540964
Annotation Cluster 5	Enrichment Score: 3.634945550925041
Category	Term	Count	%	PValue	Genes	List Total	Pop Hits	Pop Total	Fold Enrichment	Bonferroni	Benjamini	FDR
GOTERM_CC_DIRECT	GO:0001533~cornified envelope	8	1.01394	6.21556e-07	KAZN, EVPL, SPRR1A, SPRR2A3, SPRR2B, ANXA1, DSP, SPRR2F	705	11	12004	12.3832	0.000255427	6.38629e-05	0.000870369
GOTERM_BP_DIRECT	GO:0018149~peptide cross-linking	8	1.01394	2.54016e-05	EVPL, SPRR1A, SPRR2A3, SPRR2B, ANXA1, DSP, SPRR2F, TGM5	659	17	11312	8.07784	0.0724561	0.0186281	0.0456635
GOTERM_BP_DIRECT	GO:0030216~keratinocyte differentiation	11	1.39417	7.14223e-05	EVPL, SPRR1A, SPRR2A3, ST14, SPRR2B, ANXA1, DSP, CTNND1, SPRR2F, SFN, SCEL	659	40	11312	4.72049	0.190622	0.0297609	0.128343
GOTERM_BP_DIRECT	GO:0031424~keratinization	7	0.887199	0.000183309	KAZN, EVPL, SPRR1A, SPRR2A3, SPRR2B, SPRR2F, SFN	659	16	11312	7.50986	0.418897	0.0481502	0.329086
UP_KEYWORDS	Keratinization	6	0.760456	0.00024511	KAZN, EVPL, SPRR1A, SPRR2A3, SPRR2B, SPRR2F	762	11	12861	9.20616	0.0777106	0.00620347	0.331787
INTERPRO	IPR026075:Small proline-rich protein/late cornified envelope protein	4	0.506971	0.00344715	SPRR1A, SPRR2A3, SPRR2B, SPRR2F	715	6	12257	11.4284	0.980752	0.262046	5.39816
GOTERM_MF_DIRECT	GO:0030674~protein binding, bridging	6	0.760456	0.205683	CNKSR1, EVPL, SPRR1A, WWC1, ANXA1, DSP	639	54	10934	1.90123	1	0.935402	97.0984
Annotation Cluster 6	Enrichment Score: 3.5502247365142092
Category	Term	Count	%	PValue	Genes	List Total	Pop Hits	Pop Total	Fold Enrichment	Bonferroni	Benjamini	FDR
GOTERM_BP_DIRECT	GO:0052697~xenobiotic glucuronidation	7	0.887199	9.59215e-07	UGT1A10, UGT1A9, UGT1A7C, UGT1A2, UGT1A6B, UGT1A5, UGT1A1	659	8	11312	15.0197	0.00283621	0.00283621	0.0017247
UP_SEQ_FEATURE	chain:UDP-glucuronosyltransferase 1-1	7	0.887199	1.04021e-06	UGT1A10, UGT1A9, UGT1A7C, UGT1A2, UGT1A6B, UGT1A5, UGT1A1	687	8	11634	14.8177	0.00204193	0.000681109	0.00178476
UP_SEQ_FEATURE	chain:UDP-glucuronosyltransferase 1-2	7	0.887199	1.04021e-06	UGT1A10, UGT1A9, UGT1A7C, UGT1A2, UGT1A6B, UGT1A5, UGT1A1	687	8	11634	14.8177	0.00204193	0.000681109	0.00178476
UP_SEQ_FEATURE	chain:UDP-glucuronosyltransferase 1-6	7	0.887199	1.04021e-06	UGT1A10, UGT1A9, UGT1A7C, UGT1A2, UGT1A6B, UGT1A5, UGT1A1	687	8	11634	14.8177	0.00204193	0.000681109	0.00178476
UP_SEQ_FEATURE	chain:UDP-glucuronosyltransferase 1-7C	7	0.887199	1.04021e-06	UGT1A10, UGT1A9, UGT1A7C, UGT1A2, UGT1A6B, UGT1A5, UGT1A1	687	8	11634	14.8177	0.00204193	0.000681109	0.00178476
UP_SEQ_FEATURE	chain:UDP-glucuronosyltransferase 1-9	7	0.887199	1.04021e-06	UGT1A10, UGT1A9, UGT1A7C, UGT1A2, UGT1A6B, UGT1A5, UGT1A1	687	8	11634	14.8177	0.00204193	0.000681109	0.00178476
GOTERM_BP_DIRECT	GO:0009813~flavonoid biosynthetic process	7	0.887199	2.73569e-06	UGT1A10, UGT1A9, UGT1A7C, UGT1A2, UGT1A6B, UGT1A5, UGT1A1	659	9	11312	13.3509	0.00806767	0.004042	0.00491879
GOTERM_BP_DIRECT	GO:0052696~flavonoid glucuronidation	7	0.887199	2.73569e-06	UGT1A10, UGT1A9, UGT1A7C, UGT1A2, UGT1A6B, UGT1A5, UGT1A1	659	9	11312	13.3509	0.00806767	0.004042	0.00491879
INTERPRO	IPR002213:UDP-glucuronosyl/UDP-glucosyltransferase	7	0.887199	6.56705e-06	UGT1A10, UGT1A9, UGT1A7C, UGT1A2, UGT1A6B, UGT1A5, UGT1A1	715	10	12257	11.9999	0.00748458	0.00187642	0.0105531
GOTERM_MF_DIRECT	GO:0015020~glucuronosyltransferase activity	7	0.887199	0.000186372	UGT1A10, UGT1A9, UGT1A7C, UGT1A2, UGT1A6B, UGT1A5, UGT1A1	639	16	10934	7.48611	0.139971	0.0490208	0.286119
KEGG_PATHWAY	mmu00140:Steroid hormone biosynthesis	9	1.14068	0.000336873	UGT1A10, UGT1A9, UGT1A7C, HSD17B2, UGT1A2, UGT1A6B, CYP21A1, UGT1A5, UGT1A1	305	30	4931	4.85016	0.0798527	0.0798527	0.435919
KEGG_PATHWAY	mmu00053:Ascorbate and aldarate metabolism	7	0.887199	0.000515337	UGT1A10, UGT1A9, UGT1A7C, UGT1A2, UGT1A6B, UGT1A5, UGT1A1	305	18	4931	6.28725	0.119549	0.0616766	0.666145
KEGG_PATHWAY	mmu00860:Porphyrin and chlorophyll metabolism	9	1.14068	0.000679322	UGT1A10, UGT1A9, UGT1A7C, UGT1A2, UGT1A6B, CPOX, UGT1A5, CP, UGT1A1	305	33	4931	4.40924	0.154519	0.0544134	0.877257
KEGG_PATHWAY	mmu00980:Metabolism of xenobiotics by cytochrome P450	10	1.26743	0.000833952	UGT1A10, GSTA3, UGT1A9, CBR2, UGT1A7C, UGT1A2, UGT1A6B, UGT1A5, EPHX1, UGT1A1	305	42	4931	3.84934	0.186226	0.0502134	1.07595
KEGG_PATHWAY	mmu00982:Drug metabolism - cytochrome P450	9	1.14068	0.00303714	UGT1A10, GSTA3, UGT1A9, UGT1A7C, UGT1A2, UGT1A6B, FMO2, UGT1A5, UGT1A1	305	41	4931	3.5489	0.528255	0.139519	3.86727
KEGG_PATHWAY	mmu05204:Chemical carcinogenesis	9	1.14068	0.00413996	UGT1A10, GSTA3, UGT1A9, UGT1A7C, UGT1A2, UGT1A6B, UGT1A5, EPHX1, UGT1A1	305	43	4931	3.38384	0.641093	0.156995	5.23701
UP_SEQ_FEATURE	compositionally biased region:Poly-Val	7	0.887199	0.00418976	UGT1A10, UGT1A9, UGT1A7C, UGT1A2, UGT1A6B, UGT1A5, UGT1A1	687	27	11634	4.39043	0.999739	0.338013	6.95044
KEGG_PATHWAY	mmu00040:Pentose and glucuronate interconversions	7	0.887199	0.00513102	UGT1A10, UGT1A9, UGT1A7C, UGT1A2, UGT1A6B, UGT1A5, UGT1A1	305	27	4931	4.1915	0.719343	0.146857	6.45256
KEGG_PATHWAY	mmu00983:Drug metabolism - other enzymes	8	1.01394	0.00654341	UGT1A10, UGT1A9, UGT1A7C, UGT1A2, UGT1A6B, UGT1A5, CES2B, UGT1A1	305	37	4931	3.49561	0.802404	0.149689	8.16002
KEGG_PATHWAY	mmu00830:Retinol metabolism	8	1.01394	0.00879642	UGT1A10, UGT1A9, UGT1A7C, UGT1A2, UGT1A6B, UGT1A5, DHRS9, UGT1A1	305	39	4931	3.31635	0.887221	0.179953	10.8243
GOTERM_MF_DIRECT	GO:0016758~transferase activity, transferring hexosyl groups	5	0.633714	0.0148585	UGT1A9, UGT1A7C, UGT1A2, MGAT4C, UGT1A1	639	17	10934	5.03268	0.999994	0.509531	20.5567
GOTERM_BP_DIRECT	GO:0052695~cellular glucuronidation	3	0.380228	0.0187385	UGT1A2, UGT1A5, UGT1A1	659	4	11312	12.8741	1	0.696304	28.8319
UP_KEYWORDS	Glycosyltransferase	17	2.15463	0.0575272	GALNT3, SEC1, FUT9, GALNT7, B3GALT5, MGAT4C, UGT1A1, ST6GALNAC5, UGT1A10, UGT1A9, UGT1A7C, UGT1A2, UGT1A6B, UGT1A5, B3GNT3, FUT2, GALNT12	762	176	12861	1.63026	1	0.372192	55.2122
GOTERM_MF_DIRECT	GO:0005496~steroid binding	4	0.506971	0.147681	UGT1A10, UGT1A9, CYP21A1, UGT1A1	639	23	10934	2.97585	1	0.908732	91.4261
GOTERM_MF_DIRECT	GO:0004857~enzyme inhibitor activity	3	0.380228	0.453233	UGT1A10, UGT1A9, UGT1A1	639	26	10934	1.97436	1	0.988206	99.9907
Annotation Cluster 7	Enrichment Score: 3.2722334585650086
Category	Term	Count	%	PValue	Genes	List Total	Pop Hits	Pop Total	Fold Enrichment	Bonferroni	Benjamini	FDR
INTERPRO	IPR001478:PDZ domain	24	3.04183	3.88445e-06	CNKSR1, PARD6B, MAGI3, CYTIP, PTPN3, GRIP1, PDLIM5, LNX2, MPP5, LMO7, PTPN13, TAX1BP3, SDCBP2, PCLO, LNX1, PDZD8, TIAM1, RAPGEF6, DLG5, PDZD2, TJP3, PDZK1, MYO18A, DLG1	715	137	12257	3.00309	0.00443396	0.00148018	0.00624234
SMART	SM00228:PDZ	24	3.04183	1.92548e-05	CNKSR1, PARD6B, MAGI3, CYTIP, PTPN3, GRIP1, PDLIM5, LNX2, MPP5, LMO7, PTPN13, TAX1BP3, SDCBP2, PCLO, LNX1, PDZD8, TIAM1, RAPGEF6, DLG5, PDZD2, TJP3, PDZK1, MYO18A, DLG1	453	134	6828	2.69961	0.00562584	0.00281689	0.0256346
UP_SEQ_FEATURE	domain:PDZ 3	8	1.01394	0.00018783	MAGI3, GRIP1, LNX2, PTPN13, TJP3, PDZK1, LNX1, DLG1	687	22	11634	6.158	0.308659	0.0450919	0.321787
UP_SEQ_FEATURE	domain:PDZ 2	9	1.14068	0.000329031	MAGI3, GRIP1, LNX2, PTPN13, SDCBP2, TJP3, PDZK1, LNX1, DLG1	687	31	11634	4.91647	0.476204	0.0693298	0.563046
UP_SEQ_FEATURE	domain:PDZ 4	6	0.760456	0.000392911	MAGI3, GRIP1, LNX2, PTPN13, PDZK1, LNX1	687	12	11634	8.46725	0.538015	0.0677945	0.672012
UP_SEQ_FEATURE	domain:PDZ 1	9	1.14068	0.000416322	MAGI3, GRIP1, LNX2, PTPN13, SDCBP2, TJP3, PDZK1, LNX1, DLG1	687	32	11634	4.76283	0.558794	0.0659141	0.711918
UP_SEQ_FEATURE	domain:PDZ 5	3	0.380228	0.0598236	MAGI3, GRIP1, PTPN13	687	7	11634	7.25764	1	0.915736	65.2998
UP_SEQ_FEATURE	domain:PDZ	9	1.14068	0.146779	PARD6B, CYTIP, PTPN3, TIAM1, PDLIM5, MPP5, TAX1BP3, MYO18A, PCLO	687	88	11634	1.73194	1	0.986861	93.4359
Annotation Cluster 8	Enrichment Score: 3.1016457675531095
Category	Term	Count	%	PValue	Genes	List Total	Pop Hits	Pop Total	Fold Enrichment	Bonferroni	Benjamini	FDR
GOTERM_BP_DIRECT	GO:0045087~innate immune response	32	4.05577	6.60454e-05	FRK, IFITM1, ELF4, C3, F2RL1, TRIM14, OAS3, TLR2, PGLYRP1, OAS2, NLRC4, NOD1, NAIP2, IFNE, NAIP5, SFTPD, C2, CFI, TEC, NLRP6, LYN, C4B, CFB, ANXA1, PADI4, ANKHD1, AIM2, LCN2, ZFP809, TNK1, IL1F6, ADAR	659	253	11312	2.17112	0.177632	0.032069	0.118686
UP_KEYWORDS	Immunity	36	4.56274	9.17524e-05	MFSD6, IFITM1, C3, F2RL1, OAS3, TLR2, PGLYRP1, PTPN22, TNFSF13, OAS2, ALCAM, H60C, NLRC4, NOD1, NAIP2, NAIP5, SFTPD, ZC3H12A, LTF, INPP5D, C2, CFI, PAG1, TEC, H2-Q2, NLRP6, LYN, C4B, CFB, ANXA1, PADI4, AIM2, LCN2, KCNN4, IL1F6, ADAR	762	300	12861	2.02535	0.0298258	0.0037778	0.124318
GOTERM_BP_DIRECT	GO:0002376~immune system process	34	4.30925	0.000175037	MFSD6, IFITM1, C3, F2RL1, PGLYRP1, OAS3, TLR2, PTPN22, TNFSF13, OAS2, ALCAM, H60C, NLRC4, NOD1, NAIP2, NAIP5, SFTPD, ZC3H12A, LTF, INPP5D, C2, CFI, PAG1, TEC, NLRP6, LYN, CFB, ANXA1, PADI4, AIM2, LCN2, KCNN4, IL1F6, ADAR	659	291	11312	2.00558	0.404486	0.0505127	0.314258
UP_KEYWORDS	Innate immunity	24	3.04183	0.000849462	NLRP6, LYN, IFITM1, C4B, CFB, C3, F2RL1, ANXA1, PGLYRP1, TLR2, OAS3, PADI4, OAS2, AIM2, LCN2, NLRC4, NOD1, NAIP2, NAIP5, SFTPD, CFI, C2, IL1F6, ADAR	762	190	12861	2.13195	0.24455	0.0198322	1.1455
UP_KEYWORDS	Inflammatory response	15	1.90114	0.00266202	NLRP6, LYN, ELF3, C4B, C3, F2RL1, TLR2, ANXA1, IL17RE, AIM2, NLRC4, NAIP2, NAIP5, ZC3H12A, IL1F6	762	102	12861	2.48205	0.585067	0.047694	3.54923
GOTERM_BP_DIRECT	GO:0006954~inflammatory response	19	2.40811	0.102372	NLRP6, ELF3, LYN, C3, C4B, F2RL1, ANXA1, TLR2, IL17RE, AIM2, NLRC4, NAIP2, NAIP5, ITGB6, ZC3H12A, NGFR, BMPR1B, IL1F6, SPP1	659	224	11312	1.45599	1	0.940985	85.6565
Annotation Cluster 9	Enrichment Score: 2.619621349922546
Category	Term	Count	%	PValue	Genes	List Total	Pop Hits	Pop Total	Fold Enrichment	Bonferroni	Benjamini	FDR
GOTERM_CC_DIRECT	GO:0030057~desmosome	9	1.14068	5.70065e-06	JUP, KAZN, EVPL, DSG2, PKP2, PKP4, DSP, DSC2, PERP	705	19	12004	8.0654	0.00234023	0.000292829	0.0079824
GOTERM_BP_DIRECT	GO:0086073~bundle of His cell-Purkinje myocyte adhesion involved in cell communication	5	0.633714	0.00015488	JUP, DSG2, PKP2, DSP, DSC2	659	6	11312	14.3045	0.367853	0.0496827	0.278115
GOTERM_BP_DIRECT	GO:0098911~regulation of ventricular cardiac muscle cell action potential	5	0.633714	0.0011296	JUP, DSG2, PKP2, DSP, DSC2	659	9	11312	9.53633	0.964798	0.199973	2.01172
GOTERM_BP_DIRECT	GO:0086091~regulation of heart rate by cardiac conduction	6	0.760456	0.00919337	JUP, DSG2, PKP2, DSP, DSC2, KCNQ1	659	23	11312	4.47793	1	0.542215	15.301
GOTERM_CC_DIRECT	GO:0014704~intercalated disc	6	0.760456	0.12174	JUP, DSG2, PKP2, DSP, DSC2, CXADR	705	45	12004	2.27026	1	0.627687	83.7615
KEGG_PATHWAY	mmu05412:Arrhythmogenic right ventricular cardiomyopathy (ARVC)	7	0.887199	0.1716	JUP, DSG2, PKP2, ITGB6, DSP, DSC2, CACNA2D3	305	61	4931	1.85525	1	0.735145	91.2928
Annotation Cluster 10	Enrichment Score: 2.515489274156264
Category	Term	Count	%	PValue	Genes	List Total	Pop Hits	Pop Total	Fold Enrichment	Bonferroni	Benjamini	FDR
UP_SEQ_FEATURE	domain:SH2	14	1.7744	0.000953394	FRK, VAV3, LYN, STAT5A, STAT5B, STAP2, CISH, HSH2D, SH2D4A, SH2D4B, INPP5D, GRB7, TEC, BLNK	687	82	11634	2.89126	0.84654	0.125305	1.62327
INTERPRO	IPR000980:SH2 domain	15	1.90114	0.0025246	FRK, VAV3, LYN, STAT5A, STAT5B, STAP2, CISH, HSH2D, SH2D4A, SH2D4B, CBLC, INPP5D, GRB7, TEC, BLNK	715	103	12257	2.4965	0.944523	0.251122	3.98089
UP_KEYWORDS	SH2 domain	14	1.7744	0.00458329	FRK, VAV3, LYN, STAT5A, STAT5B, STAP2, CISH, HSH2D, SH2D4A, SH2D4B, INPP5D, GRB7, TEC, BLNK	762	97	12861	2.43599	0.780403	0.0729966	6.03792
SMART	SM00252:SH2	14	1.7744	0.00785962	FRK, VAV3, LYN, STAT5A, STAT5B, STAP2, CISH, HSH2D, SH2D4A, SH2D4B, INPP5D, GRB7, TEC, BLNK	453	93	6828	2.26903	0.900934	0.281278	9.97326
Annotation Cluster 11	Enrichment Score: 2.386258462580237
Category	Term	Count	%	PValue	Genes	List Total	Pop Hits	Pop Total	Fold Enrichment	Bonferroni	Benjamini	FDR
GOTERM_CC_DIRECT	GO:0005913~cell-cell adherens junction	33	4.18251	0.000287086	CADM4, PDLIM5, LMO7, OXTR, CTNND1, CDH1, SFN, GPRC5A, CD2AP, PDXDC1, EZR, PAK2, PAK4, DLG5, CLINT1, PLEC, DLG1, F11R, LAD1, LYN, SWAP70, ANXA1, ARHGEF16, PPP1R13L, JUP, LAMA3, KRT18, EVPL, STXBP6, CGN, PKP2, DSC2, EPS8L2	705	284	12004	1.97848	0.111312	0.00839381	0.401261
GOTERM_MF_DIRECT	GO:0098641~cadherin binding involved in cell-cell adhesion	27	3.42205	0.0033097	PDLIM5, CTNND1, CDH1, SFN, GPRC5A, CD2AP, PDXDC1, EPCAM, EZR, PAK2, PAK4, CLINT1, PLEC, DLG1, F11R, LAD1, SWAP70, ANXA1, ARHGEF16, PPP1R13L, JUP, KRT18, EVPL, STXBP6, PKP2, CGN, EPS8L2	639	252	10934	1.83333	0.931573	0.318283	4.96862
GOTERM_BP_DIRECT	GO:0098609~cell-cell adhesion	16	2.02788	0.073017	LAD1, PDLIM5, ARHGEF16, SFN, GPRC5A, PPP1R13L, PDXDC1, EPCAM, EVPL, STXBP6, TACSTD2, CGN, PAK4, CLINT1, IGSF9, PLEC	659	171	11312	1.60612	1	0.912861	74.418
Annotation Cluster 12	Enrichment Score: 2.3018518972124276
Category	Term	Count	%	PValue	Genes	List Total	Pop Hits	Pop Total	Fold Enrichment	Bonferroni	Benjamini	FDR
GOTERM_MF_DIRECT	GO:0005089~Rho guanyl-nucleotide exchange factor activity	13	1.64766	0.000436626	ARHGEF4, VAV3, ARHGEF18, ARHGEF19, ARHGEF5, ARHGEF16, FARP1, PLEKHG3, TIAM1, PLEKHG6, EPS8L2, ALS2CL, NET1	639	67	10934	3.32007	0.297639	0.0845385	0.669106
GOTERM_BP_DIRECT	GO:0035023~regulation of Rho protein signal transduction	13	1.64766	0.00056193	ARHGEF4, VAV3, ARHGEF18, ARHGEF19, ARHGEF5, ARHGEF16, FARP1, PLEKHG3, TIAM1, PLEKHG6, EPS8L2, ALS2CL, NET1	659	69	11312	3.23406	0.810685	0.12017	1.00557
INTERPRO	IPR000219:Dbl homology (DH) domain	12	1.52091	0.000699874	ARHGEF4, PLEKHG3, VAV3, TIAM1, ARHGEF18, PLEKHG6, ARHGEF19, ARHGEF5, ARHGEF16, FARP1, ALS2CL, NET1	715	61	12257	3.37233	0.551091	0.124963	1.11882
SMART	SM00325:RhoGEF	11	1.39417	0.00430039	ARHGEF4, PLEKHG3, VAV3, TIAM1, ARHGEF18, PLEKHG6, ARHGEF19, ARHGEF5, ARHGEF16, FARP1, NET1	453	58	6828	2.85864	0.717119	0.270709	5.57674
GOTERM_MF_DIRECT	GO:0030676~Rac guanyl-nucleotide exchange factor activity	5	0.633714	0.00718292	ARHGEF4, VAV3, TIAM1, EPS8L2, FARP1	639	14	10934	6.11111	0.997068	0.340694	10.4899
UP_SEQ_FEATURE	domain:DH	9	1.14068	0.00939593	ARHGEF4, PLEKHG3, VAV3, TIAM1, ARHGEF18, PLEKHG6, ARHGEF19, ARHGEF16, NET1	687	51	11634	2.98844	1	0.51006	14.9538
UP_KEYWORDS	Guanine-nucleotide releasing factor	14	1.7744	0.0250558	ARHGEF4, VAV3, ARHGEF18, ARHGEF19, ARHGEF5, RGL3, ARHGEF16, DENND2D, ARFGEF1, FARP1, PLCE1, TIAM1, RAPGEFL1, NET1	762	120	12861	1.96909	0.999769	0.250801	29.108
GOTERM_MF_DIRECT	GO:0005085~guanyl-nucleotide exchange factor activity	15	1.90114	0.0321054	ARHGEF4, VAV3, ARHGEF18, ARHGEF5, ARHGEF19, RGL3, ARHGEF16, DENND2D, ARFGEF1, FARP1, PLCE1, TIAM1, RAPGEF6, RAPGEFL1, NET1	639	139	10934	1.84652	1	0.637728	39.4464
INTERPRO	IPR001331:Guanine-nucleotide dissociation stimulator, CDC24, conserved site	5	0.633714	0.0478944	ARHGEF4, VAV3, TIAM1, ARHGEF5, NET1	715	24	12257	3.57139	1	0.762992	54.5579
Annotation Cluster 13	Enrichment Score: 2.1985008813166447
Category	Term	Count	%	PValue	Genes	List Total	Pop Hits	Pop Total	Fold Enrichment	Bonferroni	Benjamini	FDR
GOTERM_MF_DIRECT	GO:0005198~structural molecule activity	19	2.40811	7.8148e-06	CLDN7, LAD1, ANXA1, KRT12, CDC42SE1, SPRR2F, JUP, KRT19, KRT80, EVPL, KRT18, SPRR1A, SPRR2A3, KRT7, SPRR2B, KRT8, DSP, KRT83, ADD2	639	95	10934	3.42222	0.00630226	0.00630226	0.0120127
UP_KEYWORDS	Keratin	7	0.887199	0.000201785	KRT19, KRT18, KRT80, KRT7, KRT8, KRT12, KRT83	762	16	12861	7.3841	0.0644266	0.00553427	0.273215
GOTERM_CC_DIRECT	GO:0045095~keratin filament	6	0.760456	0.00125392	KRT18, KRT80, KRT7, KRT8, FAM83H, KRT83	705	15	12004	6.81078	0.402909	0.0267764	1.74164
UP_SEQ_FEATURE	site:Stutter	5	0.633714	0.00283234	KRT19, KRT18, KRT80, KRT7, KRT8	687	11	11634	7.6975	0.996203	0.266286	4.75004
GOTERM_CC_DIRECT	GO:0005882~intermediate filament	9	1.14068	0.00313117	JUP, KRT19, KRT18, KRT80, PKP2, KRT7, KRT8, KRT12, DSP	705	43	12004	3.56378	0.724435	0.059532	4.29647
UP_SEQ_FEATURE	region of interest:Head	7	0.887199	0.00507154	KRT19, KRT18, KRT80, CGN, KRT7, KRT8, KRT12	687	28	11634	4.23362	0.999954	0.378587	8.35408
INTERPRO	IPR003054:Type II keratin	4	0.506971	0.00577237	KRT80, KRT7, KRT8, KRT83	715	7	12257	9.7958	0.99867	0.338946	8.88372
UP_KEYWORDS	Intermediate filament	7	0.887199	0.00619238	KRT19, KRT18, KRT80, KRT7, KRT8, KRT12, KRT83	762	29	12861	4.07399	0.871244	0.0929987	8.07634
UP_SEQ_FEATURE	region of interest:Linker 12	6	0.760456	0.00648356	KRT19, KRT18, KRT80, KRT7, KRT8, KRT12	687	21	11634	4.83843	0.999997	0.440653	10.5603
INTERPRO	IPR001664:Intermediate filament protein	7	0.887199	0.00682668	KRT19, KRT18, KRT80, KRT7, KRT8, KRT12, KRT83	715	30	12257	3.99995	0.999605	0.369329	10.4242
UP_SEQ_FEATURE	region of interest:Coil 2	6	0.760456	0.00799094	KRT19, KRT18, KRT80, KRT7, KRT8, KRT12	687	22	11634	4.6185	1	0.467733	12.8603
UP_SEQ_FEATURE	region of interest:Necessary for interaction with PNN	3	0.380228	0.010008	KRT19, KRT18, KRT8	687	3	11634	16.9345	1	0.519068	15.8509
SMART	SM01391:SM01391	7	0.887199	0.0104748	KRT19, KRT18, KRT80, KRT7, KRT8, KRT12, KRT83	453	29	6828	3.63827	0.954284	0.290229	13.0822
INTERPRO	IPR018039:Intermediate filament protein, conserved site	6	0.760456	0.0132745	KRT19, KRT18, KRT7, KRT8, KRT12, KRT83	715	25	12257	4.11424	1	0.485564	19.3262
UP_SEQ_FEATURE	region of interest:Rod	6	0.760456	0.0164357	KRT19, KRT18, KRT80, KRT7, KRT8, KRT12	687	26	11634	3.90796	1	0.650227	24.7492
UP_SEQ_FEATURE	region of interest:Linker 1	6	0.760456	0.0164357	KRT19, KRT18, KRT80, KRT7, KRT8, KRT12	687	26	11634	3.90796	1	0.650227	24.7492
UP_SEQ_FEATURE	region of interest:Coil 1A	6	0.760456	0.0164357	KRT19, KRT18, KRT80, KRT7, KRT8, KRT12	687	26	11634	3.90796	1	0.650227	24.7492
UP_SEQ_FEATURE	region of interest:Coil 1B	6	0.760456	0.0164357	KRT19, KRT18, KRT80, KRT7, KRT8, KRT12	687	26	11634	3.90796	1	0.650227	24.7492
UP_SEQ_FEATURE	region of interest:Tail	6	0.760456	0.0222944	KRT18, KRT80, CGN, KRT7, KRT8, KRT12	687	28	11634	3.62882	1	0.728303	32.0808
INTERPRO	IPR002957:Keratin, type I	3	0.380228	0.111814	KRT19, KRT18, KRT12	715	10	12257	5.1428	1	0.899655	85.1259
INTERPRO	IPR009053:Prefoldin	3	0.380228	0.23835	KRT19, KRT7, KRT12	715	16	12257	3.21425	1	0.967379	98.7418
Annotation Cluster 14	Enrichment Score: 2.1585881507588396
Category	Term	Count	%	PValue	Genes	List Total	Pop Hits	Pop Total	Fold Enrichment	Bonferroni	Benjamini	FDR
GOTERM_MF_DIRECT	GO:0004866~endopeptidase inhibitor activity	6	0.760456	0.0016961	A2M, BC048546, C4B, C3, SERPINA1C, SERPINA1E	639	16	10934	6.41667	0.746733	0.240171	2.57581
INTERPRO	IPR011625:Alpha-2-macroglobulin, N-terminal 2	4	0.506971	0.00344715	A2M, BC048546, C4B, C3	715	6	12257	11.4284	0.980752	0.262046	5.39816
INTERPRO	IPR011626:A-macroglobulin complement component	4	0.506971	0.00344715	A2M, BC048546, C4B, C3	715	6	12257	11.4284	0.980752	0.262046	5.39816
INTERPRO	IPR019565:Alpha-2-macroglobulin, thiol-ester bond-forming	4	0.506971	0.00344715	A2M, BC048546, C4B, C3	715	6	12257	11.4284	0.980752	0.262046	5.39816
INTERPRO	IPR019742:Alpha-2-macroglobulin, conserved site	4	0.506971	0.00344715	A2M, BC048546, C4B, C3	715	6	12257	11.4284	0.980752	0.262046	5.39816
INTERPRO	IPR009048:Alpha-macroglobulin, receptor-binding	4	0.506971	0.00344715	A2M, BC048546, C4B, C3	715	6	12257	11.4284	0.980752	0.262046	5.39816
INTERPRO	IPR002890:Alpha-2-macroglobulin, N-terminal	4	0.506971	0.00344715	A2M, BC048546, C4B, C3	715	6	12257	11.4284	0.980752	0.262046	5.39816
INTERPRO	IPR001599:Alpha-2-macroglobulin	4	0.506971	0.00344715	A2M, BC048546, C4B, C3	715	6	12257	11.4284	0.980752	0.262046	5.39816
SMART	SM01361:SM01361	4	0.506971	0.00495644	A2M, BC048546, C4B, C3	453	6	6828	10.0486	0.766797	0.252611	6.40176
SMART	SM01360:SM01360	4	0.506971	0.00495644	A2M, BC048546, C4B, C3	453	6	6828	10.0486	0.766797	0.252611	6.40176
SMART	SM01359:SM01359	4	0.506971	0.00495644	A2M, BC048546, C4B, C3	453	6	6828	10.0486	0.766797	0.252611	6.40176
INTERPRO	IPR008930:Terpenoid cyclases/protein prenyltransferase alpha-alpha toroid	4	0.506971	0.0173539	A2M, BC048546, C4B, C3	715	10	12257	6.85706	1	0.510934	24.5225
UP_SEQ_FEATURE	cross-link:Isoglutamyl cysteine thioester (Cys-Gln)	3	0.380228	0.0308147	A2M, C4B, C3	687	5	11634	10.1607	1	0.785101	41.5518
UP_KEYWORDS	Thioester bond	3	0.380228	0.0447278	A2M, C4B, C3	762	6	12861	8.43898	1	0.350428	46.2249
GOTERM_CC_DIRECT	GO:0072562~blood microparticle	7	0.887199	0.146305	A2M, TFRC, C4B, C3, CFB, CLU, CP	705	61	12004	1.95391	1	0.661604	89.0849
Annotation Cluster 15	Enrichment Score: 2.043917551127995
Category	Term	Count	%	PValue	Genes	List Total	Pop Hits	Pop Total	Fold Enrichment	Bonferroni	Benjamini	FDR
INTERPRO	IPR000500:Connexin	5	0.633714	0.00387875	GJB3, GJB6, GJB1, GJB2, GJA3	715	12	12257	7.14277	0.988274	0.256506	6.05444
INTERPRO	IPR013092:Connexin, N-terminal	5	0.633714	0.00387875	GJB3, GJB6, GJB1, GJB2, GJA3	715	12	12257	7.14277	0.988274	0.256506	6.05444
INTERPRO	IPR019570:Gap junction protein, cysteine-rich domain	5	0.633714	0.00387875	GJB3, GJB6, GJB1, GJB2, GJA3	715	12	12257	7.14277	0.988274	0.256506	6.05444
INTERPRO	IPR017990:Connexin, conserved site	5	0.633714	0.00387875	GJB3, GJB6, GJB1, GJB2, GJA3	715	12	12257	7.14277	0.988274	0.256506	6.05444
GOTERM_CC_DIRECT	GO:0005922~connexon complex	5	0.633714	0.00397428	GJB3, GJB6, GJB1, GJB2, GJA3	705	12	12004	7.09456	0.805376	0.0686873	5.4237
SMART	SM01089:SM01089	5	0.633714	0.0061187	GJB3, GJB6, GJB1, GJB2, GJA3	453	12	6828	6.28035	0.834417	0.25897	7.84701
SMART	SM00037:CNX	5	0.633714	0.0061187	GJB3, GJB6, GJB1, GJB2, GJA3	453	12	6828	6.28035	0.834417	0.25897	7.84701
UP_KEYWORDS	Gap junction	5	0.633714	0.0155907	GJB3, GJB6, GJB1, GJB2, GJA3	762	17	12861	4.9641	0.994403	0.194314	19.1868
GOTERM_BP_DIRECT	GO:0007154~cell communication	6	0.760456	0.0182158	ENPP5, GJB3, GJB6, GJB1, GJB2, GJA3	659	27	11312	3.81453	1	0.701698	28.1471
GOTERM_CC_DIRECT	GO:0005921~gap junction	5	0.633714	0.03689	GJB3, GJB6, GJB1, GJB2, GJA3	705	22	12004	3.86976	1	0.313942	40.9239
GOTERM_MF_DIRECT	GO:0005243~gap junction channel activity	3	0.380228	0.0931842	GJB1, GJB2, GJA3	639	9	10934	5.7037	1	0.827699	77.769
Annotation Cluster 16	Enrichment Score: 1.8287536865030505
Category	Term	Count	%	PValue	Genes	List Total	Pop Hits	Pop Total	Fold Enrichment	Bonferroni	Benjamini	FDR
INTERPRO	IPR008972:Cupredoxin	6	0.760456	0.00227444	F5, EFNB2, PADI2, CP, PADI4, PADI1	715	17	12257	6.05035	0.926091	0.251314	3.59317
GOTERM_BP_DIRECT	GO:0018101~protein citrullination	3	0.380228	0.0187385	PADI2, PADI4, PADI1	659	4	11312	12.8741	1	0.696304	28.8319
INTERPRO	IPR013732:Protein-arginine deiminase (PAD) N-terminal	3	0.380228	0.0187924	PADI2, PADI4, PADI1	715	4	12257	12.857	1	0.526868	26.2786
INTERPRO	IPR013530:Protein-arginine deiminase, C-terminal	3	0.380228	0.0187924	PADI2, PADI4, PADI1	715	4	12257	12.857	1	0.526868	26.2786
INTERPRO	IPR013733:Protein-arginine deiminase (PAD), central domain	3	0.380228	0.0187924	PADI2, PADI4, PADI1	715	4	12257	12.857	1	0.526868	26.2786
INTERPRO	IPR004303:Protein-arginine deiminase	3	0.380228	0.0187924	PADI2, PADI4, PADI1	715	4	12257	12.857	1	0.526868	26.2786
GOTERM_MF_DIRECT	GO:0004668~protein-arginine deiminase activity	3	0.380228	0.0188504	PADI2, PADI4, PADI1	639	4	10934	12.8333	1	0.519593	25.3639
PIR_SUPERFAMILY	PIRSF001247:protein-arginine deiminase	3	0.380228	0.0233944	PADI2, PADI4, PADI1	86	4	1296	11.3023	0.838423	0.838423	22.1011
Annotation Cluster 17	Enrichment Score: 1.729709129343888
Category	Term	Count	%	PValue	Genes	List Total	Pop Hits	Pop Total	Fold Enrichment	Bonferroni	Benjamini	FDR
INTERPRO	IPR017970:Homeobox, conserved site	11	1.39417	0.00131083	MSX2, HOXB3, ZFHX4, BARX2, HOXB7, DLX6, DLX5, SIX1, EMX2, SIX4, ZFHX3	715	56	12257	3.36731	0.776999	0.192949	2.0859
INTERPRO	IPR000047:Helix-turn-helix motif	4	0.506971	0.00577237	BARX2, DLX6, DLX5, EMX2	715	7	12257	9.7958	0.99867	0.338946	8.88372
INTERPRO	IPR001356:Homeodomain	12	1.52091	0.00775647	MSX2, HOXB3, ZFHX4, BARX2, HOXB7, DLX6, DLX5, SIX1, EMX2, SIX4, ZFHX3, MEIS1	715	82	12257	2.50868	0.999865	0.374273	11.7624
UP_KEYWORDS	Homeobox	12	1.52091	0.015633	MSX2, HOXB3, ZFHX4, BARX2, HOXB7, DLX6, DLX5, SIX1, EMX2, SIX4, ZFHX3, MEIS1	762	89	12861	2.27568	0.994482	0.187782	19.2339
GOTERM_MF_DIRECT	GO:0043565~sequence-specific DNA binding	35	4.43599	0.0166685	ELF1, ELF3, ELF4, STAT5A, STAT5B, DMRTA2, SOX7, EHF, SOX9, MEIS1, MSX2, FOS, BARX2, RARA, SCX, IKZF3, CEBPB, FOXJ1, EMX2, MTA3, NR4A2, SIX4, PPARGC1A, GRHL2, HOXB3, ZFP809, HES1, ZFHX4, HOXB7, DLX6, DLX5, SIX1, FOXC1, ZFHX3, KLF4	639	399	10934	1.50097	0.999999	0.53021	22.7712
UP_SEQ_FEATURE	DNA-binding region:Homeobox	9	1.14068	0.0179198	MSX2, HOXB3, BARX2, HOXB7, DLX6, DLX5, SIX1, EMX2, SIX4	687	57	11634	2.67387	1	0.670561	26.6737
SMART	SM00389:HOX	12	1.52091	0.0185747	MSX2, HOXB3, ZFHX4, BARX2, HOXB7, DLX6, DLX5, SIX1, EMX2, SIX4, ZFHX3, MEIS1	453	82	6828	2.20578	0.995887	0.393114	22.0923
INTERPRO	IPR020479:Homeodomain, metazoa	7	0.887199	0.0189457	MSX2, HOXB3, BARX2, HOXB7, DLX6, DLX5, EMX2	715	37	12257	3.24321	1	0.517798	26.4635
INTERPRO	IPR009057:Homeodomain-like	14	1.7744	0.0736574	MSX2, HOXB3, ZFHX4, BARX2, HOXB7, DLX6, DLX5, SIX1, EMX2, MTA3, SIX4, MYB, ZFHX3, MEIS1	715	143	12257	1.6783	1	0.850849	70.7583
GOTERM_BP_DIRECT	GO:0009952~anterior/posterior pattern specification	5	0.633714	0.710272	MSX2, HOXB3, HOXB7, IFITM1, EMX2	659	82	11312	1.04667	1	0.999998	100
Annotation Cluster 18	Enrichment Score: 1.7058243891141969
Category	Term	Count	%	PValue	Genes	List Total	Pop Hits	Pop Total	Fold Enrichment	Bonferroni	Benjamini	FDR
GOTERM_BP_DIRECT	GO:0016045~detection of bacterium	5	0.633714	0.0011296	NLRC4, NOD1, NAIP2, NAIP5, PGLYRP1	659	9	11312	9.53633	0.964798	0.199973	2.01172
INTERPRO	IPR007111:NACHT nucleoside triphosphatase	6	0.760456	0.00168547	NLRP6, NLRC4, NOD1, NAIP2, NAIP5, NAIP1	715	16	12257	6.4285	0.854823	0.214335	2.6745
GOTERM_BP_DIRECT	GO:0070269~pyroptosis	5	0.633714	0.00179643	NLRC4, NAIP2, NAIP5, CASP1, AIM2	659	10	11312	8.5827	0.995127	0.244376	3.18128
GOTERM_CC_DIRECT	GO:0072557~IPAF inflammasome complex	4	0.506971	0.0035143	NLRC4, NAIP2, NAIP5, CASP1	705	6	12004	11.3513	0.764706	0.063653	4.81024
KEGG_PATHWAY	mmu05134:Legionellosis	9	1.14068	0.00479574	NLRC4, NAIP2, C3, NAIP5, TLR2, NAIP1, HSPA1B, CASP1, ITGAM	305	44	4931	3.30693	0.694986	0.156021	6.04295
UP_SEQ_FEATURE	domain:NACHT	5	0.633714	0.00745623	NLRP6, NOD1, NAIP2, NAIP5, NAIP1	687	14	11634	6.04803	1	0.472395	12.0509
GOTERM_BP_DIRECT	GO:0042742~defense response to bacterium	9	1.14068	0.0121861	NLRC4, CEBPB, NOD1, NAIP2, IFNE, NAIP5, PGLYRP1, MMP7, TMF1	659	54	11312	2.8609	1	0.605799	19.7849
KEGG_PATHWAY	mmu04621:NOD-like receptor signaling pathway	8	1.01394	0.0321063	NLRC4, NOD1, NAIP2, MAPK13, NAIP5, NAIP1, CARD6, CASP1	305	50	4931	2.58675	0.999684	0.395753	34.5006
UP_SEQ_FEATURE	repeat:BIR 1	3	0.380228	0.0598236	NAIP2, NAIP5, NAIP1	687	7	11634	7.25764	1	0.915736	65.2998
UP_SEQ_FEATURE	repeat:BIR 2	3	0.380228	0.0598236	NAIP2, NAIP5, NAIP1	687	7	11634	7.25764	1	0.915736	65.2998
UP_SEQ_FEATURE	repeat:BIR 3	3	0.380228	0.0598236	NAIP2, NAIP5, NAIP1	687	7	11634	7.25764	1	0.915736	65.2998
INTERPRO	IPR001370:Baculoviral inhibition of apoptosis protein repeat	3	0.380228	0.0929222	NAIP2, NAIP5, NAIP1	715	9	12257	5.71422	1	0.878168	79.1394
GOTERM_BP_DIRECT	GO:0009966~regulation of signal transduction	5	0.633714	0.112666	ACVR1B, NLRC4, NAIP2, NAIP5, NAIP1	659	32	11312	2.68209	1	0.945039	88.3431
SMART	SM00238:BIR	3	0.380228	0.115574	NAIP2, NAIP5, NAIP1	453	9	6828	5.02428	1	0.749436	80.5103
UP_SEQ_FEATURE	metal ion-binding site:Zinc	8	1.01394	0.593635	ASPA, NAIP2, GPR39, NAIP5, NAIP1, ADA, TEC, ADAR	687	123	11634	1.10143	1	0.999996	100
Annotation Cluster 19	Enrichment Score: 1.5368271216746374
Category	Term	Count	%	PValue	Genes	List Total	Pop Hits	Pop Total	Fold Enrichment	Bonferroni	Benjamini	FDR
INTERPRO	IPR018114:Peptidase S1, trypsin family, active site	9	1.14068	0.00257428	HPN, CFB, TMPRSS11E, ST14, C2, CFI, TMPRSS6, HGFAC, TMPRSS4	715	42	12257	3.67343	0.947596	0.235146	4.05772
UP_SEQ_FEATURE	domain:Peptidase S1	9	1.14068	0.00323522	HPN, CFB, TMPRSS11E, ST14, C2, CFI, TMPRSS6, HGFAC, TMPRSS4	687	43	11634	3.54443	0.998284	0.284756	5.40817
GOTERM_MF_DIRECT	GO:0004252~serine-type endopeptidase activity	14	1.7744	0.00337196	HPN, F5, CFB, F3, TMPRSS11E, ST14, MMP7, LTF, RHBDL2, C2, CFI, HGFAC, TMPRSS6, TMPRSS4	639	95	10934	2.52164	0.934945	0.289343	5.05983
UP_KEYWORDS	Serine protease	12	1.52091	0.00397344	HPN, CFB, TMPRSS11E, ST14, LTF, RHBDL2, RELN, C2, CFI, TMPRSS6, HGFAC, TMPRSS4	762	74	12861	2.73697	0.731216	0.0668132	5.25448
GOTERM_MF_DIRECT	GO:0008236~serine-type peptidase activity	12	1.52091	0.00591021	HPN, CFB, TMPRSS11E, ST14, LTF, RHBDL2, RELN, C2, CFI, TMPRSS6, HGFAC, TMPRSS4	639	79	10934	2.59916	0.991733	0.380941	8.70962
INTERPRO	IPR001254:Peptidase S1	9	1.14068	0.00687588	HPN, CFB, TMPRSS11E, ST14, C2, CFI, TMPRSS6, HGFAC, TMPRSS4	715	49	12257	3.14865	0.999627	0.355003	10.4954
SMART	SM00020:Tryp_SPc	9	1.14068	0.0110693	HPN, CFB, TMPRSS11E, ST14, C2, CFI, TMPRSS6, HGFAC, TMPRSS4	453	47	6828	2.88629	0.961665	0.278295	13.7749
INTERPRO	IPR009003:Trypsin-like cysteine/serine peptidase domain	9	1.14068	0.0151756	HPN, CFB, TMPRSS11E, ST14, C2, CFI, TMPRSS6, HGFAC, TMPRSS4	715	56	12257	2.75507	1	0.517568	21.7882
INTERPRO	IPR001314:Peptidase S1A, chymotrypsin-type	8	1.01394	0.0162565	HPN, CFB, TMPRSS11E, C2, CFI, TMPRSS6, HGFAC, TMPRSS4	715	46	12257	2.98133	1	0.527638	23.1563
UP_SEQ_FEATURE	domain:SRCR	3	0.380228	0.0948897	HPN, CFI, TMPRSS4	687	9	11634	5.64483	1	0.961808	81.9243
UP_SEQ_FEATURE	active site:Charge relay system	11	1.39417	0.0993396	HPN, CFB, UOX, FAAH, TMPRSS11E, ST14, C2, CFI, TMPRSS6, HGFAC, TMPRSS4	687	107	11634	1.74093	1	0.961741	83.39
UP_KEYWORDS	Zymogen	9	1.14068	0.444033	F5, CFB, TMPRSS11E, BACE2, MMP7, GGT1, CASP1, TMPRSS6, HGFAC	762	123	12861	1.23497	1	0.881026	99.965
GOTERM_MF_DIRECT	GO:0008233~peptidase activity	22	2.78834	0.504431	HPN, PEPD, CAPN5, CNDP2, CFB, UNC5CL, MMP7, GGT1, ANPEP, TMPRSS6, TMPRSS4, BACE2, TMPRSS11E, ST14, LTF, RELN, RHBDL2, CFI, C2, CASP1, HGFAC, RNPEP	639	354	10934	1.0634	1	0.992525	99.9979
GOTERM_BP_DIRECT	GO:0006508~proteolysis	23	2.91508	0.571984	HPN, PEPD, CAPN5, CNDP2, CFB, MMP7, GGT1, ANPEP, TMPRSS6, TMPRSS4, CBLC, BACE2, TMPRSS11E, ST14, LTF, RELN, RHBDL2, CFI, C2, CASP1, HGFAC, GCA, RNPEP	659	386	11312	1.02281	1	0.999953	100
UP_KEYWORDS	Protease	21	2.6616	0.592677	HPN, PEPD, CAPN5, CNDP2, CFB, MMP7, GGT1, ANPEP, TMPRSS6, TMPRSS4, BACE2, TMPRSS11E, ST14, LTF, RELN, RHBDL2, CFI, C2, CASP1, HGFAC, RNPEP	762	349	12861	1.01558	1	0.93076	99.9995
Annotation Cluster 20	Enrichment Score: 1.5305510306778225
Category	Term	Count	%	PValue	Genes	List Total	Pop Hits	Pop Total	Fold Enrichment	Bonferroni	Benjamini	FDR
GOTERM_BP_DIRECT	GO:0007156~homophilic cell adhesion via plasma membrane adhesion molecules	13	1.64766	0.00325282	CADM4, CDH16, DSG2, PIK3CB, FAT1, DSC2, L1CAM, CDH1, CELSR2, PCDH17, CDH4, IGSF9, CEACAM1	659	84	11312	2.65655	0.999935	0.34259	5.68997
UP_SEQ_FEATURE	domain:Cadherin 4	6	0.760456	0.0117015	CDH16, DSG2, DSC2, CDH1, CELSR2, CDH4	687	24	11634	4.23362	1	0.56222	18.2869
UP_SEQ_FEATURE	domain:Cadherin 3	6	0.760456	0.0117015	CDH16, DSG2, DSC2, CDH1, CELSR2, CDH4	687	24	11634	4.23362	1	0.56222	18.2869
UP_SEQ_FEATURE	domain:Cadherin 1	6	0.760456	0.0164357	CDH16, DSG2, DSC2, CDH1, CELSR2, CDH4	687	26	11634	3.90796	1	0.650227	24.7492
UP_SEQ_FEATURE	domain:Cadherin 2	6	0.760456	0.0164357	CDH16, DSG2, DSC2, CDH1, CELSR2, CDH4	687	26	11634	3.90796	1	0.650227	24.7492
INTERPRO	IPR014868:Cadherin prodomain	3	0.380228	0.0301196	DSC2, CDH1, CDH4	715	5	12257	10.2856	1	0.6649	38.8278
UP_SEQ_FEATURE	domain:Cadherin 5	5	0.633714	0.032151	CDH16, DSC2, CDH1, CELSR2, CDH4	687	21	11634	4.03202	1	0.791165	42.9192
SMART	SM01055:SM01055	3	0.380228	0.0382448	DSC2, CDH1, CDH4	453	5	6828	9.04371	0.999989	0.584759	40.5015
INTERPRO	IPR002126:Cadherin	8	1.01394	0.0428993	CDH16, DSG2, FAT1, DSC2, CDH1, CELSR2, PCDH17, CDH4	715	56	12257	2.44895	1	0.761446	50.5713
INTERPRO	IPR015919:Cadherin-like	8	1.01394	0.0504054	CDH16, DSG2, FAT1, DSC2, CDH1, CELSR2, PCDH17, CDH4	715	58	12257	2.3645	1	0.772179	56.4461
INTERPRO	IPR027397:Catenin binding domain	4	0.506971	0.0625121	DSG2, DSC2, CDH1, CDH4	715	16	12257	4.28566	1	0.820462	64.5616
SMART	SM00112:CA	8	1.01394	0.0690338	CDH16, DSG2, FAT1, DSC2, CDH1, CELSR2, PCDH17, CDH4	453	55	6828	2.19241	1	0.730163	61.4204
INTERPRO	IPR020894:Cadherin conserved site	7	0.887199	0.080333	DSG2, FAT1, DSC2, CDH1, CELSR2, PCDH17, CDH4	715	52	12257	2.30767	1	0.858458	73.967
INTERPRO	IPR000233:Cadherin, cytoplasmic domain	3	0.380228	0.111814	DSC2, CDH1, CDH4	715	10	12257	5.1428	1	0.899655	85.1259
Annotation Cluster 21	Enrichment Score: 1.5112911862908829
Category	Term	Count	%	PValue	Genes	List Total	Pop Hits	Pop Total	Fold Enrichment	Bonferroni	Benjamini	FDR
GOTERM_CC_DIRECT	GO:0005923~bicellular tight junction	12	1.52091	0.0229496	EPCAM, MICALL2, F11R, PARD6B, CLDN7, MAGI3, CGN, MPP5, CTNND1, CXADR, TJP3, DLG1	705	95	12004	2.15077	0.999928	0.217039	27.7553
UP_KEYWORDS	Tight junction	10	1.26743	0.0235723	EPCAM, MICALL2, F11R, PARD6B, CLDN7, MAGI3, CGN, MPP5, CXADR, TJP3	762	71	12861	2.37718	0.999619	0.24508	27.6315
KEGG_PATHWAY	mmu04530:Tight junction	12	1.52091	0.0540691	F11R, PARD6B, CLDN7, MAGI3, CGN, MPP5, MYL12B, MYH14, PPP2R2B, TJP3, PPP2R2C, LLGL2	305	104	4931	1.86545	0.999999	0.496657	51.3608
Annotation Cluster 22	Enrichment Score: 1.400922841372522
Category	Term	Count	%	PValue	Genes	List Total	Pop Hits	Pop Total	Fold Enrichment	Bonferroni	Benjamini	FDR
KEGG_PATHWAY	mmu04610:Complement and coagulation cascades	10	1.26743	0.000833952	A2M, F5, C4B, C3, CFB, F3, SERPINA1C, SERPINA1E, C2, CFI	305	42	4931	3.84934	0.186226	0.0502134	1.07595
GOTERM_BP_DIRECT	GO:0006956~complement activation	4	0.506971	0.00343191	C4B, C3, CFB, C2	659	6	11312	11.4436	0.999962	0.345668	5.99419
KEGG_PATHWAY	mmu05133:Pertussis	9	1.14068	0.0269988	FOS, NOD1, C4B, C3, MAPK13, CALML3, C2, CASP1, ITGAM	305	59	4931	2.46619	0.998841	0.382999	29.8747
KEGG_PATHWAY	mmu05150:Staphylococcus aureus infection	6	0.760456	0.0493829	C4B, C3, CFB, C2, CFI, ITGAM	305	33	4931	2.93949	0.999996	0.520891	48.1421
UP_KEYWORDS	Complement pathway	4	0.506971	0.0551067	C4B, C3, C2, CFI	762	15	12861	4.50079	1	0.373519	53.6273
GOTERM_BP_DIRECT	GO:0006958~complement activation, classical pathway	4	0.506971	0.0622826	C4B, C3, C2, CFI	659	16	11312	4.29135	1	0.893556	68.5341
BIOCARTA	m_lectinPathway:Lectin Induced Complement Pathway	3	0.380228	0.0638828	C4B, C3, C2	78	6	1066	6.83333	0.999874	0.988768	53.9271
BIOCARTA	m_classicPathway:Classical Complement Pathway	3	0.380228	0.0853271	C4B, C3, C2	78	7	1066	5.85714	0.999995	0.982459	64.9006
BIOCARTA	m_compPathway:Complement Pathway	3	0.380228	0.159057	C4B, C3, C2	78	10	1066	4.1	1	0.997233	86.9131
KEGG_PATHWAY	mmu05322:Systemic lupus erythematosus	3	0.380228	0.862145	C4B, C3, C2	305	55	4931	0.881848	1	0.978803	100
Annotation Cluster 23	Enrichment Score: 1.2471978117648967
Category	Term	Count	%	PValue	Genes	List Total	Pop Hits	Pop Total	Fold Enrichment	Bonferroni	Benjamini	FDR
GOTERM_MF_DIRECT	GO:0004866~endopeptidase inhibitor activity	6	0.760456	0.0016961	A2M, BC048546, C4B, C3, SERPINA1C, SERPINA1E	639	16	10934	6.41667	0.746733	0.240171	2.57581
GOTERM_MF_DIRECT	GO:0004867~serine-type endopeptidase inhibitor activity	8	1.01394	0.0250292	SERPINA9, A2M, BC048546, SPINK12, SERPINB5, SPINT2, SERPINA1C, SERPINA1E	639	50	10934	2.73778	1	0.55968	32.2714
UP_KEYWORDS	Serine protease inhibitor	7	0.887199	0.0289101	SERPINA9, A2M, BC048546, SPINK12, SPINT2, SERPINA1C, SERPINA1E	762	40	12861	2.95364	0.999938	0.261054	32.8146
UP_KEYWORDS	Protease inhibitor	8	1.01394	0.0499451	SERPINA9, A2M, BC048546, SPINK12, SPINT2, SERPINA1C, SERPINA1E, NAIP1	762	57	12861	2.36884	1	0.351784	50.0728
GOTERM_BP_DIRECT	GO:0010466~negative regulation of peptidase activity	8	1.01394	0.0500478	SERPINA9, A2M, BC048546, SPINK12, SPINT2, SERPINA1C, SERPINA1E, NAIP1	659	58	11312	2.36764	1	0.861155	60.2748
GOTERM_MF_DIRECT	GO:0030414~peptidase inhibitor activity	8	1.01394	0.0590652	SERPINA9, A2M, BC048546, SPINK12, SPINT2, SERPINA1C, SERPINA1E, NAIP1	639	60	10934	2.28148	1	0.75518	60.777
INTERPRO	IPR000215:Serpin family	4	0.506971	0.120152	SERPINA9, SERPINB5, SERPINA1C, SERPINA1E	715	21	12257	3.26527	1	0.902161	87.2179
INTERPRO	IPR023796:Serpin domain	4	0.506971	0.120152	SERPINA9, SERPINB5, SERPINA1C, SERPINA1E	715	21	12257	3.26527	1	0.902161	87.2179
UP_SEQ_FEATURE	site:Reactive bond	4	0.506971	0.151049	SPINK12, SPINT2, SERPINA1C, SERPINA1E	687	23	11634	2.94513	1	0.987819	93.9774
SMART	SM00093:SERPIN	4	0.506971	0.158638	SERPINA9, SERPINB5, SERPINA1C, SERPINA1E	453	21	6828	2.87102	1	0.814931	89.9733
INTERPRO	IPR023795:Protease inhibitor I4, serpin, conserved site	3	0.380228	0.304563	SERPINB5, SERPINA1C, SERPINA1E	715	19	12257	2.70674	1	0.982986	99.7083
Annotation Cluster 24	Enrichment Score: 1.2366473216081697
Category	Term	Count	%	PValue	Genes	List Total	Pop Hits	Pop Total	Fold Enrichment	Bonferroni	Benjamini	FDR
UP_SEQ_FEATURE	short sequence motif:LXXLL motif 3	4	0.506971	0.0131166	CHD9, MED24, PPARGC1B, NRIP1	687	9	11634	7.52644	1	0.591247	20.2713
UP_SEQ_FEATURE	short sequence motif:LXXLL motif 2	5	0.633714	0.0154005	CHD9, MED24, MED14, PPARGC1B, NRIP1	687	17	11634	4.98073	1	0.63817	23.3786
UP_SEQ_FEATURE	short sequence motif:LXXLL motif 1	5	0.633714	0.0154005	CHD9, MED24, MED14, PPARGC1B, NRIP1	687	17	11634	4.98073	1	0.63817	23.3786
UP_SEQ_FEATURE	short sequence motif:LXXLL motif 5	3	0.380228	0.0308147	CHD9, MED24, NRIP1	687	5	11634	10.1607	1	0.785101	41.5518
UP_SEQ_FEATURE	short sequence motif:LXXLL motif 4	3	0.380228	0.0444377	CHD9, MED24, NRIP1	687	6	11634	8.46725	1	0.87472	54.1553
GOTERM_MF_DIRECT	GO:0003712~transcription cofactor activity	6	0.760456	0.185037	MSX2, MED24, MED14, NRG1, ZMYND8, NRIP1	639	52	10934	1.97436	1	0.918573	95.6951
GOTERM_MF_DIRECT	GO:0001104~RNA polymerase II transcription cofactor activity	4	0.506971	0.27	MED24, MED14, PPARGC1A, PPARGC1B	639	31	10934	2.20789	1	0.95517	99.2076
GOTERM_CC_DIRECT	GO:0016592~mediator complex	3	0.380228	0.600894	MED24, MED14, PPARGC1B	705	34	12004	1.50238	1	0.973483	99.9997
Annotation Cluster 25	Enrichment Score: 1.2280229882641043
Category	Term	Count	%	PValue	Genes	List Total	Pop Hits	Pop Total	Fold Enrichment	Bonferroni	Benjamini	FDR
GOTERM_BP_DIRECT	GO:0001502~cartilage condensation	5	0.633714	0.00531701	BARX2, BMPR1B, SOX9, WNT7A, MYCN	659	13	11312	6.60208	1	0.442702	9.14066
GOTERM_BP_DIRECT	GO:0002062~chondrocyte differentiation	6	0.760456	0.0613407	HMGA2, BMPR1B, SOX9, SCX, WNT7A, NFIB	659	37	11312	2.78358	1	0.892624	67.9609
GOTERM_BP_DIRECT	GO:0051216~cartilage development	7	0.887199	0.193354	MSX2, HOXB3, ZBTB7A, BMPR1B, SOX9, SCX, WNT7A	659	67	11312	1.7934	1	0.985205	97.9005
GOTERM_BP_DIRECT	GO:0061036~positive regulation of cartilage development	3	0.380228	0.194151	BMPR1B, SOX9, SCX	659	14	11312	3.6783	1	0.985079	97.9375
Annotation Cluster 26	Enrichment Score: 1.1863703549633926
Category	Term	Count	%	PValue	Genes	List Total	Pop Hits	Pop Total	Fold Enrichment	Bonferroni	Benjamini	FDR
INTERPRO	IPR000008:C2 calcium-dependent membrane targeting	16	2.02788	0.00800665	CAPN5, PIK3CB, SYT8, WWC1, PCLO, GAK, RASAL1, PLCE1, CADPS2, WWP2, PLCH2, FER1L4, PLCH1, FER1L6, PLCD3, RAB11FIP1	715	129	12257	2.12622	0.999899	0.368605	12.1192
UP_SEQ_FEATURE	domain:C2	9	1.14068	0.0217107	PLCE1, CAPN5, CADPS2, WWP2, PLCH2, PLCH1, WWC1, PLCD3, RAB11FIP1	687	59	11634	2.58323	1	0.729372	31.3816
UP_KEYWORDS	Lipid degradation	10	1.26743	0.02558	PLCE1, NCEH1, CYP39A1, PLA2G12A, PLCH2, PLCH1, PLCD3, NEU1, PLA2G2D, PLA2G5	762	72	12861	2.34416	0.999807	0.248017	29.623
GOTERM_BP_DIRECT	GO:0016042~lipid catabolic process	10	1.26743	0.0293449	PLCE1, NCEH1, CYP39A1, PLA2G12A, PLCH2, PLCH1, PLCD3, NEU1, PLA2G2D, PLA2G5	659	75	11312	2.28872	1	0.775697	41.4643
UP_SEQ_FEATURE	domain:PI-PLC Y-box	4	0.506971	0.0456387	PLCE1, PLCH2, PLCH1, PLCD3	687	14	11634	4.83843	1	0.875837	55.134
UP_SEQ_FEATURE	metal ion-binding site:Calcium 2; via carbonyl oxygen	5	0.633714	0.0497054	ATP2C2, PLCH2, PLCH1, MMP7, PLCD3	687	24	11634	3.52802	1	0.881345	58.3037
INTERPRO	IPR001192:Phosphoinositide phospholipase C	4	0.506971	0.0530111	PLCE1, PLCH2, PLCH1, PLCD3	715	15	12257	4.57138	1	0.781241	58.3274
INTERPRO	IPR001711:Phospholipase C, phosphatidylinositol-specific, Y domain	4	0.506971	0.0530111	PLCE1, PLCH2, PLCH1, PLCD3	715	15	12257	4.57138	1	0.781241	58.3274
UP_SEQ_FEATURE	metal ion-binding site:Calcium 1; catalytic	3	0.380228	0.0598236	PLCH2, PLCH1, PLCD3	687	7	11634	7.25764	1	0.915736	65.2998
GOTERM_MF_DIRECT	GO:0004435~phosphatidylinositol phospholipase C activity	4	0.506971	0.0627529	PLCE1, PLCH2, PLCH1, PLCD3	639	16	10934	4.27778	1	0.757566	63.0747
UP_SEQ_FEATURE	metal ion-binding site:Calcium 3; via carbonyl oxygen	4	0.506971	0.0643806	PLCH2, PLCH1, PLCD3, PADI4	687	16	11634	4.23362	1	0.915182	68.0753
UP_SEQ_FEATURE	domain:PI-PLC X-box	4	0.506971	0.0643806	PLCE1, PLCH2, PLCH1, PLCD3	687	16	11634	4.23362	1	0.915182	68.0753
SMART	SM00239:C2	12	1.52091	0.0654595	RASAL1, PLCE1, CAPN5, WWP2, FER1L4, PLCH2, PLCH1, FER1L6, SYT8, PLCD3, RAB11FIP1, PCLO	453	100	6828	1.80874	1	0.733508	59.4008
SMART	SM00149:PLCYc	4	0.506971	0.0723307	PLCE1, PLCH2, PLCH1, PLCD3	453	15	6828	4.01943	1	0.685827	63.2004
UP_SEQ_FEATURE	metal ion-binding site:Calcium 2	6	0.760456	0.0772775	ATP2C2, PLCH2, PLCH1, MMP7, PLCD3, PADI4	687	39	11634	2.60531	1	0.937501	74.8407
INTERPRO	IPR000909:Phospholipase C, phosphatidylinositol-specific , X domain	4	0.506971	0.095227	PLCE1, PLCH2, PLCH1, PLCD3	715	19	12257	3.60898	1	0.875255	79.9751
SMART	SM00148:PLCXc	4	0.506971	0.112261	PLCE1, PLCH2, PLCH1, PLCD3	453	18	6828	3.34952	1	0.752312	79.5155
INTERPRO	IPR017946:PLC-like phosphodiesterase, TIM beta/alpha-barrel domain	4	0.506971	0.147169	PLCE1, PLCH2, PLCH1, PLCD3	715	23	12257	2.98133	1	0.925851	92.2566
UP_SEQ_FEATURE	metal ion-binding site:Calcium 3	4	0.506971	0.151049	PLCH2, PLCH1, PLCD3, PADI4	687	23	11634	2.94513	1	0.987819	93.9774
KEGG_PATHWAY	mmu00562:Inositol phosphate metabolism	7	0.887199	0.219812	PLCE1, PIK3CB, PLCH2, PLCH1, PLCD3, SYNJ2, INPP5D	305	66	4931	1.7147	1	0.767712	95.9985
GOTERM_MF_DIRECT	GO:0008081~phosphoric diester hydrolase activity	4	0.506971	0.49301	PLCE1, PLCH2, PLCH1, PLCD3	639	45	10934	1.52099	1	0.991591	99.9971
Annotation Cluster 27	Enrichment Score: 1.1830316258511535
Category	Term	Count	%	PValue	Genes	List Total	Pop Hits	Pop Total	Fold Enrichment	Bonferroni	Benjamini	FDR
UP_SEQ_FEATURE	domain:LDL-receptor class A 1	5	0.633714	0.022847	LDLR, ST14, LRP8, CFI, TMPRSS6	687	19	11634	4.45645	1	0.726807	32.7364
UP_SEQ_FEATURE	domain:LDL-receptor class A 2	5	0.633714	0.027262	LDLR, ST14, LRP8, CFI, TMPRSS6	687	20	11634	4.23362	1	0.769599	37.7648
INTERPRO	IPR002172:Low-density lipoprotein (LDL) receptor class A repeat	6	0.760456	0.0360522	LDLR, ST14, LRP8, CFI, TMPRSS6, TMPRSS4	715	32	12257	3.21425	1	0.709299	44.5717
UP_SEQ_FEATURE	domain:LDL-receptor class A 3	4	0.506971	0.0643806	LDLR, ST14, LRP8, TMPRSS6	687	16	11634	4.23362	1	0.915182	68.0753
SMART	SM00192:LDLa	5	0.633714	0.121708	LDLR, ST14, LRP8, CFI, TMPRSS6	453	29	6828	2.59877	1	0.755444	82.2353
UP_SEQ_FEATURE	domain:LDL-receptor class A 4	3	0.380228	0.13425	LDLR, ST14, LRP8	687	11	11634	4.6185	1	0.983517	91.5707
INTERPRO	IPR023415:Low-density lipoprotein (LDL) receptor class A, conserved site	4	0.506971	0.221549	LDLR, ST14, LRP8, CFI	715	28	12257	2.44895	1	0.962867	98.2134
Annotation Cluster 28	Enrichment Score: 1.1548371987083739
Category	Term	Count	%	PValue	Genes	List Total	Pop Hits	Pop Total	Fold Enrichment	Bonferroni	Benjamini	FDR
INTERPRO	IPR000159:Ras-association	7	0.887199	0.0241139	RASSF3, PLCE1, RAPGEF6, RGL3, RASSF7, GRB7, ARAP2	715	39	12257	3.07689	1	0.59375	32.448
UP_SEQ_FEATURE	domain:Ras-associating	5	0.633714	0.116923	RASSF3, RGL3, RASSF7, GRB7, ARAP2	687	32	11634	2.64602	1	0.973925	88.1572
SMART	SM00314:RA	5	0.633714	0.121708	RASSF3, RAPGEF6, RGL3, RASSF7, GRB7	453	29	6828	2.59877	1	0.755444	82.2353
Annotation Cluster 29	Enrichment Score: 1.1028249027768702
Category	Term	Count	%	PValue	Genes	List Total	Pop Hits	Pop Total	Fold Enrichment	Bonferroni	Benjamini	FDR
INTERPRO	IPR008144:Guanylate kinase	5	0.633714	0.0309298	MAGI3, MPP5, DLG5, TJP3, DLG1	715	21	12257	4.08159	1	0.663502	39.6438
INTERPRO	IPR008145:Guanylate kinase/L-type calcium channel	5	0.633714	0.0478944	MAGI3, MPP5, DLG5, TJP3, DLG1	715	24	12257	3.57139	1	0.762992	54.5579
SMART	SM00072:GuKc	5	0.633714	0.0702343	MAGI3, MPP5, DLG5, TJP3, DLG1	453	24	6828	3.14018	1	0.714959	62.0776
UP_SEQ_FEATURE	domain:Guanylate kinase-like	4	0.506971	0.123438	MAGI3, MPP5, TJP3, DLG1	687	21	11634	3.22562	1	0.977788	89.5702
INTERPRO	IPR020590:Guanylate kinase, conserved site	3	0.380228	0.23835	MAGI3, MPP5, DLG1	715	16	12257	3.21425	1	0.967379	98.7418
Annotation Cluster 30	Enrichment Score: 1.058884869091101
Category	Term	Count	%	PValue	Genes	List Total	Pop Hits	Pop Total	Fold Enrichment	Bonferroni	Benjamini	FDR
UP_KEYWORDS	Iron transport	6	0.760456	0.00987322	LCN2, MFI2, LTF, STEAP2, STEAP1, SLC40A1	762	23	12861	4.40294	0.962159	0.132694	12.5862
GOTERM_BP_DIRECT	GO:0055072~iron ion homeostasis	7	0.887199	0.021273	LCN2, MFI2, LTF, STEAP2, STEAP1, TMPRSS6, SLC40A1	659	38	11312	3.16205	1	0.720115	32.0654
UP_KEYWORDS	Iron	16	2.02788	0.451635	CYP21A1, MFI2, EGLN3, ACP5, 4833423E24RIK, EGLN1, LCN2, CYP39A1, P4HA3, LTF, KDM3A, KDM5A, STEAP2, SLC40A1, STEAP1, ALOX8	762	240	12861	1.1252	1	0.884108	99.971
KEGG_PATHWAY	mmu04978:Mineral absorption	3	0.380228	0.612895	STEAP2, STEAP1, SLC40A1	305	33	4931	1.46975	1	0.921763	99.9995
Annotation Cluster 31	Enrichment Score: 1.0470128559440806
Category	Term	Count	%	PValue	Genes	List Total	Pop Hits	Pop Total	Fold Enrichment	Bonferroni	Benjamini	FDR
GOTERM_CC_DIRECT	GO:0005610~laminin-5 complex	4	0.506971	0.000768423	LAMB3, LAMA3, LAMA5, LAMC2	705	4	12004	17.027	0.270899	0.0184133	1.07067
UP_SEQ_FEATURE	domain:Laminin EGF-like 5	4	0.506971	0.00186609	LAMB3, LAMA3, LAMA5, LAMC2	687	5	11634	13.5476	0.974531	0.194184	3.15398
GOTERM_BP_DIRECT	GO:0022617~extracellular matrix disassembly	5	0.633714	0.0147048	LAMB3, LAMA3, NOXO1, MMP7, LAMC2	659	17	11312	5.04865	1	0.656943	23.3839
UP_SEQ_FEATURE	domain:Laminin EGF-like 6	4	0.506971	0.0235889	LAMB3, LAMA3, LAMA5, LAMC2	687	11	11634	6.158	1	0.728282	33.6073
UP_SEQ_FEATURE	domain:Laminin IV type A	3	0.380228	0.0308147	LAMA3, LAMA5, LAMC2	687	5	11634	10.1607	1	0.785101	41.5518
UP_KEYWORDS	Basement membrane	6	0.760456	0.0479612	LAMB3, LAMA3, LAD1, EGFL6, LAMA5, LAMC2	762	34	12861	2.97846	1	0.347422	48.6407
UP_KEYWORDS	Laminin EGF-like domain	5	0.633714	0.0723172	LAMB3, LAMA3, LAMA5, CELSR2, LAMC2	762	27	12861	3.12555	1	0.430497	63.8564
INTERPRO	IPR000034:Laminin B type IV	3	0.380228	0.0750928	LAMA3, LAMA5, LAMC2	715	8	12257	6.4285	1	0.844401	71.478
UP_SEQ_FEATURE	region of interest:Domain II and I	3	0.380228	0.0767179	LAMA3, LAMA5, LAMC2	687	8	11634	6.35044	1	0.939241	74.5776
SMART	SM00281:LamB	3	0.380228	0.0938735	LAMA3, LAMA5, LAMC2	453	8	6828	5.65232	1	0.73095	73.0863
UP_SEQ_FEATURE	domain:Laminin EGF-like 3	4	0.506971	0.0979269	LAMB3, LAMA3, LAMA5, LAMC2	687	19	11634	3.56516	1	0.963843	82.9373
KEGG_PATHWAY	mmu05145:Toxoplasmosis	11	1.39417	0.100998	LAMB3, LAMA3, LDLR, PIK3CB, LAMA5, MAPK13, TLR2, LAMC2, HSPA1B, IFNGR2, MAP2K6	305	103	4931	1.7266	1	0.636313	74.8551
INTERPRO	IPR002049:EGF-like, laminin	5	0.633714	0.103497	LAMB3, LAMA3, LAMA5, CELSR2, LAMC2	715	31	12257	2.76494	1	0.892676	82.7226
UP_SEQ_FEATURE	domain:Laminin EGF-like 7	3	0.380228	0.11413	LAMA3, LAMA5, LAMC2	687	10	11634	5.08035	1	0.972894	87.4978
SMART	SM00180:EGF_Lam	5	0.633714	0.121708	LAMB3, LAMA3, LAMA5, CELSR2, LAMC2	453	29	6828	2.59877	1	0.755444	82.2353
UP_SEQ_FEATURE	domain:Laminin EGF-like 4	3	0.380228	0.13425	LAMB3, LAMA3, LAMA5	687	11	11634	4.6185	1	0.983517	91.5707
UP_SEQ_FEATURE	domain:Laminin EGF-like 1	4	0.506971	0.137004	LAMB3, LAMA3, LAMA5, LAMC2	687	22	11634	3.079	1	0.983058	92.0191
UP_SEQ_FEATURE	domain:Laminin EGF-like 2	4	0.506971	0.151049	LAMB3, LAMA3, LAMA5, LAMC2	687	23	11634	2.94513	1	0.987819	93.9774
KEGG_PATHWAY	mmu05146:Amoebiasis	9	1.14068	0.151341	ARG1, LAMB3, LAMA3, PIK3CB, LAMA5, ARG2, TLR2, LAMC2, ITGAM	305	85	4931	1.71182	1	0.741038	88.0894
GOTERM_BP_DIRECT	GO:0030198~extracellular matrix organization	9	1.14068	0.165795	MPZL3, LAMB3, LAMA3, ELF3, SERPINB5, EGFL6, LAMA5, LAMC2, SOX9	659	92	11312	1.67922	1	0.978377	96.159
INTERPRO	IPR008211:Laminin, N-terminal	3	0.380228	0.194589	LAMB3, LAMA3, LAMA5	715	14	12257	3.67343	1	0.949344	96.9122
UP_KEYWORDS	Extracellular matrix	14	1.7744	0.195566	LTBP2, LAD1, EGFL6, CRTAC1, MMP7, WNT4, WNT7B, LAMB3, LAMA3, LAMA5, SFTPD, RELN, LAMC2, WNT7A	762	168	12861	1.4065	1	0.703936	94.7674
UP_SEQ_FEATURE	domain:Laminin N-terminal	3	0.380228	0.198271	LAMB3, LAMA3, LAMA5	687	14	11634	3.62882	1	0.993956	97.744
SMART	SM00136:LamNT	3	0.380228	0.236181	LAMB3, LAMA3, LAMA5	453	14	6828	3.2299	1	0.854183	97.2329
GOTERM_CC_DIRECT	GO:0005578~proteinaceous extracellular matrix	17	2.15463	0.236374	ALPL, LTBP2, LAD1, EGFL6, CRTAC1, MMP7, LAMB3, WNT4, WNT7B, LAMA3, LAMA5, SFTPD, RELN, LAMC2, FCGBP, WNT7A, DMBT1	705	223	12004	1.29802	1	0.785491	97.7093
UP_SEQ_FEATURE	short sequence motif:Cell attachment site	6	0.760456	0.325485	LAMA3, TFRC, LAMA5, L1CAM, LAMC2, SPP1	687	64	11634	1.58761	1	0.999454	99.8836
KEGG_PATHWAY	mmu04512:ECM-receptor interaction	7	0.887199	0.349014	LAMB3, LAMA3, LAMA5, ITGB6, RELN, LAMC2, SPP1	305	78	4931	1.4509	1	0.819161	99.6174
KEGG_PATHWAY	mmu05222:Small cell lung cancer	6	0.760456	0.554103	LAMB3, LAMA3, CDKN2B, PIK3CB, LAMA5, LAMC2	305	80	4931	1.21254	1	0.906979	99.9972
GOTERM_CC_DIRECT	GO:0005604~basement membrane	6	0.760456	0.57327	LAMB3, LAMA3, LAD1, EGFL6, LAMA5, LAMC2	705	86	12004	1.18793	1	0.969805	99.9993
Annotation Cluster 32	Enrichment Score: 1.0251764975403126
Category	Term	Count	%	PValue	Genes	List Total	Pop Hits	Pop Total	Fold Enrichment	Bonferroni	Benjamini	FDR
UP_KEYWORDS	Urea cycle	3	0.380228	0.0193666	ARG1, ASS1, ARG2	762	4	12861	12.6585	0.998425	0.219811	23.2895
GOTERM_BP_DIRECT	GO:0000050~urea cycle	3	0.380228	0.0583729	ARG1, ASS1, ARG2	659	7	11312	7.3566	1	0.886034	66.0898
KEGG_PATHWAY	mmu00220:Arginine biosynthesis	3	0.380228	0.235484	ARG1, ASS1, ARG2	305	15	4931	3.23344	1	0.7785	96.9242
KEGG_PATHWAY	mmu01230:Biosynthesis of amino acids	6	0.760456	0.297898	BCAT1, ARG1, TALDO1, ASS1, ARG2, ALDOC	305	59	4931	1.64412	1	0.819658	98.9805
Annotation Cluster 33	Enrichment Score: 1.022179967912218
Category	Term	Count	%	PValue	Genes	List Total	Pop Hits	Pop Total	Fold Enrichment	Bonferroni	Benjamini	FDR
UP_KEYWORDS	Lipid transport	9	1.14068	0.0371007	OSBPL3, LDLR, OSBPL1A, APOBR, OSBPL10, ATP11A, TMEM30B, STARD10, ANO9	762	65	12861	2.33695	0.999996	0.314813	40.1031
INTERPRO	IPR000648:Oxysterol-binding protein	3	0.380228	0.152068	OSBPL3, OSBPL1A, OSBPL10	715	12	12257	4.28566	1	0.929903	92.9414
INTERPRO	IPR018494:Oxysterol-binding protein, conserved site	3	0.380228	0.152068	OSBPL3, OSBPL1A, OSBPL10	715	12	12257	4.28566	1	0.929903	92.9414
Annotation Cluster 34	Enrichment Score: 1.0152062307268672
Category	Term	Count	%	PValue	Genes	List Total	Pop Hits	Pop Total	Fold Enrichment	Bonferroni	Benjamini	FDR
GOTERM_CC_DIRECT	GO:0005783~endoplasmic reticulum	78	9.88593	0.0152353	ATL2, GRIP1, WFS1, B3GALT5, SGPP2, LRRC8D, CRABP2, 4833423E24RIK, TPD52, TMF1, FOS, ARHGAP5, CYP39A1, UGT1A7C, UGT1A6B, P4HA3, IFNGR2, KCNQ1, DLG1, DHCR24, HMGCLL1, STC2, STIM2, DHRS9, CDS1, UGT1A1, LPIN1, LPCAT4, RNF180, TRDN, UGT1A10, ARHGAP32, F5, BACE2, SLC37A1, KLHL14, ERN1, SLC27A2, ASS1, CLU, LRBA, OAS2, MIA2, UGT1A9, SHISA2, UGT1A2, UGT1A5, PLA2G12A, FMO2, ALOX5AP, SERPINA1C, RNF128, ZC3H…	705	1031	12004	1.28817	0.998182	0.174041	19.3446
UP_KEYWORDS	Endoplasmic reticulum	54	6.84411	0.150625	ATL2, WFS1, GRIP1, SGPP2, CRABP2, LRRC8D, 4833423E24RIK, FOS, CYP39A1, UGT1A7C, P4HA3, KCNQ1, DLG1, DHCR24, HMGCLL1, STIM2, DHRS9, CDS1, LPIN1, UGT1A1, LPCAT4, RNF180, ARHGAP32, SLC37A1, BACE2, KLHL14, ERN1, SLC27A2, CLU, LRBA, OAS2, MIA2, UGT1A9, SHISA2, UGT1A2, ALOX5AP, FMO2, ZC3H12A, ACSL5, MOGAT2, OSBPL3, NCEH1, PTPN5, CYP21A1, EPHX1, ATP11A, ITPR3, REEP3, PROM1, TSPO2, FAAH, MBOAT2, SVIP, AH…	762	776	12861	1.1745	1	0.638136	89.0655
GOTERM_CC_DIRECT	GO:0005789~endoplasmic reticulum membrane	35	4.43599	0.392314	9930111J21RIK1, ATL2, SGPP2, LRRC8D, TTC9, 4833423E24RIK, MIA2, CYP39A1, SHISA2, ALOX5AP, FMO2, ACSL5, DLG1, DHCR24, MOGAT2, HPN, OSBPL3, HMGCLL1, CYP21A1, PTPN5, STIM2, EPHX1, ITPR3, CDS1, LPIN1, UGT1A1, REEP3, LPCAT4, ARHGAP32, TSPO2, FAAH, KLHL14, ERN1, SVIP, SLC27A2	705	548	12004	1.08749	1	0.902347	99.9065
Annotation Cluster 35	Enrichment Score: 1.003332890285919
Category	Term	Count	%	PValue	Genes	List Total	Pop Hits	Pop Total	Fold Enrichment	Bonferroni	Benjamini	FDR
UP_SEQ_FEATURE	metal ion-binding site:Manganese 2	5	0.633714	0.032151	ARG1, PEPD, CNDP2, ARG2, PPTC7	687	21	11634	4.03202	1	0.791165	42.9192
UP_SEQ_FEATURE	metal ion-binding site:Manganese 1	5	0.633714	0.032151	ARG1, PEPD, CNDP2, ARG2, PPTC7	687	21	11634	4.03202	1	0.791165	42.9192
KEGG_PATHWAY	mmu00330:Arginine and proline metabolism	5	0.633714	0.258259	ARG1, CNDP2, ARG2, CKMT1, P4HA3	305	42	4931	1.92467	1	0.791966	97.922
UP_KEYWORDS	Manganese	12	1.52091	0.363265	GALNT3, ARG1, ACVR1B, PEPD, GALNT7, CNDP2, ARG2, FAM20C, BMPR1B, GALNT12, ACVR1C, PPTC7	762	162	12861	1.25022	1	0.84103	99.7801
Annotation Cluster 36	Enrichment Score: 0.9814515864606779
Category	Term	Count	%	PValue	Genes	List Total	Pop Hits	Pop Total	Fold Enrichment	Bonferroni	Benjamini	FDR
INTERPRO	IPR001314:Peptidase S1A, chymotrypsin-type	8	1.01394	0.0162565	HPN, CFB, TMPRSS11E, C2, CFI, TMPRSS6, HGFAC, TMPRSS4	715	46	12257	2.98133	1	0.527638	23.1563
INTERPRO	IPR017448:Speract/scavenger receptor-related	4	0.506971	0.0727397	HPN, CFI, DMBT1, TMPRSS4	715	17	12257	4.03357	1	0.85964	70.2893
UP_SEQ_FEATURE	domain:SRCR	3	0.380228	0.0948897	HPN, CFI, TMPRSS4	687	9	11634	5.64483	1	0.961808	81.9243
SMART	SM00202:SR	4	0.506971	0.0981486	HPN, CFI, DMBT1, TMPRSS4	453	17	6828	3.54655	1	0.7318	74.7288
INTERPRO	IPR001190:Speract/scavenger receptor	3	0.380228	0.23835	CFI, DMBT1, TMPRSS4	715	16	12257	3.21425	1	0.967379	98.7418
GOTERM_MF_DIRECT	GO:0005044~scavenger receptor activity	3	0.380228	0.492237	CFI, DMBT1, TMPRSS4	639	28	10934	1.83333	1	0.991849	99.997
Annotation Cluster 37	Enrichment Score: 0.9785947299567657
Category	Term	Count	%	PValue	Genes	List Total	Pop Hits	Pop Total	Fold Enrichment	Bonferroni	Benjamini	FDR
UP_SEQ_FEATURE	domain:Laminin G-like 4	3	0.380228	0.0598236	LAMA3, LAMA5, CNTNAP2	687	7	11634	7.25764	1	0.915736	65.2998
UP_KEYWORDS	Laminin EGF-like domain	5	0.633714	0.0723172	LAMB3, LAMA3, LAMA5, CELSR2, LAMC2	762	27	12861	3.12555	1	0.430497	63.8564
UP_SEQ_FEATURE	domain:Laminin G-like 1	4	0.506971	0.0748764	LAMA3, LAMA5, CNTNAP2, CELSR2	687	17	11634	3.98459	1	0.937997	73.6935
UP_SEQ_FEATURE	domain:Laminin G-like 2	4	0.506971	0.0748764	LAMA3, LAMA5, CNTNAP2, CELSR2	687	17	11634	3.98459	1	0.937997	73.6935
SMART	SM00282:LamG	5	0.633714	0.0995239	LAMA3, LAMA5, FAT1, CNTNAP2, CELSR2	453	27	6828	2.79127	1	0.721913	75.2371
INTERPRO	IPR002049:EGF-like, laminin	5	0.633714	0.103497	LAMB3, LAMA3, LAMA5, CELSR2, LAMC2	715	31	12257	2.76494	1	0.892676	82.7226
SMART	SM00180:EGF_Lam	5	0.633714	0.121708	LAMB3, LAMA3, LAMA5, CELSR2, LAMC2	453	29	6828	2.59877	1	0.755444	82.2353
UP_SEQ_FEATURE	domain:Laminin G-like 3	3	0.380228	0.13425	LAMA3, LAMA5, CNTNAP2	687	11	11634	4.6185	1	0.983517	91.5707
INTERPRO	IPR013320:Concanavalin A-like lectin/glucanase, subgroup	12	1.52091	0.186822	BSPRY, LAMA3, TRIM36, EGFL6, LAMA5, FAT1, ZAN, LRBA, TRIM14, CNTNAP2, CELSR2, PTPRU	715	139	12257	1.47994	1	0.948042	96.3972
INTERPRO	IPR001791:Laminin G domain	5	0.633714	0.214649	LAMA3, LAMA5, FAT1, CNTNAP2, CELSR2	715	41	12257	2.09057	1	0.959812	97.9412
Annotation Cluster 38	Enrichment Score: 0.9781556221618392
Category	Term	Count	%	PValue	Genes	List Total	Pop Hits	Pop Total	Fold Enrichment	Bonferroni	Benjamini	FDR
UP_KEYWORDS	Keratinization	6	0.760456	0.00024511	KAZN, EVPL, SPRR1A, SPRR2A3, SPRR2B, SPRR2F	762	11	12861	9.20616	0.0777106	0.00620347	0.331787
INTERPRO	IPR026075:Small proline-rich protein/late cornified envelope protein	4	0.506971	0.00344715	SPRR1A, SPRR2A3, SPRR2B, SPRR2F	715	6	12257	11.4284	0.980752	0.262046	5.39816
UP_SEQ_FEATURE	repeat:3	10	1.26743	0.0483578	MUC1, EPN3, SPRR1A, SPRR2A3, SPRR2B, MUC20, BSN, SPRR2F, SCEL, MUC4	687	81	11634	2.09068	1	0.88518	57.2775
UP_SEQ_FEATURE	repeat:5	8	1.01394	0.0491346	EPN3, SPRR1A, SPRR2A3, SPRR2B, MUC20, BSN, SCEL, MUC4	687	57	11634	2.37677	1	0.883774	57.8719
UP_SEQ_FEATURE	repeat:4	8	1.01394	0.098607	EPN3, SPRR1A, SPRR2A3, SPRR2B, MUC20, BSN, SCEL, MUC4	687	67	11634	2.02203	1	0.962755	83.1567
UP_SEQ_FEATURE	repeat:13	4	0.506971	0.123438	MUC1, SPRR1A, SCEL, MUC4	687	21	11634	3.22562	1	0.977788	89.5702
UP_SEQ_FEATURE	repeat:12	4	0.506971	0.137004	MUC1, SPRR1A, SCEL, MUC4	687	22	11634	3.079	1	0.983058	92.0191
UP_SEQ_FEATURE	repeat:2	10	1.26743	0.159587	MUC1, EPN3, SPRR1A, SPRR2A3, SPRR2B, MUC20, BSN, SPRR2F, SCEL, MUC4	687	104	11634	1.62832	1	0.989487	94.9364
UP_SEQ_FEATURE	repeat:1	10	1.26743	0.159587	MUC1, EPN3, SPRR1A, SPRR2A3, SPRR2B, MUC20, BSN, SPRR2F, SCEL, MUC4	687	104	11634	1.62832	1	0.989487	94.9364
UP_SEQ_FEATURE	repeat:11	4	0.506971	0.180392	MUC1, SPRR1A, SCEL, MUC4	687	25	11634	2.70952	1	0.990991	96.7063
UP_SEQ_FEATURE	repeat:14	3	0.380228	0.331828	MUC1, SCEL, MUC4	687	20	11634	2.54017	1	0.999509	99.901
UP_SEQ_FEATURE	repeat:8	4	0.506971	0.406354	MUC1, SPRR1A, SCEL, MUC4	687	39	11634	1.73687	1	0.999865	99.987
UP_SEQ_FEATURE	repeat:7	4	0.506971	0.500116	MUC1, SPRR1A, SCEL, MUC4	687	45	11634	1.50529	1	0.999972	99.9993
UP_SEQ_FEATURE	repeat:9	3	0.380228	0.5352	SPRR1A, SCEL, MUC4	687	30	11634	1.69345	1	0.999984	99.9998
UP_SEQ_FEATURE	repeat:10	3	0.380228	0.5352	SPRR1A, SCEL, MUC4	687	30	11634	1.69345	1	0.999984	99.9998
UP_SEQ_FEATURE	repeat:6	3	0.380228	0.752682	SPRR1A, SCEL, MUC4	687	45	11634	1.12897	1	1	100
Annotation Cluster 39	Enrichment Score: 0.9457223461077573
Category	Term	Count	%	PValue	Genes	List Total	Pop Hits	Pop Total	Fold Enrichment	Bonferroni	Benjamini	FDR
UP_SEQ_FEATURE	domain:WW 2	5	0.633714	0.0638069	MAGI3, PLEKHA7, WWP2, WWC1, ARHGAP12	687	26	11634	3.25663	1	0.917217	67.7377
UP_SEQ_FEATURE	domain:WW 1	5	0.633714	0.0638069	MAGI3, PLEKHA7, WWP2, WWC1, ARHGAP12	687	26	11634	3.25663	1	0.917217	67.7377
INTERPRO	IPR001202:WW domain	6	0.760456	0.127745	MAGI3, PLEKHA7, WWP2, WWC1, IQGAP2, ARHGAP12	715	46	12257	2.236	1	0.909775	88.8798
SMART	SM00456:WW	5	0.633714	0.316981	MAGI3, PLEKHA7, WWP2, WWC1, ARHGAP12	453	43	6828	1.75266	1	0.916445	99.3756
Annotation Cluster 40	Enrichment Score: 0.9454926815034611
Category	Term	Count	%	PValue	Genes	List Total	Pop Hits	Pop Total	Fold Enrichment	Bonferroni	Benjamini	FDR
KEGG_PATHWAY	mmu00601:Glycosphingolipid biosynthesis - lacto and neolacto series	5	0.633714	0.026278	SEC1, FUT9, B3GALT5, B3GNT3, FUT2	305	19	4931	4.25453	0.998609	0.397074	29.1982
KEGG_PATHWAY	mmu00603:Glycosphingolipid biosynthesis - globo series	4	0.506971	0.0508718	SEC1, FUT9, B3GALT5, FUT2	305	14	4931	4.6192	0.999997	0.492749	49.1855
UP_KEYWORDS	Glycosyltransferase	17	2.15463	0.0575272	GALNT3, SEC1, FUT9, GALNT7, B3GALT5, MGAT4C, UGT1A1, ST6GALNAC5, UGT1A10, UGT1A9, UGT1A7C, UGT1A2, UGT1A6B, UGT1A5, B3GNT3, FUT2, GALNT12	762	176	12861	1.63026	1	0.372192	55.2122
GOTERM_MF_DIRECT	GO:0008417~fucosyltransferase activity	3	0.380228	0.0753085	SEC1, FUT9, FUT2	639	8	10934	6.41667	1	0.786666	69.9888
GOTERM_BP_DIRECT	GO:0006486~protein glycosylation	9	1.14068	0.172841	ST6GALNAC5, SEC1, FUT9, GALNT7, B3GALT5, B3GNT3, OAS2, FUT2, GALNT12	659	93	11312	1.66117	1	0.980341	96.7023
GOTERM_MF_DIRECT	GO:0016757~transferase activity, transferring glycosyl groups	14	1.7744	0.177085	GALNT3, SEC1, FUT9, GALNT7, B3GALT5, MGAT4C, UGT1A1, ST6GALNAC5, UGT1A9, UGT1A7C, UGT1A2, B3GNT3, FUT2, GALNT12	639	167	10934	1.43446	1	0.918145	95.0022
GOTERM_CC_DIRECT	GO:0032580~Golgi cisterna membrane	6	0.760456	0.298059	GALNT3, SEC1, FUT9, ATP2C1, B4GALNT3, FUT2	705	62	12004	1.64777	1	0.841374	99.2957
UP_SEQ_FEATURE	topological domain:Lumenal	22	2.78834	0.516582	GALNT3, SEC1, FUT9, NCEH1, ATL2, GALNT7, MAL2, B3GALT5, MGAT4C, 4833423E24RIK, ST6GALNAC5, CHST7, ALOX5AP, CHST8, ERN1, B4GALNT3, HS6ST1, B3GNT3, FUT2, SLC27A2, GALNT12, SMPD3	687	352	11634	1.05841	1	0.999978	99.9996
Annotation Cluster 41	Enrichment Score: 0.9084477652063069
Category	Term	Count	%	PValue	Genes	List Total	Pop Hits	Pop Total	Fold Enrichment	Bonferroni	Benjamini	FDR
INTERPRO	IPR000095:PAK-box/P21-Rho-binding	4	0.506971	0.0836577	PAK2, PAK4, CDC42SE1, CDC42EP5	715	18	12257	3.80948	1	0.864518	75.4389
UP_SEQ_FEATURE	domain:CRIB	4	0.506971	0.0860722	PAK2, PAK4, CDC42SE1, CDC42EP5	687	18	11634	3.76322	1	0.950092	78.6531
SMART	SM00285:PBD	3	0.380228	0.261389	PAK2, PAK4, CDC42EP5	453	15	6828	3.01457	1	0.879207	98.23
Annotation Cluster 42	Enrichment Score: 0.9035555467849553
Category	Term	Count	%	PValue	Genes	List Total	Pop Hits	Pop Total	Fold Enrichment	Bonferroni	Benjamini	FDR
INTERPRO	IPR000742:Epidermal growth factor-like domain	19	2.40811	0.00368366	LDLR, LTBP2, EGFL6, ZAN, CELSR2, MUC4, LAMB3, LAMA3, LAMA5, FAT1, CNTNAP2, HBEGF, TGFA, RELN, LRP8, LAMC2, NRG1, HGFAC, MUC13	715	154	12257	2.115	0.985329	0.260339	5.75832
SMART	SM00181:EGF	17	2.15463	0.00863313	LDLR, LTBP2, EGFL6, ZAN, CELSR2, MUC4, LAMB3, LAMA3, LAMA5, FAT1, CNTNAP2, RELN, LRP8, LAMC2, NRG1, HGFAC, MUC13	453	126	6828	2.03364	0.921172	0.272078	10.9033
UP_KEYWORDS	EGF-like domain	15	1.90114	0.0459024	LTBP2, LDLR, EGFL6, CRTAC1, ZAN, CELSR2, MUC4, FAT1, CNTNAP2, HBEGF, TGFA, RELN, LRP8, HGFAC, MUC13	762	144	12861	1.75812	1	0.342358	47.1144
UP_SEQ_FEATURE	domain:EGF-like 1	9	1.14068	0.0606267	LDLR, LTBP2, EGFL6, CNTNAP2, LRP8, RELN, HGFAC, MUC13, MUC4	687	72	11634	2.11681	1	0.914387	65.8049
INTERPRO	IPR013032:EGF-like, conserved site	13	1.64766	0.087043	LDLR, LTBP2, EGFL6, FAT1, ZAN, TGFA, HBEGF, CELSR2, LAMC2, LRP8, RELN, NRG1, HGFAC	715	133	12257	1.6756	1	0.865133	76.8572
UP_SEQ_FEATURE	domain:EGF-like 2	6	0.760456	0.180347	LTBP2, CNTNAP2, RELN, HGFAC, MUC13, MUC4	687	51	11634	1.99229	1	0.991483	96.7033
INTERPRO	IPR009030:Insulin-like growth factor binding protein, N-terminal	8	1.01394	0.34533	LDLR, LTBP2, ERBB4, EGFL6, FAT1, ERBB2, CELSR2, MUC13	715	98	12257	1.3994	1	0.990103	99.8895
INTERPRO	IPR018097:EGF-like calcium-binding, conserved site	6	0.760456	0.35148	LDLR, LTBP2, EGFL6, CRTAC1, FAT1, LRP8	715	67	12257	1.53516	1	0.989382	99.905
INTERPRO	IPR000152:EGF-type aspartate/asparagine hydroxylation site	6	0.760456	0.35148	LDLR, LTBP2, EGFL6, FAT1, LRP8, CELSR2	715	67	12257	1.53516	1	0.989382	99.905
INTERPRO	IPR001881:EGF-like calcium-binding	7	0.887199	0.36458	LDLR, LTBP2, EGFL6, CRTAC1, FAT1, LRP8, CELSR2	715	84	12257	1.42855	1	0.990661	99.9316
UP_SEQ_FEATURE	domain:EGF-like 2; calcium-binding	4	0.506971	0.390161	LDLR, EGFL6, LRP8, CELSR2	687	38	11634	1.78258	1	0.99983	99.9794
UP_SEQ_FEATURE	domain:EGF-like 5; calcium-binding	3	0.380228	0.438483	LTBP2, EGFL6, CELSR2	687	25	11634	2.03214	1	0.999927	99.995
SMART	SM00179:EGF_CA	7	0.887199	0.485248	LDLR, LTBP2, EGFL6, CRTAC1, FAT1, LRP8, CELSR2	453	84	6828	1.25607	1	0.977965	99.9855
Annotation Cluster 43	Enrichment Score: 0.8946554473640361
Category	Term	Count	%	PValue	Genes	List Total	Pop Hits	Pop Total	Fold Enrichment	Bonferroni	Benjamini	FDR
UP_KEYWORDS	GTPase activation	15	1.90114	0.0692021	RALBP1, ARHGEF19, ARHGAP12, RASAL1, RALGAPA2, ARHGAP40, ARHGAP32, SGSM1, ARHGAP5, PLEKHG6, ARHGAP8, ARAP2, TBC1D8B, ALS2CL, TBC1D2	762	153	12861	1.6547	1	0.423256	62.1759
GOTERM_MF_DIRECT	GO:0005096~GTPase activator activity	19	2.40811	0.0834082	RALBP1, GM14137, ARHGEF19, ARHGAP12, LLGL2, RASAL1, RALGAPA2, ARHGAP40, ARHGAP32, ARHGAP5, SGSM1, PLEKHG6, ARHGAP8, TBC1D30, ARAP2, TBC1D8B, ALS2CL, CDC42EP5, TBC1D2	639	217	10934	1.49821	1	0.813174	73.7852
INTERPRO	IPR008936:Rho GTPase activation protein	9	1.14068	0.109601	ARHGAP40, RASAL1, ARHGAP32, ARHGAP5, RALBP1, IQGAP2, ARHGAP8, ARAP2, ARHGAP12	715	83	12257	1.85884	1	0.898702	84.5189
INTERPRO	IPR000198:Rho GTPase-activating protein domain	7	0.887199	0.143045	ARHGAP40, ARHGAP32, ARHGAP5, RALBP1, ARHGAP8, ARAP2, ARHGAP12	715	61	12257	1.96719	1	0.925507	91.6324
SMART	SM00324:RhoGAP	7	0.887199	0.193661	ARHGAP40, ARHGAP32, ARHGAP5, RALBP1, ARHGAP8, ARAP2, ARHGAP12	453	59	6828	1.7883	1	0.826557	94.3077
UP_SEQ_FEATURE	domain:Rho-GAP	6	0.760456	0.244573	ARHGAP32, ARHGAP5, RALBP1, ARHGAP8, ARAP2, ARHGAP12	687	57	11634	1.78258	1	0.997657	99.1871
Annotation Cluster 44	Enrichment Score: 0.8806097041521272
Category	Term	Count	%	PValue	Genes	List Total	Pop Hits	Pop Total	Fold Enrichment	Bonferroni	Benjamini	FDR
INTERPRO	IPR001101:Plectin repeat	3	0.380228	0.0434559	EVPL, DSP, PLEC	715	6	12257	8.57133	1	0.756304	51.0312
SMART	SM00250:PLEC	3	0.380228	0.054889	EVPL, DSP, PLEC	453	6	6828	7.53642	1	0.693175	52.8419
INTERPRO	IPR018159:Spectrin/alpha-actinin	3	0.380228	0.32647	EVPL, DSP, PLEC	715	20	12257	2.5714	1	0.98706	99.8256
SMART	SM00150:SPEC	3	0.380228	0.385642	EVPL, DSP, PLEC	453	20	6828	2.26093	1	0.948892	99.8476
Annotation Cluster 45	Enrichment Score: 0.8735174167346506
Category	Term	Count	%	PValue	Genes	List Total	Pop Hits	Pop Total	Fold Enrichment	Bonferroni	Benjamini	FDR
INTERPRO	IPR000159:Ras-association	7	0.887199	0.0241139	RASSF3, PLCE1, RAPGEF6, RGL3, RASSF7, GRB7, ARAP2	715	39	12257	3.07689	1	0.59375	32.448
GOTERM_MF_DIRECT	GO:0017016~Ras GTPase binding	4	0.506971	0.0955783	PLCE1, TIAM1, RAPGEF6, RGL3	639	19	10934	3.60234	1	0.829117	78.6544
INTERPRO	IPR023578:Ras guanine nucleotide exchange factor, domain	4	0.506971	0.175923	PLCE1, RAPGEF6, RGL3, RAPGEFL1	715	25	12257	2.74283	1	0.943569	95.5377
INTERPRO	IPR001895:Guanine-nucleotide dissociation stimulator CDC25	4	0.506971	0.175923	PLCE1, RAPGEF6, RGL3, RAPGEFL1	715	25	12257	2.74283	1	0.943569	95.5377
SMART	SM00147:RasGEF	4	0.506971	0.227462	PLCE1, RAPGEF6, RGL3, RAPGEFL1	453	25	6828	2.41166	1	0.848987	96.7814
UP_SEQ_FEATURE	domain:Ras-GEF	3	0.380228	0.353763	PLCE1, RGL3, RAPGEFL1	687	21	11634	2.41921	1	0.999618	99.9442
Annotation Cluster 46	Enrichment Score: 0.8598493367132236
Category	Term	Count	%	PValue	Genes	List Total	Pop Hits	Pop Total	Fold Enrichment	Bonferroni	Benjamini	FDR
INTERPRO	IPR000566:Lipocalin/cytosolic fatty-acid binding protein domain	3	0.380228	0.131585	LCN2, CRABP2, FABP4	715	11	12257	4.67527	1	0.913316	89.6411
INTERPRO	IPR012674:Calycin	3	0.380228	0.131585	LCN2, CRABP2, FABP4	715	11	12257	4.67527	1	0.913316	89.6411
INTERPRO	IPR011038:Calycin-like	3	0.380228	0.152068	LCN2, CRABP2, FABP4	715	12	12257	4.28566	1	0.929903	92.9414
Annotation Cluster 47	Enrichment Score: 0.8596648892490549
Category	Term	Count	%	PValue	Genes	List Total	Pop Hits	Pop Total	Fold Enrichment	Bonferroni	Benjamini	FDR
INTERPRO	IPR013295:Myelin and lymphocyte (MAL) protein	3	0.380228	0.0301196	MALL, MAL2, MAL	715	5	12257	10.2856	1	0.6649	38.8278
UP_SEQ_FEATURE	domain:MARVEL	3	0.380228	0.287394	MALL, MAL2, MAL	687	18	11634	2.82242	1	0.998955	99.7013
INTERPRO	IPR008253:Marvel	3	0.380228	0.304563	MALL, MAL2, MAL	715	19	12257	2.70674	1	0.982986	99.7083
Annotation Cluster 48	Enrichment Score: 0.8451038547542057
Category	Term	Count	%	PValue	Genes	List Total	Pop Hits	Pop Total	Fold Enrichment	Bonferroni	Benjamini	FDR
GOTERM_MF_DIRECT	GO:0004702~receptor signaling protein serine/threonine kinase activity	8	1.01394	0.0332849	ACVR1B, PAK2, PAK4, TAOK3, MINK1, BMPR1B, MAP2K6, ACVR1C	639	53	10934	2.58281	1	0.63734	40.5708
INTERPRO	IPR003605:TGF beta receptor, GS motif	3	0.380228	0.0585293	ACVR1B, BMPR1B, ACVR1C	715	7	12257	7.34685	1	0.806559	62.0631
UP_SEQ_FEATURE	domain:GS	3	0.380228	0.0598236	ACVR1B, BMPR1B, ACVR1C	687	7	11634	7.25764	1	0.915736	65.2998
SMART	SM00467:GS	3	0.380228	0.0735446	ACVR1B, BMPR1B, ACVR1C	453	7	6828	6.45979	1	0.673428	63.8364
INTERPRO	IPR000472:TGF-beta receptor/activin receptor, type I/II	3	0.380228	0.131585	ACVR1B, BMPR1B, ACVR1C	715	11	12257	4.67527	1	0.913316	89.6411
INTERPRO	IPR000333:Activin type II/Transforming growth factor-beta II receptor	3	0.380228	0.152068	ACVR1B, BMPR1B, ACVR1C	715	12	12257	4.28566	1	0.929903	92.9414
GOTERM_MF_DIRECT	GO:0004675~transmembrane receptor protein serine/threonine kinase activity	3	0.380228	0.173567	ACVR1B, BMPR1B, ACVR1C	639	13	10934	3.94872	1	0.923496	94.6633
GOTERM_BP_DIRECT	GO:0007178~transmembrane receptor protein serine/threonine kinase signaling pathway	3	0.380228	0.32584	ACVR1B, BMPR1B, ACVR1C	659	20	11312	2.57481	1	0.99764	99.9166
GOTERM_MF_DIRECT	GO:0046332~SMAD binding	4	0.506971	0.564901	ACVR1B, SKIL, BMPR1B, ACVR1C	639	50	10934	1.36889	1	0.994587	99.9997
KEGG_PATHWAY	mmu04350:TGF-beta signaling pathway	5	0.633714	0.645997	INHBB, ACVR1B, CDKN2B, BMPR1B, ACVR1C	305	71	4931	1.13854	1	0.928945	99.9999
Annotation Cluster 49	Enrichment Score: 0.8447952912541438
Category	Term	Count	%	PValue	Genes	List Total	Pop Hits	Pop Total	Fold Enrichment	Bonferroni	Benjamini	FDR
GOTERM_MF_DIRECT	GO:0008092~cytoskeletal protein binding	8	1.01394	0.0396934	EZR, PTPN3, ALDOC, MAP3K1, CDH1, DLG5, FARP1, PLEC	639	55	10934	2.48889	1	0.689707	46.3469
INTERPRO	IPR018980:FERM, C-terminal PH-like domain	4	0.506971	0.0727397	EZR, PTPN3, PTPN13, FARP1	715	17	12257	4.03357	1	0.85964	70.2893
INTERPRO	IPR018979:FERM, N-terminal	4	0.506971	0.095227	EZR, PTPN3, PTPN13, FARP1	715	19	12257	3.60898	1	0.875255	79.9751
SMART	SM01196:SM01196	4	0.506971	0.0981486	EZR, PTPN3, PTPN13, FARP1	453	17	6828	3.54655	1	0.7318	74.7288
INTERPRO	IPR000798:Ezrin/radixin/moesin like	3	0.380228	0.131585	EZR, PTPN3, FARP1	715	11	12257	4.67527	1	0.913316	89.6411
INTERPRO	IPR019748:FERM central domain	5	0.633714	0.144242	EZR, PTPN3, FERMT1, PTPN13, FARP1	715	35	12257	2.44895	1	0.924421	91.8182
INTERPRO	IPR019749:Band 4.1 domain	5	0.633714	0.155284	EZR, PTPN3, FERMT1, PTPN13, FARP1	715	36	12257	2.38092	1	0.928967	93.3595
INTERPRO	IPR014352:FERM/acyl-CoA-binding protein, 3-helical bundle	5	0.633714	0.166631	EZR, PTPN3, FERMT1, PTPN13, FARP1	715	37	12257	2.31658	1	0.937984	94.6567
SMART	SM00295:B41	5	0.633714	0.212804	EZR, PTPN3, FERMT1, PTPN13, FARP1	453	36	6828	2.09345	1	0.841969	95.8662
INTERPRO	IPR019747:FERM conserved site	3	0.380228	0.23835	EZR, PTPN3, FARP1	715	16	12257	3.21425	1	0.967379	98.7418
INTERPRO	IPR000299:FERM domain	4	0.506971	0.317796	EZR, PTPN3, PTPN13, FARP1	715	34	12257	2.01678	1	0.9857	99.7858
UP_SEQ_FEATURE	domain:FERM	4	0.506971	0.341034	EZR, PTPN3, FERMT1, PTPN13	687	35	11634	1.93537	1	0.999494	99.922
Annotation Cluster 50	Enrichment Score: 0.8412323260667679
Category	Term	Count	%	PValue	Genes	List Total	Pop Hits	Pop Total	Fold Enrichment	Bonferroni	Benjamini	FDR
INTERPRO	IPR016090:Phospholipase A2 domain	3	0.380228	0.0434559	PLA2G12A, PLA2G2D, PLA2G5	715	6	12257	8.57133	1	0.756304	51.0312
GOTERM_BP_DIRECT	GO:0050482~arachidonic acid secretion	4	0.506971	0.0441002	PLA2G12A, ANXA1, PLA2G2D, PLA2G5	659	14	11312	4.9044	1	0.831469	55.5568
KEGG_PATHWAY	mmu00564:Glycerophospholipid metabolism	9	1.14068	0.0785366	GPD2, GPD1, PLA2G12A, MBOAT2, CDS1, PLA2G2D, LPIN1, LPCAT4, PLA2G5	305	73	4931	1.99322	1	0.600804	65.3731
KEGG_PATHWAY	mmu04975:Fat digestion and absorption	4	0.506971	0.0830268	MOGAT2, PLA2G12A, PLA2G2D, PLA2G5	305	17	4931	3.80405	1	0.605776	67.4983
KEGG_PATHWAY	mmu04972:Pancreatic secretion	8	1.01394	0.0970314	PLA2G12A, CFTR, ITPR3, RAB27B, PLA2G2D, KCNQ1, CAR2, PLA2G5	305	64	4931	2.0209	1	0.635208	73.3781
GOTERM_BP_DIRECT	GO:0006644~phospholipid metabolic process	4	0.506971	0.119752	PLA2G12A, PLA2G2D, LPCAT4, PLA2G5	659	21	11312	3.2696	1	0.95127	89.9082
KEGG_PATHWAY	mmu00590:Arachidonic acid metabolism	6	0.760456	0.122638	CBR2, PLA2G12A, GGT1, PLA2G2D, ALOX8, PLA2G5	305	43	4931	2.25589	1	0.684677	81.6667
UP_SEQ_FEATURE	metal ion-binding site:Calcium	5	0.633714	0.171787	F5, PLA2G12A, TGM5, PLA2G2D, PLA2G5	687	37	11634	2.28845	1	0.990797	96.06
GOTERM_MF_DIRECT	GO:0004623~phospholipase A2 activity	3	0.380228	0.173567	PLA2G12A, PLA2G2D, PLA2G5	639	13	10934	3.94872	1	0.923496	94.6633
UP_SEQ_FEATURE	metal ion-binding site:Calcium; via carbonyl oxygen	3	0.380228	0.198271	PLA2G12A, PLA2G2D, PLA2G5	687	14	11634	3.62882	1	0.993956	97.744
KEGG_PATHWAY	mmu00592:alpha-Linolenic acid metabolism	3	0.380228	0.235484	PLA2G12A, PLA2G2D, PLA2G5	305	15	4931	3.23344	1	0.7785	96.9242
KEGG_PATHWAY	mmu00565:Ether lipid metabolism	4	0.506971	0.263975	PLA2G12A, PLA2G2D, LPCAT4, PLA2G5	305	29	4931	2.22996	1	0.793438	98.1203
KEGG_PATHWAY	mmu00591:Linoleic acid metabolism	3	0.380228	0.305745	PLA2G12A, PLA2G2D, PLA2G5	305	18	4931	2.69454	1	0.823308	99.1188
KEGG_PATHWAY	mmu04270:Vascular smooth muscle contraction	5	0.633714	0.834732	CALML3, PLA2G12A, ITPR3, PLA2G2D, PLA2G5	305	93	4931	0.869205	1	0.973083	100
Annotation Cluster 51	Enrichment Score: 0.8374127004669232
Category	Term	Count	%	PValue	Genes	List Total	Pop Hits	Pop Total	Fold Enrichment	Bonferroni	Benjamini	FDR
INTERPRO	IPR013809:Epsin-like, N-terminal	3	0.380228	0.0585293	EPN3, HIP1R, CLINT1	715	7	12257	7.34685	1	0.806559	62.0631
UP_SEQ_FEATURE	domain:ENTH	3	0.380228	0.0598236	EPN3, HIP1R, CLINT1	687	7	11634	7.25764	1	0.915736	65.2998
SMART	SM00273:ENTH	3	0.380228	0.0735446	EPN3, HIP1R, CLINT1	453	7	6828	6.45979	1	0.673428	63.8364
INTERPRO	IPR008942:ENTH/VHS	3	0.380228	0.390854	EPN3, HIP1R, CLINT1	715	23	12257	2.236	1	0.993087	99.9653
GOTERM_CC_DIRECT	GO:0030136~clathrin-coated vesicle	4	0.506971	0.645841	EPN3, MALL, HIP1R, CLINT1	705	56	12004	1.21621	1	0.980749	100
Annotation Cluster 52	Enrichment Score: 0.8067948765522155
Category	Term	Count	%	PValue	Genes	List Total	Pop Hits	Pop Total	Fold Enrichment	Bonferroni	Benjamini	FDR
GOTERM_BP_DIRECT	GO:0007169~transmembrane receptor protein tyrosine kinase signaling pathway	11	1.39417	0.021767	FRK, EPHA4, NTF5, NRTN, LYN, ERBB4, ERBB2, MET, TNK1, PAG1, TEC	659	83	11312	2.27493	1	0.721329	32.6794
INTERPRO	IPR001245:Serine-threonine/tyrosine-protein kinase catalytic domain	12	1.52091	0.0750517	FRK, BC021891, EPHA4, LYN, ERBB4, MAP3K9, ERBB2, MET, TNK1, BMPR1B, TEC, ACVR1C	715	116	12257	1.77338	1	0.850278	71.4576
GOTERM_BP_DIRECT	GO:0046777~protein autophosphorylation	15	1.90114	0.107388	ERBB4, LYN, ERBB2, MET, MYO3B, TAOK3, MAPKAPK3, MINK1, WNK2, EPHA4, ACVR1B, PAK2, MAP3K9, ERN1, TNK1	659	167	11312	1.5418	1	0.942195	87.0315
INTERPRO	IPR020635:Tyrosine-protein kinase, catalytic domain	8	1.01394	0.112006	FRK, EPHA4, LYN, ERBB4, ERBB2, MET, TNK1, TEC	715	70	12257	1.95916	1	0.896163	85.1774
UP_KEYWORDS	Tyrosine-protein kinase	10	1.26743	0.119718	FRK, EPHA4, PTPN3, LYN, ERBB4, ERBB2, MET, TNK1, MAP2K6, TEC	762	97	12861	1.74	1	0.576312	82.2485
GOTERM_MF_DIRECT	GO:0004713~protein tyrosine kinase activity	10	1.26743	0.152683	FRK, EPHA4, PTPN3, LYN, ERBB4, ERBB2, MET, TNK1, MAP2K6, TEC	639	104	10934	1.6453	1	0.908689	92.1678
GOTERM_BP_DIRECT	GO:0038083~peptidyl-tyrosine autophosphorylation	5	0.633714	0.154688	FRK, LYN, ERBB4, TNK1, TEC	659	36	11312	2.38408	1	0.974925	95.1277
SMART	SM00219:TyrKc	8	1.01394	0.179082	FRK, EPHA4, LYN, ERBB4, ERBB2, MET, TNK1, TEC	453	70	6828	1.72261	1	0.817414	92.7737
INTERPRO	IPR008266:Tyrosine-protein kinase, active site	8	1.01394	0.200128	FRK, EPHA4, LYN, ERBB4, ERBB2, MET, TNK1, TEC	715	82	12257	1.67245	1	0.952221	97.2363
GOTERM_CC_DIRECT	GO:0031234~extrinsic component of cytoplasmic side of plasma membrane	6	0.760456	0.274992	FRK, LYN, TIAM1, TNK1, FARP1, TEC	705	60	12004	1.7027	1	0.820297	98.8925
GOTERM_BP_DIRECT	GO:0018108~peptidyl-tyrosine phosphorylation	6	0.760456	0.292194	EPHA4, LYN, ERBB4, STAT5A, RELN, TEC	659	62	11312	1.66117	1	0.996495	99.7998
GOTERM_MF_DIRECT	GO:0004715~non-membrane spanning protein tyrosine kinase activity	4	0.506971	0.399766	FRK, LYN, TNK1, TEC	639	39	10934	1.75499	1	0.984565	99.9609
GOTERM_MF_DIRECT	GO:0004714~transmembrane receptor protein tyrosine kinase activity	4	0.506971	0.507869	EPHA4, ERBB4, ERBB2, MET	639	46	10934	1.48792	1	0.992572	99.9982
Annotation Cluster 53	Enrichment Score: 0.775769665153103
Category	Term	Count	%	PValue	Genes	List Total	Pop Hits	Pop Total	Fold Enrichment	Bonferroni	Benjamini	FDR
COG_ONTOLOGY	Signal transduction mechanisms / Cytoskeleton / Cell division and chromosome partitioning / General function prediction only	5	0.633714	0.0223974	TESC, SLC25A13, SLC25A24, PLCH2, MYL12B	76	22	1476	4.41388	0.349744	0.193616	15.6136
INTERPRO	IPR011992:EF-hand-like domain	18	2.28137	0.0436542	GPD2, TESC, SWAP70, CAPSL, STAT5A, STAT5B, MYL12B, RAB11FIP4, CBLC, PLCE1, SLC25A13, CALML3, SLC25A24, PLCH2, PLCH1, PLCD3, GCA, TBC1D8B	715	186	12257	1.65897	1	0.748444	51.1942
UP_SEQ_FEATURE	domain:EF-hand 3	7	0.887199	0.0614996	SLC25A13, SLC25A24, CALML3, CAPSL, PLCD3, MYL12B, GCA	687	48	11634	2.46961	1	0.913321	66.346
UP_SEQ_FEATURE	domain:EF-hand 2	10	1.26743	0.159587	GPD2, SLC25A13, SLC25A24, CALML3, CAPSL, PLCH2, PLCH1, PLCD3, MYL12B, GCA	687	104	11634	1.62832	1	0.989487	94.9364
UP_SEQ_FEATURE	domain:EF-hand 4	5	0.633714	0.160168	SLC25A13, SLC25A24, CALML3, CAPSL, GCA	687	36	11634	2.35201	1	0.989036	94.996
UP_SEQ_FEATURE	domain:EF-hand 1	10	1.26743	0.166082	GPD2, SLC25A13, SLC25A24, CALML3, CAPSL, PLCH2, PLCH1, PLCD3, MYL12B, GCA	687	105	11634	1.61281	1	0.989698	95.5674
INTERPRO	IPR002048:EF-hand domain	12	1.52091	0.211616	RAB11FIP4, GPD2, TESC, SLC25A13, SLC25A24, CALML3, CAPSL, PLCH2, PLCH1, MYL12B, GCA, TBC1D8B	715	143	12257	1.43854	1	0.959242	97.8096
SMART	SM00054:EFh	9	1.14068	0.272713	GPD2, TESC, SLC25A24, CALML3, CAPSL, PLCH2, PLCH1, MYL12B, GCA	453	93	6828	1.45866	1	0.885799	98.5591
UP_SEQ_FEATURE	calcium-binding region:3	3	0.380228	0.331828	SLC25A13, SLC25A24, CALML3	687	20	11634	2.54017	1	0.999509	99.901
INTERPRO	IPR018247:EF-Hand 1, calcium-binding site	9	1.14068	0.34597	GPD2, TESC, SLC25A24, CALML3, CAPSL, PLCH2, PLCH1, MYL12B, GCA	715	114	12257	1.35337	1	0.989771	99.8912
UP_SEQ_FEATURE	calcium-binding region:2	6	0.760456	0.501759	SLC25A13, SLC25A24, CALML3, CAPSL, PLCD3, GCA	687	79	11634	1.28616	1	0.999971	99.9994
UP_SEQ_FEATURE	calcium-binding region:1	6	0.760456	0.578191	SLC25A13, SLC25A24, CALML3, CAPSL, PLCD3, GCA	687	86	11634	1.18148	1	0.999995	100
Annotation Cluster 54	Enrichment Score: 0.7738787189864149
Category	Term	Count	%	PValue	Genes	List Total	Pop Hits	Pop Total	Fold Enrichment	Bonferroni	Benjamini	FDR
INTERPRO	IPR000242:Protein-tyrosine phosphatase, receptor/non-receptor type	7	0.887199	0.0166698	PTPRJ, PTPN3, PTPRH, PTPN5, PTPN22, PTPN13, PTPRU	715	36	12257	3.33329	1	0.509465	23.6735
SMART	SM00194:PTPc	7	0.887199	0.0224426	PTPRJ, PTPN3, PTPRH, PTPN5, PTPN22, PTPN13, PTPRU	453	34	6828	3.10323	0.998707	0.425478	26.0829
GOTERM_BP_DIRECT	GO:0016311~dephosphorylation	11	1.39417	0.0433477	PTPRJ, ALPL, PTPN3, PTPN5, SGPP2, PTPN22, ACP5, SYNJ2, PTPN13, PTPRU, NANP	659	93	11312	2.03032	1	0.830213	54.9236
INTERPRO	IPR003595:Protein-tyrosine phosphatase, catalytic	7	0.887199	0.112893	PTPRJ, PTPN3, PTPRH, PTPN5, PTPN22, PTPN13, PTPRU	715	57	12257	2.10524	1	0.894237	85.4137
GOTERM_BP_DIRECT	GO:0006470~protein dephosphorylation	11	1.39417	0.15431	CTTNBP2NL, PTPRJ, NCEH1, EYA2, PTPN3, PTPN5, PPM1H, PTPN22, PTPN13, PTPRU, PPTC7	659	119	11312	1.58672	1	0.975363	95.0885
SMART	SM00404:PTPc_motif	7	0.887199	0.173409	PTPRJ, PTPN3, PTPRH, PTPN5, PTPN22, PTPN13, PTPRU	453	57	6828	1.85105	1	0.815652	92.0799
INTERPRO	IPR000387:Protein-tyrosine/Dual specificity phosphatase	7	0.887199	0.222145	PTPRJ, PTPN3, PTPRH, PTPN5, PTPN22, PTPN13, PTPRU	715	70	12257	1.71427	1	0.961834	98.2353
UP_KEYWORDS	Protein phosphatase	10	1.26743	0.240381	PTPRJ, EYA2, PTPN3, PTPRH, PTPN5, PPM1H, PTPN22, PTPN13, PTPRU, PPTC7	762	115	12861	1.46765	1	0.74184	97.5944
UP_SEQ_FEATURE	domain:Tyrosine-protein phosphatase	5	0.633714	0.286452	PTPRJ, PTPN3, PTPN5, PTPN22, PTPN13	687	46	11634	1.84071	1	0.999001	99.6945
INTERPRO	IPR016130:Protein-tyrosine phosphatase, active site	6	0.760456	0.293239	PTPRJ, PTPN3, PTPRH, PTPN5, PTPN22, PTPRU	715	62	12257	1.65897	1	0.981134	99.6218
UP_SEQ_FEATURE	active site:Phosphocysteine intermediate	6	0.760456	0.337328	PTPRJ, PTPN3, PTPN5, PTPN22, PTPN13, PTPRU	687	65	11634	1.56318	1	0.999477	99.9141
GOTERM_MF_DIRECT	GO:0004725~protein tyrosine phosphatase activity	7	0.887199	0.366054	PTPRJ, EYA2, PTPN3, PTPN5, PTPN22, PTPN13, PTPRU	639	84	10934	1.42593	1	0.980213	99.9094
GOTERM_BP_DIRECT	GO:0035335~peptidyl-tyrosine dephosphorylation	3	0.380228	0.390158	PTPRJ, PTPN5, PTPN13	659	23	11312	2.23897	1	0.999063	99.9863
GOTERM_MF_DIRECT	GO:0004721~phosphoprotein phosphatase activity	9	1.14068	0.437494	PTPRJ, EYA2, PTPN3, PTPN5, PPM1H, PTPN22, PTPN13, PTPRU, PPTC7	639	124	10934	1.24194	1	0.987095	99.9856
GOTERM_MF_DIRECT	GO:0016791~phosphatase activity	7	0.887199	0.532221	PTPRJ, ALPL, PTPN3, PTPN5, PTPN22, PTPN13, PTPRU	639	100	10934	1.19778	1	0.993243	99.9992
Annotation Cluster 55	Enrichment Score: 0.7586734566568778
Category	Term	Count	%	PValue	Genes	List Total	Pop Hits	Pop Total	Fold Enrichment	Bonferroni	Benjamini	FDR
GOTERM_CC_DIRECT	GO:0016459~myosin complex	6	0.760456	0.0464379	CGN, MYO3B, MYL12B, MYH14, MYO18A, MYO5C	705	34	12004	3.00476	1	0.340199	48.6168
SMART	SM00015:IQ	6	0.760456	0.0708	LRRIQ1, MYO3B, IQGAP2, MYH14, MYO18A, MYO5C	453	34	6828	2.65991	1	0.697386	62.3836
INTERPRO	IPR002928:Myosin tail	3	0.380228	0.0929222	CGN, MYH14, MYO18A	715	9	12257	5.71422	1	0.878168	79.1394
UP_KEYWORDS	Myosin	5	0.633714	0.0984964	MYO3B, MYL12B, MYH14, MYO18A, MYO5C	762	30	12861	2.81299	1	0.52473	75.4818
INTERPRO	IPR001609:Myosin head, motor domain	4	0.506971	0.175923	MYO3B, MYH14, MYO18A, MYO5C	715	25	12257	2.74283	1	0.943569	95.5377
INTERPRO	IPR000048:IQ motif, EF-hand binding site	6	0.760456	0.18421	LRRIQ1, MYO3B, IQGAP2, MYH14, MYO18A, MYO5C	715	52	12257	1.978	1	0.949516	96.2067
SMART	SM00242:MYSc	4	0.506971	0.227462	MYO3B, MYH14, MYO18A, MYO5C	453	25	6828	2.41166	1	0.848987	96.7814
GOTERM_MF_DIRECT	GO:0003774~motor activity	5	0.633714	0.347081	CGN, MYO3B, MYH14, MYO18A, MYO5C	639	51	10934	1.67756	1	0.976451	99.8575
UP_SEQ_FEATURE	domain:IQ	3	0.380228	0.516785	LRRIQ1, MYH14, MYO18A	687	29	11634	1.75184	1	0.999977	99.9996
UP_KEYWORDS	Motor protein	6	0.760456	0.650929	KIF13A, MYO3B, MYL12B, MYH14, MYO18A, MYO5C	762	93	12861	1.0889	1	0.945993	99.9999
Annotation Cluster 56	Enrichment Score: 0.7309668051514536
Category	Term	Count	%	PValue	Genes	List Total	Pop Hits	Pop Total	Fold Enrichment	Bonferroni	Benjamini	FDR
INTERPRO	IPR013783:Immunoglobulin-like fold	34	4.30925	0.0468095	MPZL3, MPZL2, CADM4, PKHD1, FGFRL1, LRIG1, L1CAM, CXADR, ALCAM, TRIM2, CEACAM19, SEMA3F, FNDC1, TGM5, SEMA3A, NRG1, IFNGR2, CEACAM1, H2-Q2, VSIG10, PTPRJ, IL18R1, F11R, PHYHIP, H2-Q4, PTPRH, MET, PIGR, PTPRU, EPHA4, TRIM36, IL20RB, F3, IGSF9	715	418	12257	1.39438	1	0.763844	53.7186
GOTERM_BP_DIRECT	GO:0007157~heterophilic cell-cell adhesion via plasma membrane cell adhesion molecules	6	0.760456	0.0501704	ALCAM, CADM4, L1CAM, CXADR, CD24A, CDH4	659	35	11312	2.94264	1	0.858291	60.3668
INTERPRO	IPR003599:Immunoglobulin subtype	19	2.40811	0.0854375	MPZL3, VSIG10, IL18R1, F11R, MPZL2, CADM4, FGFRL1, LRIG1, L1CAM, PIGR, PTPRU, CXADR, ALCAM, SEMA3F, SEMA3E, SEMA3A, NRG1, IGSF9, CEACAM1	715	218	12257	1.49408	1	0.865115	76.1944
INTERPRO	IPR007110:Immunoglobulin-like domain	23	2.91508	0.10593	MPZL3, H2-Q2, VSIG10, IL18R1, F11R, H2-Q4, MPZL2, CADM4, FGFRL1, LRIG1, L1CAM, PIGR, PTPRU, CXADR, ALCAM, CEACAM19, SEMA3F, SEMA3E, SEMA3A, NRG1, IGSF9, CD200R3, CEACAM1	715	284	12257	1.38831	1	0.894313	83.4607
INTERPRO	IPR013106:Immunoglobulin V-set	9	1.14068	0.121243	MPZL3, VSIG10, F11R, CADM4, MPZL2, CEACAM19, PIGR, CXADR, CEACAM1	715	85	12257	1.8151	1	0.900766	87.4702
SMART	SM00409:IG	19	2.40811	0.194607	MPZL3, VSIG10, IL18R1, F11R, MPZL2, CADM4, FGFRL1, LRIG1, L1CAM, PIGR, PTPRU, CXADR, ALCAM, SEMA3F, SEMA3E, SEMA3A, NRG1, IGSF9, CEACAM1	453	218	6828	1.31369	1	0.819829	94.3959
UP_KEYWORDS	Immunoglobulin domain	19	2.40811	0.231863	MPZL3, VSIG10, IL18R1, F11R, MPZL2, CADM4, FGFRL1, LRIG1, L1CAM, PIGR, PTPRU, CXADR, ALCAM, SEMA3F, SEMA3E, SEMA3A, CD200R3, IGSF9, CEACAM1	762	251	12861	1.27761	1	0.748859	97.2018
INTERPRO	IPR003598:Immunoglobulin subtype 2	11	1.39417	0.298864	VSIG10, F11R, CADM4, SEMA3F, FGFRL1, LRIG1, L1CAM, NRG1, CXADR, IGSF9, CEACAM1	715	140	12257	1.34692	1	0.982076	99.6674
UP_SEQ_FEATURE	domain:Ig-like C2-type 1	8	1.01394	0.308489	ALCAM, IL18R1, CADM4, FGFRL1, LRIG1, L1CAM, CXADR, CEACAM1	687	93	11634	1.45673	1	0.999339	99.8216
UP_SEQ_FEATURE	domain:Ig-like C2-type 2	8	1.01394	0.318071	ALCAM, IL18R1, CADM4, FGFRL1, LRIG1, L1CAM, CXADR, CEACAM1	687	94	11634	1.44123	1	0.999373	99.8596
UP_SEQ_FEATURE	domain:Ig-like C2-type 3	6	0.760456	0.373012	ALCAM, IL18R1, FGFRL1, LRIG1, L1CAM, CEACAM1	687	68	11634	1.49422	1	0.999761	99.9668
SMART	SM00408:IGc2	11	1.39417	0.449274	VSIG10, F11R, CADM4, SEMA3F, FGFRL1, LRIG1, L1CAM, NRG1, CXADR, IGSF9, CEACAM1	453	140	6828	1.1843	1	0.969669	99.9645
INTERPRO	IPR013098:Immunoglobulin I-set	7	0.887199	0.550133	VSIG10, FGFRL1, LRIG1, L1CAM, NRG1, CXADR, IGSF9	715	102	12257	1.17646	1	0.99937	99.9997
Annotation Cluster 57	Enrichment Score: 0.723671411377909
Category	Term	Count	%	PValue	Genes	List Total	Pop Hits	Pop Total	Fold Enrichment	Bonferroni	Benjamini	FDR
INTERPRO	IPR000418:Ets domain	4	0.506971	0.120152	ELF1, ELF3, ELF4, EHF	715	21	12257	3.26527	1	0.902161	87.2179
UP_SEQ_FEATURE	DNA-binding region:ETS	4	0.506971	0.123438	ELF1, ELF3, ELF4, EHF	687	21	11634	3.22562	1	0.977788	89.5702
SMART	SM00413:ETS	4	0.506971	0.158638	ELF1, ELF3, ELF4, EHF	453	21	6828	2.87102	1	0.814931	89.9733
INTERPRO	IPR011991:Winged helix-turn-helix DNA-binding domain	11	1.39417	0.54166	ELF1, ELF3, PLEK2, ELF4, FOXJ1, GTF2F2, PSMD3, FOXC1, EHF, ELL2, ADAR	715	171	12257	1.10274	1	0.999294	99.9996
Annotation Cluster 58	Enrichment Score: 0.7092210560301935
Category	Term	Count	%	PValue	Genes	List Total	Pop Hits	Pop Total	Fold Enrichment	Bonferroni	Benjamini	FDR
GOTERM_BP_DIRECT	GO:0060349~bone morphogenesis	4	0.506971	0.160846	MSX2, DLX5, LTF, ACP5	659	24	11312	2.8609	1	0.976778	95.728
GOTERM_BP_DIRECT	GO:0001503~ossification	8	1.01394	0.167259	MSX2, IFITM1, DLX5, LTF, FOXC1, SOX9, PPARGC1B, SPP1	659	78	11312	1.76055	1	0.978585	96.2784
UP_KEYWORDS	Osteogenesis	4	0.506971	0.277037	MSX2, IFITM1, DLX5, LTF	762	31	12861	2.1778	1	0.783312	98.7697
Annotation Cluster 59	Enrichment Score: 0.6998938870622053
Category	Term	Count	%	PValue	Genes	List Total	Pop Hits	Pop Total	Fold Enrichment	Bonferroni	Benjamini	FDR
INTERPRO	IPR006117:2-5-oligoadenylate synthetase, conserved site	3	0.380228	0.0585293	OAS3, OAS2, OAS1G	715	7	12257	7.34685	1	0.806559	62.0631
INTERPRO	IPR018952:2'-5'-oligoadenylate synthetase 1, domain 2/C-terminal	3	0.380228	0.0750928	OAS3, OAS2, OAS1G	715	8	12257	6.4285	1	0.844401	71.478
INTERPRO	IPR026774:2'-5'-oligoadenylate synthase	3	0.380228	0.0750928	OAS3, OAS2, OAS1G	715	8	12257	6.4285	1	0.844401	71.478
GOTERM_MF_DIRECT	GO:0001730~2'-5'-oligoadenylate synthetase activity	3	0.380228	0.0753085	OAS3, OAS2, OAS1G	639	8	10934	6.41667	1	0.786666	69.9888
INTERPRO	IPR006116:2-5-oligoadenylate synthetase, N-terminal	3	0.380228	0.111814	OAS3, OAS2, OAS1G	715	10	12257	5.1428	1	0.899655	85.1259
INTERPRO	IPR002934:Nucleotidyl transferase domain	3	0.380228	0.152068	OAS3, OAS2, OAS1G	715	12	12257	4.28566	1	0.929903	92.9414
GOTERM_BP_DIRECT	GO:0051607~defense response to virus	8	1.01394	0.506771	IFITM1, IFNE, F2RL1, OAS3, OAS2, OAS1G, IFNGR2, ADAR	659	115	11312	1.19411	1	0.999843	99.9997
GOTERM_MF_DIRECT	GO:0003725~double-stranded RNA binding	4	0.506971	0.67736	TFRC, OAS3, OAS2, OAS1G	639	59	10934	1.16008	1	0.998482	100
KEGG_PATHWAY	mmu05168:Herpes simplex infection	8	1.01394	0.827574	H2-Q2, FOS, C3, OAS3, TLR2, OAS2, OAS1G, IFNGR2	305	150	4931	0.862251	1	0.972352	100
GOTERM_MF_DIRECT	GO:0016779~nucleotidyltransferase activity	4	0.506971	0.834976	OAS3, OAS2, CDS1, OAS1G	639	77	10934	0.888889	1	0.999918	100
Annotation Cluster 60	Enrichment Score: 0.6677790277859297
Category	Term	Count	%	PValue	Genes	List Total	Pop Hits	Pop Total	Fold Enrichment	Bonferroni	Benjamini	FDR
INTERPRO	IPR020471:Aldo/keto reductase subgroup	3	0.380228	0.173115	AKR1C19, AKR1C12, AKR1C13	715	13	12257	3.956	1	0.942808	95.2869
INTERPRO	IPR018170:Aldo/keto reductase, conserved site	3	0.380228	0.173115	AKR1C19, AKR1C12, AKR1C13	715	13	12257	3.956	1	0.942808	95.2869
PIR_SUPERFAMILY	PIRSF000097:aldo-keto reductase	3	0.380228	0.207818	AKR1C19, AKR1C12, AKR1C13	86	13	1296	3.47764	1	0.999873	91.4386
INTERPRO	IPR001395:Aldo/keto reductase	3	0.380228	0.260431	AKR1C19, AKR1C12, AKR1C13	715	17	12257	3.02517	1	0.972543	99.2158
INTERPRO	IPR023210:NADP-dependent oxidoreductase domain	3	0.380228	0.282528	AKR1C19, AKR1C12, AKR1C13	715	18	12257	2.85711	1	0.978435	99.5184
Annotation Cluster 61	Enrichment Score: 0.6639818301746874
Category	Term	Count	%	PValue	Genes	List Total	Pop Hits	Pop Total	Fold Enrichment	Bonferroni	Benjamini	FDR
INTERPRO	IPR018933:Netrin module, non-TIMP type	3	0.380228	0.173115	C4B, C3, PCOLCE2	715	13	12257	3.956	1	0.942808	95.2869
SMART	SM00643:C345C	3	0.380228	0.186349	C4B, C3, PCOLCE2	453	12	6828	3.76821	1	0.822074	93.5806
UP_SEQ_FEATURE	domain:NTR	3	0.380228	0.22037	C4B, C3, PCOLCE2	687	15	11634	3.3869	1	0.996385	98.6035
INTERPRO	IPR001134:Netrin domain	3	0.380228	0.23835	C4B, C3, PCOLCE2	715	16	12257	3.21425	1	0.967379	98.7418
INTERPRO	IPR008993:Tissue inhibitor of metalloproteinases-like, OB-fold	3	0.380228	0.282528	C4B, C3, PCOLCE2	715	18	12257	2.85711	1	0.978435	99.5184
Annotation Cluster 62	Enrichment Score: 0.658254774273511
Category	Term	Count	%	PValue	Genes	List Total	Pop Hits	Pop Total	Fold Enrichment	Bonferroni	Benjamini	FDR
SMART	SM00458:RICIN	4	0.506971	0.084818	GALNT3, GALNT7, GALNT12, AIM1	453	16	6828	3.76821	1	0.70964	69.2762
INTERPRO	IPR000772:Ricin B lectin domain	4	0.506971	0.133421	GALNT3, GALNT7, GALNT12, AIM1	715	22	12257	3.11685	1	0.913285	89.9875
GOTERM_MF_DIRECT	GO:0004653~polypeptide N-acetylgalactosaminyltransferase activity	3	0.380228	0.152473	GALNT3, GALNT7, GALNT12	639	12	10934	4.27778	1	0.912259	92.138
UP_SEQ_FEATURE	region of interest:Catalytic subdomain A	3	0.380228	0.176466	GALNT3, GALNT7, GALNT12	687	13	11634	3.90796	1	0.990995	96.425
UP_SEQ_FEATURE	region of interest:Catalytic subdomain B	3	0.380228	0.176466	GALNT3, GALNT7, GALNT12	687	13	11634	3.90796	1	0.990995	96.425
INTERPRO	IPR001173:Glycosyl transferase, family 2	3	0.380228	0.260431	GALNT3, GALNT7, GALNT12	715	17	12257	3.02517	1	0.972543	99.2158
UP_SEQ_FEATURE	domain:Ricin B-type lectin	3	0.380228	0.265025	GALNT3, GALNT7, GALNT12	687	17	11634	2.98844	1	0.998506	99.4924
KEGG_PATHWAY	mmu00512:Mucin type O-Glycan biosynthesis	3	0.380228	0.39716	GALNT3, GALNT7, GALNT12	305	22	4931	2.20462	1	0.845225	99.8587
UP_KEYWORDS	Lectin	5	0.633714	0.808223	GALNT3, GALNT7, SFTPD, GALNT12, PKD1L2	762	93	12861	0.907417	1	0.981275	100
Annotation Cluster 63	Enrichment Score: 0.6566064437444642
Category	Term	Count	%	PValue	Genes	List Total	Pop Hits	Pop Total	Fold Enrichment	Bonferroni	Benjamini	FDR
INTERPRO	IPR016040:NAD(P)-binding domain	14	1.7744	0.0943835	ME1, HSD17B11, GPD1, HSD17B2, SUCLG1, G6PDX, DHRS9, CBR2, FMO2, GALE, AHCYL2, STEAP2, BDH1, MDH1	715	149	12257	1.61072	1	0.877579	79.673
INTERPRO	IPR002347:Glucose/ribitol dehydrogenase	5	0.633714	0.252844	HSD17B11, CBR2, HSD17B2, DHRS9, BDH1	715	44	12257	1.94803	1	0.9712	99.076
UP_SEQ_FEATURE	nucleotide phosphate-binding region:NAD	6	0.760456	0.313689	GPD1, HSD17B2, DHRS9, GALE, BDH1, MDH1	687	63	11634	1.61281	1	0.99934	99.8433
UP_KEYWORDS	NAD	11	1.39417	0.315738	GPD1, CBR2, HSD17B2, DHRS9, GALE, AHCYL2, STEAP2, STEAP1, BDH1, MDH1, AKR1C13	762	140	12861	1.32612	1	0.803298	99.4164
Annotation Cluster 64	Enrichment Score: 0.6498560230482319
Category	Term	Count	%	PValue	Genes	List Total	Pop Hits	Pop Total	Fold Enrichment	Bonferroni	Benjamini	FDR
INTERPRO	IPR013761:Sterile alpha motif/pointed domain	10	1.26743	0.116887	SCML4, KAZN, CNKSR1, EPHA4, ELF3, 4930503B20RIK, ANKS6, STIM2, EHF, ARAP2	715	98	12257	1.74925	1	0.899095	86.434
INTERPRO	IPR001660:Sterile alpha motif domain	8	1.01394	0.160555	SCML4, KAZN, CNKSR1, EPHA4, 4930503B20RIK, ANKS6, STIM2, ARAP2	715	77	12257	1.78106	1	0.933172	93.995
SMART	SM00454:SAM	7	0.887199	0.317411	SCML4, KAZN, CNKSR1, EPHA4, ANKS6, STIM2, ARAP2	453	70	6828	1.50728	1	0.912165	99.3808
UP_SEQ_FEATURE	domain:SAM	5	0.633714	0.422242	SCML4, EPHA4, ANKS6, STIM2, ARAP2	687	56	11634	1.51201	1	0.9999	99.9918
Annotation Cluster 65	Enrichment Score: 0.6312225160418333
Category	Term	Count	%	PValue	Genes	List Total	Pop Hits	Pop Total	Fold Enrichment	Bonferroni	Benjamini	FDR
UP_SEQ_FEATURE	domain:CUB 2	4	0.506971	0.110397	ST14, TMPRSS6, DMBT1, PCOLCE2	687	20	11634	3.3869	1	0.970882	86.5625
UP_SEQ_FEATURE	domain:CUB 1	4	0.506971	0.110397	ST14, TMPRSS6, DMBT1, PCOLCE2	687	20	11634	3.3869	1	0.970882	86.5625
INTERPRO	IPR000859:CUB domain	4	0.506971	0.366527	ST14, TMPRSS6, DMBT1, PCOLCE2	715	37	12257	1.85326	1	0.990564	99.9349
SMART	SM00042:CUB	3	0.380228	0.66848	ST14, DMBT1, PCOLCE2	453	34	6828	1.32996	1	0.99657	100
Annotation Cluster 66	Enrichment Score: 0.6247129612231849
Category	Term	Count	%	PValue	Genes	List Total	Pop Hits	Pop Total	Fold Enrichment	Bonferroni	Benjamini	FDR
GOTERM_MF_DIRECT	GO:0005506~iron ion binding	10	1.26743	0.107072	LCN2, CYP39A1, CYP21A1, MFI2, P4HA3, EGLN3, LTF, KDM3A, EGLN1, ALOX8	639	96	10934	1.78241	1	0.85763	82.4643
INTERPRO	IPR006620:Prolyl 4-hydroxylase, alpha subunit	3	0.380228	0.152068	P4HA3, EGLN3, EGLN1	715	12	12257	4.28566	1	0.929903	92.9414
UP_SEQ_FEATURE	binding site:2-oxoglutarate	3	0.380228	0.15508	P4HA3, EGLN3, EGLN1	687	12	11634	4.23362	1	0.988607	94.4497
GOTERM_MF_DIRECT	GO:0016705~oxidoreductase activity, acting on paired donors, with incorporation or reduction of molecular oxygen	5	0.633714	0.178972	CYP39A1, CYP21A1, P4HA3, EGLN3, EGLN1	639	38	10934	2.25146	1	0.914082	95.1754
SMART	SM00702:P4Hc	3	0.380228	0.186349	P4HA3, EGLN3, EGLN1	453	12	6828	3.76821	1	0.822074	93.5806
GOTERM_MF_DIRECT	GO:0031418~L-ascorbic acid binding	3	0.380228	0.216913	P4HA3, EGLN3, EGLN1	639	15	10934	3.42222	1	0.938336	97.6688
UP_KEYWORDS	Vitamin C	3	0.380228	0.221533	P4HA3, EGLN3, EGLN1	762	15	12861	3.37559	1	0.741996	96.6463
GOTERM_MF_DIRECT	GO:0051213~dioxygenase activity	6	0.760456	0.260207	P4HA3, EGLN3, KDM3A, EGLN1, KDM5A, ALOX8	639	59	10934	1.74011	1	0.954331	99.0275
INTERPRO	IPR005123:Oxoglutarate/iron-dependent dioxygenase	3	0.380228	0.260431	P4HA3, EGLN3, EGLN1	715	17	12257	3.02517	1	0.972543	99.2158
UP_SEQ_FEATURE	domain:Fe2OG dioxygenase	3	0.380228	0.265025	P4HA3, EGLN3, EGLN1	687	17	11634	2.98844	1	0.998506	99.4924
UP_KEYWORDS	Dioxygenase	6	0.760456	0.292776	P4HA3, EGLN3, KDM3A, EGLN1, KDM5A, ALOX8	762	61	12861	1.66013	1	0.791111	99.0871
GOTERM_MF_DIRECT	GO:0016706~oxidoreductase activity, acting on paired donors, with incorporation or reduction of molecular oxygen, 2-oxoglutarate as one donor, and incorporation of one atom each of oxygen into both donors	3	0.380228	0.348958	EGLN3, EGLN1, KDM5A	639	21	10934	2.44444	1	0.976089	99.8636
UP_KEYWORDS	Iron	16	2.02788	0.451635	CYP21A1, MFI2, EGLN3, ACP5, 4833423E24RIK, EGLN1, LCN2, CYP39A1, P4HA3, LTF, KDM3A, KDM5A, STEAP2, SLC40A1, STEAP1, ALOX8	762	240	12861	1.1252	1	0.884108	99.971
UP_SEQ_FEATURE	metal ion-binding site:Iron	3	0.380228	0.5352	P4HA3, EGLN3, EGLN1	687	30	11634	1.69345	1	0.999984	99.9998
Annotation Cluster 67	Enrichment Score: 0.6135073367442115
Category	Term	Count	%	PValue	Genes	List Total	Pop Hits	Pop Total	Fold Enrichment	Bonferroni	Benjamini	FDR
SMART	SM00239:C2	12	1.52091	0.0654595	RASAL1, PLCE1, CAPN5, WWP2, FER1L4, PLCH2, PLCH1, FER1L6, SYT8, PLCD3, RAB11FIP1, PCLO	453	100	6828	1.80874	1	0.733508	59.4008
UP_SEQ_FEATURE	domain:C2 1	4	0.506971	0.469627	RASAL1, FER1L4, SYT8, PCLO	687	43	11634	1.5753	1	0.999949	99.9981
UP_SEQ_FEATURE	domain:C2 2	4	0.506971	0.469627	RASAL1, FER1L4, SYT8, PCLO	687	43	11634	1.5753	1	0.999949	99.9981
Annotation Cluster 68	Enrichment Score: 0.6106868855761592
Category	Term	Count	%	PValue	Genes	List Total	Pop Hits	Pop Total	Fold Enrichment	Bonferroni	Benjamini	FDR
GOTERM_MF_DIRECT	GO:0016491~oxidoreductase activity	33	4.18251	0.124832	HSD17B11, ME1, HSD17B2, PYROXD1, G6PDX, EGLN3, PRDX5, OSGIN1, EGLN1, 4833423E24RIK, AKR1C13, GSR, CBR2, CYP39A1, CPOX, FMO2, P4HA3, KDM3A, KDM5A, BDH1, DHCR24, GPD2, GPD1, CYP21A1, DHRS9, UOX, DIO3, AKR1C19, CP, STEAP2, STEAP1, ALOX8, MDH1	639	444	10934	1.27177	1	0.874375	87.1236
UP_KEYWORDS	Oxidoreductase	31	3.92902	0.234395	HSD17B11, ME1, HSD17B2, PYROXD1, G6PDX, EGLN3, PRDX5, EGLN1, 4833423E24RIK, AKR1C13, GSR, CBR2, CYP39A1, CPOX, FMO2, P4HA3, KDM3A, KDM5A, BDH1, DHCR24, GPD2, GPD1, CYP21A1, DHRS9, UOX, DIO3, CP, STEAP2, STEAP1, ALOX8, MDH1	762	440	12861	1.18913	1	0.747711	97.3243
UP_KEYWORDS	NADP	11	1.39417	0.292492	HSD17B11, ME1, GSR, CBR2, CYP39A1, PYROXD1, FMO2, G6PDX, DHRS9, DHCR24, AKR1C13	762	137	12861	1.35516	1	0.795229	99.0821
GOTERM_BP_DIRECT	GO:0055114~oxidation-reduction process	32	4.05577	0.421564	HSD17B11, ME1, HSD17B2, PYROXD1, G6PDX, EGLN3, PRDX5, EGLN1, 4833423E24RIK, AKR1C13, GSR, CBR2, CYP39A1, CPOX, FMO2, P4HA3, KDM3A, KDM5A, BDH1, DHCR24, GPD2, GPD1, NOXO1, CYP21A1, DHRS9, UOX, DIO3, CP, STEAP2, STEAP1, ALOX8, MDH1	659	509	11312	1.07916	1	0.99941	99.9947
Annotation Cluster 69	Enrichment Score: 0.600195138061435
Category	Term	Count	%	PValue	Genes	List Total	Pop Hits	Pop Total	Fold Enrichment	Bonferroni	Benjamini	FDR
SMART	SM00511:ORANGE	3	0.380228	0.054889	HES1, BHLHE40, BHLHE41	453	6	6828	7.53642	1	0.693175	52.8419
INTERPRO	IPR003650:Orange	3	0.380228	0.0585293	HES1, BHLHE40, BHLHE41	715	7	12257	7.34685	1	0.806559	62.0631
UP_SEQ_FEATURE	domain:Orange	3	0.380228	0.0598236	HES1, BHLHE40, BHLHE41	687	7	11634	7.25764	1	0.915736	65.2998
GOTERM_MF_DIRECT	GO:0043425~bHLH transcription factor binding	4	0.506971	0.133892	BHLHE40, BHLHE41, SOX9, SCX	639	22	10934	3.11111	1	0.888547	89.0271
GOTERM_MF_DIRECT	GO:0070888~E-box binding	4	0.506971	0.176516	HES1, BHLHE40, BHLHE41, SCX	639	25	10934	2.73778	1	0.92067	94.9487
GOTERM_MF_DIRECT	GO:0000981~RNA polymerase II transcription factor activity, sequence-specific DNA binding	9	1.14068	0.419515	HES1, CEBPB, OVOL2, ELF4, EHF, BHLHE40, BHLHE41, SOX9, NFIB	639	122	10934	1.2623	1	0.986045	99.9766
INTERPRO	IPR011598:Myc-type, basic helix-loop-helix (bHLH) domain	5	0.633714	0.504109	HES1, BHLHE40, BHLHE41, SCX, MYCN	715	63	12257	1.36053	1	0.998753	99.9987
UP_SEQ_FEATURE	domain:Helix-loop-helix motif	5	0.633714	0.526396	HES1, BHLHE40, BHLHE41, SCX, MYCN	687	64	11634	1.32301	1	0.999981	99.9997
GOTERM_MF_DIRECT	GO:0001078~transcriptional repressor activity, RNA polymerase II core promoter proximal region sequence-specific binding	7	0.887199	0.551879	HES1, ZBTB7A, GLIS3, SKIL, BHLHE40, HMGA2, BHLHE41	639	102	10934	1.17429	1	0.993738	99.9996
UP_SEQ_FEATURE	DNA-binding region:Basic motif	7	0.887199	0.562289	HES1, FOS, CEBPB, BHLHE40, BHLHE41, SCX, MYCN	687	102	11634	1.16217	1	0.999992	99.9999
SMART	SM00353:HLH	5	0.633714	0.594776	HES1, BHLHE40, BHLHE41, SCX, MYCN	453	62	6828	1.21555	1	0.992563	99.9994
GOTERM_MF_DIRECT	GO:0046983~protein dimerization activity	8	1.01394	0.672431	HES1, STAT5B, PRDX5, BHLHE40, BHLHE41, SCX, CEACAM1, MYCN	639	134	10934	1.02156	1	0.998418	100
Annotation Cluster 70	Enrichment Score: 0.5867744473869789
Category	Term	Count	%	PValue	Genes	List Total	Pop Hits	Pop Total	Fold Enrichment	Bonferroni	Benjamini	FDR
KEGG_PATHWAY	mmu05150:Staphylococcus aureus infection	6	0.760456	0.0493829	C4B, C3, CFB, C2, CFI, ITGAM	305	33	4931	2.93949	0.999996	0.520891	48.1421
UP_SEQ_FEATURE	domain:VWFA	5	0.633714	0.208249	CFB, ITGB6, C2, CACNA2D3, ITGAM	687	40	11634	2.11681	1	0.995182	98.1803
INTERPRO	IPR002035:von Willebrand factor, type A	5	0.633714	0.632526	CFB, ITGB6, C2, CACNA2D3, ITGAM	715	74	12257	1.15829	1	0.999818	100
SMART	SM00327:VWA	4	0.506971	0.691296	CFB, C2, CACNA2D3, ITGAM	453	53	6828	1.13757	1	0.997362	100
Annotation Cluster 71	Enrichment Score: 0.5842979233838221
Category	Term	Count	%	PValue	Genes	List Total	Pop Hits	Pop Total	Fold Enrichment	Bonferroni	Benjamini	FDR
UP_KEYWORDS	Synapse	19	2.40811	0.141235	PHACTR1, ICA1, C4B, GRIP1, PDLIM5, BSN, MINK1, KCNK1, PCLO, FARP1, CAMK2N1, EPHA4, ARHGAP32, CADPS2, EPS8, DOK7, IGSF9, GABRP, DLG1	762	231	12861	1.38823	1	0.619498	87.3081
GOTERM_CC_DIRECT	GO:0045211~postsynaptic membrane	11	1.39417	0.298388	EPHA4, ARHGAP32, CADPS2, GRIP1, PDLIM5, ERBB2, MET, MINK1, CAMK2N1, GABRP, DLG1	705	139	12004	1.34746	1	0.838072	99.3004
UP_KEYWORDS	Postsynaptic cell membrane	8	1.01394	0.419163	EPHA4, ARHGAP32, GRIP1, PDLIM5, MINK1, CAMK2N1, GABRP, DLG1	762	104	12861	1.2983	1	0.87264	99.9367
Annotation Cluster 72	Enrichment Score: 0.5743167050569256
Category	Term	Count	%	PValue	Genes	List Total	Pop Hits	Pop Total	Fold Enrichment	Bonferroni	Benjamini	FDR
GOTERM_MF_DIRECT	GO:0001077~transcriptional activator activity, RNA polymerase II core promoter proximal region sequence-specific binding	21	2.6616	0.00597459	GLIS3, ELF1, CEBPB, ELF3, FOXJ1, ELF4, STAT5A, STAT5B, NR4A2, EHF, SIX4, HMGA2, SOX9, MEIS1, FOS, ZFP750, DLX5, SIX1, MYB, KLF4, NFIB	639	186	10934	1.9319	0.992155	0.356428	8.80046
GOTERM_MF_DIRECT	GO:0043565~sequence-specific DNA binding	35	4.43599	0.0166685	ELF1, ELF3, ELF4, STAT5A, STAT5B, DMRTA2, SOX7, EHF, SOX9, MEIS1, MSX2, FOS, BARX2, RARA, SCX, IKZF3, CEBPB, FOXJ1, EMX2, MTA3, NR4A2, SIX4, PPARGC1A, GRHL2, HOXB3, ZFP809, HES1, ZFHX4, HOXB7, DLX6, DLX5, SIX1, FOXC1, ZFHX3, KLF4	639	399	10934	1.50097	0.999999	0.53021	22.7712
GOTERM_BP_DIRECT	GO:0045893~positive regulation of transcription, DNA-templated	38	4.81622	0.0331256	ELF1, ELF3, ERBB4, ELF4, MED24, CDH1, SOX7, EHF, SOX9, FOS, BRPF1, WNT4, CDKN2A, OVOL2, RARA, KDM3A, KDM5A, MYB, SCX, ING1, TESC, CEBPB, NR4A2, MED14, SIX4, PPARGC1A, GRHL2, ATMIN, PPARGC1B, MYCN, HES1, DLX5, SIX1, FOXC1, ZFHX3, WNT7A, KLF4, NFIB	659	466	11312	1.39975	1	0.799874	45.4309
GOTERM_BP_DIRECT	GO:0045944~positive regulation of transcription from RNA polymerase II promoter	55	6.97085	0.0542538	ELF1, ELF3, ELF4, STAT5A, F2RL1, STAT5B, TLR2, SETX, EPCAM, ACVR1B, FOS, BARX2, CDKN2A, WWP2, RARA, NRG1, MYB, SCX, FOXJ1, MED14, SIX4, HMGA2, PPARGC1A, GRHL2, LPIN1, PPARGC1B, NRIP1, MYCN, HES1, SGSM1, SIX1, FOXC1, SLC40A1, CSF3, GLIS3, EGLN1, EHF, SOX9, MEIS1, CHD7, ZFP750, ZC3H12A, KDM3A, BCL9, IKZF3, CEBPB, MET, NR4A2, TMPRSS6, DLX5, GTF2F2, BMPR1B, WNT7A, KLF4, NFIB	659	748	11312	1.26216	1	0.873131	63.3212
GOTERM_MF_DIRECT	GO:0000978~RNA polymerase II core promoter proximal region sequence-specific DNA binding	20	2.53485	0.177848	GLIS3, ZBTB7A, ELF1, CEBPB, ELF3, ELF4, FOXJ1, NR4A2, EHF, SIX4, MEIS1, MSX2, FOS, CHD7, DLX5, SIX1, SKIL, BHLHE41, MYB, NFIB	639	259	10934	1.32132	1	0.915872	95.0729
UP_KEYWORDS	Activator	31	3.92902	0.47142	GLIS3, ELF1, ELF3, ERBB4, ELF4, STAT5A, ERBB2, STAT5B, WWC1, MED24, SOX7, MEIS1, ZFP750, KDM3A, KDM5A, MYB, SCX, CEBPB, FOXJ1, MED14, PPARGC1A, ATMIN, PPARGC1B, NRIP1, EYA2, DLX5, SIX1, ZFHX3, KLF4, NFIB, KLF3	762	492	12861	1.06345	1	0.895891	99.9824
GOTERM_MF_DIRECT	GO:0003700~transcription factor activity, sequence-specific DNA binding	33	4.18251	0.796152	GLIS3, ELF1, ELF3, ELF4, STAT5A, STAT5B, DMRTA2, SOX7, EHF, SOX9, FOS, BARX2, CDKN2A, OVOL2, KDM3A, RARA, MYB, ZFP54, ZBTB7A, CEBPB, FOXJ1, MTA3, NR4A2, SIX4, GRHL2, MYCN, HES1, HOXB3, HOXB7, SIX1, FOXC1, KLF4, NFIB	639	621	10934	0.909286	1	0.999777	100
UP_KEYWORDS	DNA-binding	54	6.84411	0.929054	GLIS3, ELF1, ELF3, ELF4, STAT5A, STAT5B, DMRTA2, EHF, SOX7, SOX9, MEIS1, TMF1, MSX2, FOS, CHD9, CDKN2A, CHD7, BARX2, OVOL2, ZC3H12A, RARA, BHLHE40, BHLHE41, MYB, SCX, ZBTB7A, IKZF3, ZFP553, CEBPB, SWAP70, FOXJ1, SETBP1, EMX2, MTA3, NR4A2, SIX4, HMGA2, GRHL2, AIM2, MYCN, HES1, HOXB3, ZFHX4, HOXB7, DLX6, DLX5, SIX1, GTF2F2, FOXC1, ZFHX3, KLF4, KLF3, ADAR, NFIB	762	1068	12861	0.85338	1	0.996422	100
UP_KEYWORDS	Transcription regulation	72	9.12548	0.9374	ELF1, ELF3, PRR13, ELF4, STAT5A, STAT5B, WWC1, MED24, TMF1, BARX2, CDKN2A, MAP3K9, RARA, MYB, BHLHE41, KDM5A, SCX, MAP2K6, ZFP553, FOXJ1, TLE3, MED14, SIX4, PADI4, HMGA2, PPARGC1A, GRHL2, LPIN1, PPARGC1B, ELL2, NRIP1, HES1, EYA2, SIX1, ERN1, FOXC1, SCML4, GLIS3, ERBB4, ERBB2, CTNND2, CTNND1, EHF, SOX7, SOX9, MSX2, CHD9, CHD7, OVOL2, ZFP750, KDM3A, BHLHE40, BCOR, ZBTB7A, IKZF3, CEBPB, KCTD1, NR4A2…	762	1405	12861	0.86492	1	0.997154	100
GOTERM_BP_DIRECT	GO:0006351~transcription, DNA-templated	74	9.37896	0.951749	ELF1, ELF3, PRR13, ELF4, STAT5A, STAT5B, WWC1, MED24, TMF1, BARX2, CDKN2A, PPP1R1B, MAP3K9, RARA, MYB, BHLHE41, KDM5A, SCX, MAP2K6, ZFP553, FOXJ1, TLE3, MED14, SIX4, PADI4, HMGA2, PPARGC1A, GRHL2, LPIN1, PPARGC1B, ELL2, NRIP1, HES1, EYA2, SIX1, ERN1, FOXC1, SCML4, GLIS3, ERBB4, ERBB2, CTNND2, CTNND1, EHF, SOX7, SOX9, MEIS1, MSX2, CHD9, CHD7, OVOL2, ZFP750, KDM3A, BHLHE40, BCOR, ZBTB7A, IKZF3, CEB…	659	1483	11312	0.856534	1	1	100
GOTERM_BP_DIRECT	GO:0006355~regulation of transcription, DNA-templated	84	10.6464	0.961657	ELF1, ELF3, PRR13, ELF4, STAT5A, STAT5B, WWC1, DMRTA2, MED24, TMF1, FOS, ACVR1B, CDKN2A, BARX2, MAP3K9, RARA, BHLHE41, MYB, KDM5A, SCX, MAP2K6, ZFP553, FOXJ1, EMX2, MTA3, TLE3, MED14, SIX4, PADI4, HMGA2, PPARGC1A, GRHL2, LPIN1, PPARGC1B, MYCN, ELL2, NRIP1, HES1, EYA2, SIX1, ERN1, FOXC1, SCML4, GLIS3, ERBB4, ERBB2, CTNND2, CTNND1, EHF, SOX7, SOX9, ZMYND8, MEIS1, MSX2, CHD9, CHD7, OVOL2, ZFP750, KD…	659	1684	11312	0.856231	1	1	100
UP_KEYWORDS	Transcription	73	9.25222	0.96394	ELF1, ELF3, PRR13, ELF4, STAT5A, STAT5B, WWC1, MED24, TMF1, BARX2, CDKN2A, MAP3K9, RARA, MYB, BHLHE41, KDM5A, SCX, MAP2K6, ZFP553, FOXJ1, TLE3, MED14, SIX4, PADI4, HMGA2, PPARGC1A, GRHL2, LPIN1, PPARGC1B, ELL2, NRIP1, HES1, EYA2, SIX1, ERN1, FOXC1, SCML4, GLIS3, ERBB4, ERBB2, CTNND2, CTNND1, EHF, SOX7, SOX9, MEIS1, MSX2, CHD9, CHD7, OVOL2, ZFP750, KDM3A, BHLHE40, BCOR, ZBTB7A, IKZF3, CEBPB, KCTD1…	762	1462	12861	0.842743	1	0.998898	100
GOTERM_MF_DIRECT	GO:0003677~DNA binding	58	7.35108	0.99256	ELF1, ELF3, ELF4, STAT5A, STAT5B, DMRTA2, TMF1, FOS, BARX2, CDKN2A, RARA, KDM5A, MYB, BHLHE41, SCX, ZFP553, FOXJ1, MTA3, EMX2, SIX4, HMGA2, PPARGC1A, GRHL2, MYCN, HES1, SIX1, FOXC1, GLIS3, ZFAND5, ZBTB10, SOX7, EHF, SOX9, MEIS1, MSX2, CHD9, CHD7, OVOL2, ZC3H12A, BHLHE40, ZBTB7A, IKZF3, CEBPB, SWAP70, SETBP1, NR4A2, AIM2, HOXB3, ZFHX4, HOXB7, DLX6, DLX5, GTF2F2, ZFHX3, KLF4, NFIB, ADAR, KLF3	639	1288	10934	0.770531	1	1	100
UP_KEYWORDS	Nucleus	142	17.9975	1	PRR13, STAT5A, STAT5B, CRABP2, MED24, FAM124B, SETX, ASPA, CDKN2A, WWP2, RARA, MAP2K6, NET1, MAGI3, PIK3CB, EMX2, MTA3, MED14, SIX4, GRHL2, PPARGC1A, PPARGC1B, ELL2, HES1, CDKL1, KRT18, SIX1, KAZN, ERBB4, ERBB2, CLU, MAPKAPK3, OAS3, NEDD9, SOX7, IGF2BP2, OAS2, SOX9, MEIS1, ARFGEF1, OVOL2, TRP53BP2, ZFP750, BHLHE40, BCOR, MUC1, PHACTR1, IKZF3, TESC, OSBPL3, KCTD1, NR4A2, PTPN13, TAX1BP3, AIM2, ZFP…	762	3606	12861	0.664634	1	1	100
Annotation Cluster 73	Enrichment Score: 0.5668467839763113
Category	Term	Count	%	PValue	Genes	List Total	Pop Hits	Pop Total	Fold Enrichment	Bonferroni	Benjamini	FDR
GOTERM_MF_DIRECT	GO:0038191~neuropilin binding	3	0.380228	0.0753085	SEMA3F, SEMA3E, SEMA3A	639	8	10934	6.41667	1	0.786666	69.9888
GOTERM_BP_DIRECT	GO:0050919~negative chemotaxis	4	0.506971	0.132986	PDGFA, SEMA3F, SEMA3E, SEMA3A	659	22	11312	3.12098	1	0.962201	92.3144
GOTERM_MF_DIRECT	GO:0045499~chemorepellent activity	4	0.506971	0.161903	SEMA3F, SEMA3E, SEMA3A, NRG1	639	24	10934	2.85185	1	0.91487	93.3804
UP_SEQ_FEATURE	domain:Sema	4	0.506971	0.195598	SEMA3F, MET, SEMA3E, SEMA3A	687	26	11634	2.60531	1	0.993852	97.6115
SMART	SM00423:PSI	5	0.633714	0.22713	SEMA3F, MET, ITGB6, SEMA3E, SEMA3A	453	37	6828	2.03687	1	0.855668	96.763
INTERPRO	IPR016201:Plexin-like fold	5	0.633714	0.227208	SEMA3F, MET, ITGB6, SEMA3E, SEMA3A	715	42	12257	2.04079	1	0.963595	98.4111
INTERPRO	IPR001627:Semaphorin/CD100 antigen	4	0.506971	0.237255	SEMA3F, MET, SEMA3E, SEMA3A	715	29	12257	2.3645	1	0.968017	98.7124
SMART	SM00630:Sema	4	0.506971	0.300659	SEMA3F, MET, SEMA3E, SEMA3A	453	29	6828	2.07901	1	0.907579	99.1448
INTERPRO	IPR027231:Semaphorin	3	0.380228	0.304563	SEMA3F, SEMA3E, SEMA3A	715	19	12257	2.70674	1	0.982986	99.7083
GOTERM_MF_DIRECT	GO:0030215~semaphorin receptor binding	3	0.380228	0.327208	SEMA3F, SEMA3E, SEMA3A	639	20	10934	2.56667	1	0.972744	99.774
GOTERM_BP_DIRECT	GO:0048843~negative regulation of axon extension involved in axon guidance	3	0.380228	0.368988	SEMA3F, SEMA3E, SEMA3A	659	22	11312	2.34074	1	0.998664	99.9746
KEGG_PATHWAY	mmu04360:Axon guidance	9	1.14068	0.43426	EPHA4, PAK2, PAK4, SEMA3F, EFNB2, MET, SEMA3E, L1CAM, SEMA3A	305	117	4931	1.24363	1	0.850626	99.938
UP_SEQ_FEATURE	compositionally biased region:Arg/Lys-rich (basic)	3	0.380228	0.458723	SEMA3F, SEMA3E, SEMA3A	687	26	11634	1.95398	1	0.999945	99.9973
GOTERM_BP_DIRECT	GO:0071526~semaphorin-plexin signaling pathway	3	0.380228	0.56299	MET, SEMA3E, SEMA3A	659	32	11312	1.60926	1	0.999943	100
UP_SEQ_FEATURE	domain:Ig-like C2-type	5	0.633714	0.652716	SEMA3F, SEMA3E, PTPRU, SEMA3A, CD200R3	687	75	11634	1.12897	1	0.999999	100
Annotation Cluster 74	Enrichment Score: 0.5620377725304917
Category	Term	Count	%	PValue	Genes	List Total	Pop Hits	Pop Total	Fold Enrichment	Bonferroni	Benjamini	FDR
GOTERM_BP_DIRECT	GO:0032922~circadian regulation of gene expression	8	1.01394	0.0328145	GFPT1, NGFR, BHLHE40, KDM5A, BHLHE41, PPARGC1A, ZFHX3, NRIP1	659	53	11312	2.591	1	0.802016	45.1144
GOTERM_BP_DIRECT	GO:0048511~rhythmic process	8	1.01394	0.4786	GFPT1, NGFR, BHLHE40, KDM5A, BHLHE41, PPARGC1A, SETX, NRIP1	659	112	11312	1.2261	1	0.999745	99.9992
UP_KEYWORDS	Biological rhythms	8	1.01394	0.506274	GFPT1, NGFR, BHLHE40, KDM5A, BHLHE41, PPARGC1A, SETX, NRIP1	762	113	12861	1.1949	1	0.904877	99.993
GOTERM_BP_DIRECT	GO:0007623~circadian rhythm	5	0.633714	0.710272	NGFR, BHLHE40, BHLHE41, PPARGC1A, SETX	659	82	11312	1.04667	1	0.999998	100
Annotation Cluster 75	Enrichment Score: 0.5605123500930858
Category	Term	Count	%	PValue	Genes	List Total	Pop Hits	Pop Total	Fold Enrichment	Bonferroni	Benjamini	FDR
UP_SEQ_FEATURE	repeat:ARM 1	4	0.506971	0.151049	JUP, PKP4, CTNND2, CTNND1	687	23	11634	2.94513	1	0.987819	93.9774
INTERPRO	IPR000225:Armadillo	5	0.633714	0.155284	JUP, PKP2, PKP4, CTNND2, CTNND1	715	36	12257	2.38092	1	0.928967	93.3595
UP_SEQ_FEATURE	repeat:ARM 4	4	0.506971	0.165527	JUP, PKP4, CTNND2, CTNND1	687	24	11634	2.82242	1	0.990126	95.5165
SMART	SM00185:ARM	5	0.633714	0.17155	JUP, PKP2, PKP4, CTNND2, CTNND1	453	33	6828	2.28376	1	0.821505	91.8394
UP_SEQ_FEATURE	repeat:ARM 9	3	0.380228	0.22037	JUP, CTNND2, CTNND1	687	15	11634	3.3869	1	0.996385	98.6035
UP_SEQ_FEATURE	repeat:ARM 3	4	0.506971	0.226862	JUP, PKP4, CTNND2, CTNND1	687	28	11634	2.41921	1	0.996802	98.7901
UP_SEQ_FEATURE	repeat:ARM 8	3	0.380228	0.242655	JUP, CTNND2, CTNND1	687	16	11634	3.17522	1	0.997837	99.1509
UP_SEQ_FEATURE	repeat:ARM 2	4	0.506971	0.242836	JUP, PKP4, CTNND2, CTNND1	687	29	11634	2.33579	1	0.997697	99.1544
UP_SEQ_FEATURE	repeat:ARM 7	3	0.380228	0.287394	JUP, CTNND2, CTNND1	687	18	11634	2.82242	1	0.998955	99.7013
UP_SEQ_FEATURE	repeat:ARM 6	3	0.380228	0.309685	JUP, CTNND2, CTNND1	687	19	11634	2.67387	1	0.999312	99.8269
UP_SEQ_FEATURE	repeat:ARM 5	3	0.380228	0.353763	JUP, CTNND2, CTNND1	687	21	11634	2.41921	1	0.999618	99.9442
INTERPRO	IPR011989:Armadillo-like helical	8	1.01394	0.908963	JUP, PKP2, PKP4, FAM179A, LRBA, CTNND2, CTNND1, ARFGEF1	715	181	12257	0.757687	1	1	100
INTERPRO	IPR016024:Armadillo-type fold	13	1.64766	0.920366	JUP, VEPH1, RALGAPA2, PIK3CB, PKP2, MAP3K1, PKP4, FAM179A, LRBA, CTNND2, CTNND1, ARFGEF1, RNPEP	715	290	12257	0.768464	1	1	100
Annotation Cluster 76	Enrichment Score: 0.5580599346625635
Category	Term	Count	%	PValue	Genes	List Total	Pop Hits	Pop Total	Fold Enrichment	Bonferroni	Benjamini	FDR
GOTERM_BP_DIRECT	GO:0006694~steroid biosynthetic process	5	0.633714	0.226427	HSD17B11, MVD, HSD17B2, CYP21A1, DHCR24	659	42	11312	2.0435	1	0.990837	99.011
UP_KEYWORDS	Steroid biosynthesis	4	0.506971	0.277037	HSD17B11, MVD, HSD17B2, DHCR24	762	31	12861	2.1778	1	0.783312	98.7697
UP_KEYWORDS	Lipid biosynthesis	10	1.26743	0.337563	HSD17B11, MOGAT2, MVD, HSD17B2, OSBPL10, MBOAT2, 4833423E24RIK, CDS1, LPCAT4, DHCR24	762	127	12861	1.32897	1	0.824893	99.624
Annotation Cluster 77	Enrichment Score: 0.5511972684374257
Category	Term	Count	%	PValue	Genes	List Total	Pop Hits	Pop Total	Fold Enrichment	Bonferroni	Benjamini	FDR
GOTERM_MF_DIRECT	GO:0042805~actinin binding	4	0.506971	0.0229398	PROM1, MICALL2, PDLIM5, LMO7	639	11	10934	6.22222	1	0.574029	30.0054
INTERPRO	IPR001781:Zinc finger, LIM-type	4	0.506971	0.616491	MICALL2, PDLIM5, LMO7, SCEL	715	54	12257	1.26983	1	0.999753	100
UP_KEYWORDS	LIM domain	4	0.506971	0.627246	MICALL2, PDLIM5, LMO7, SCEL	762	54	12861	1.25022	1	0.943973	99.9998
SMART	SM00132:LIM	4	0.506971	0.703488	MICALL2, PDLIM5, LMO7, SCEL	453	54	6828	1.11651	1	0.997612	100
Annotation Cluster 78	Enrichment Score: 0.5319214513525988
Category	Term	Count	%	PValue	Genes	List Total	Pop Hits	Pop Total	Fold Enrichment	Bonferroni	Benjamini	FDR
UP_SEQ_FEATURE	active site:Proton acceptor	45	5.70342	0.0283752	HSD17B11, ME1, FRK, CDK18, ERBB4, HSD17B2, CNDP2, ERBB2, ALDOC, G6PDX, MAPKAPK3, ACVR1C, ACVR1B, GSR, STK32A, CBR2, PAK2, PAK4, MAP3K1, MAP3K9, DCLK3, GALE, BDH1, MAP2K6, CDK13, TEC, GPD1, LYN, MYO3B, MET, TAOK3, DHRS9, MINK1, WNK2, GAK, BC021891, EPHA4, CDKL1, MAPK13, ERN1, NEU1, TNK1, BMPR1B, SMPD3, MDH1	687	557	11634	1.36814	1	0.774292	38.9755
INTERPRO	IPR017441:Protein kinase, ATP binding site	27	3.42205	0.0729531	FRK, CDK18, ERBB4, ERBB2, MAPKAPK3, ACVR1C, ACVR1B, STK32A, PAK2, MAP3K1, MAP3K9, PAK4, DCLK3, MAP2K6, TEC, CDK13, LYN, MYO3B, TAOK3, MET, MINK1, EPHA4, BC021891, CDKL1, MAPK13, TNK1, BMPR1B	715	330	12257	1.40258	1	0.854235	70.399
INTERPRO	IPR001245:Serine-threonine/tyrosine-protein kinase catalytic domain	12	1.52091	0.0750517	FRK, BC021891, EPHA4, LYN, ERBB4, MAP3K9, ERBB2, MET, TNK1, BMPR1B, TEC, ACVR1C	715	116	12257	1.77338	1	0.850278	71.4576
GOTERM_BP_DIRECT	GO:0046777~protein autophosphorylation	15	1.90114	0.107388	ERBB4, LYN, ERBB2, MET, MYO3B, TAOK3, MAPKAPK3, MINK1, WNK2, EPHA4, ACVR1B, PAK2, MAP3K9, ERN1, TNK1	659	167	11312	1.5418	1	0.942195	87.0315
UP_SEQ_FEATURE	domain:Protein kinase	30	3.80228	0.17249	FRK, CDK18, ERBB4, ERBB2, MAPKAPK3, ACVR1C, ACVR1B, STK32A, PAK2, MAP3K1, MAP3K9, PAK4, DCLK3, MAP2K6, TEC, CDK13, LYN, MYO3B, TAOK3, MET, MINK1, WNK2, GAK, BC021891, EPHA4, CDKL1, MAPK13, ERN1, TNK1, BMPR1B	687	409	11634	1.24214	1	0.990443	96.117
INTERPRO	IPR000719:Protein kinase, catalytic domain	30	3.80228	0.189589	FRK, CDK18, ERBB4, ERBB2, MAPKAPK3, ACVR1C, ACVR1B, STK32A, PAK2, MAP3K1, MAP3K9, PAK4, DCLK3, MAP2K6, TEC, CDK13, LYN, MYO3B, TAOK3, MET, MINK1, WNK2, GAK, BC021891, EPHA4, CDKL1, MAPK13, ERN1, TNK1, BMPR1B	715	418	12257	1.23033	1	0.948643	96.5893
UP_KEYWORDS	Kinase	41	5.19645	0.224373	FRK, CDK18, ERBB4, ERBB2, FAM20C, MAPKAPK3, PPIP5K1, ZMYND8, ACVR1C, ACVR1B, STK32A, PAK2, CDKN2B, PAK4, MAP3K1, MAP3K9, CKMT1, DCLK3, MAP2K6, CDK13, TEC, CNKSR1, MAGI3, LYN, PTPN3, PIK3CB, MYO3B, MET, TAOK3, MINK1, WNK2, GAK, BC021891, EPHA4, CDKN1A, CDKL1, PANK3, MAPK13, ERN1, TNK1, BMPR1B	762	594	12861	1.16498	1	0.741376	96.8084
INTERPRO	IPR008271:Serine/threonine-protein kinase, active site	20	2.53485	0.250747	CDK18, TAOK3, MYO3B, MAPKAPK3, MINK1, WNK2, GAK, ACVR1C, ACVR1B, BC021891, STK32A, CDKL1, PAK2, MAP3K9, MAP3K1, DCLK3, ERN1, BMPR1B, MAP2K6, CDK13	715	274	12257	1.25129	1	0.972392	99.0335
INTERPRO	IPR011009:Protein kinase-like domain	31	3.92902	0.253444	FRK, CDK18, ERBB4, ERBB2, MAPKAPK3, ACVR1C, ACVR1B, STK32A, PAK2, PAK4, MAP3K1, MAP3K9, DCLK3, MAP2K6, TEC, CDK13, LYN, PIK3CB, MYO3B, TAOK3, MET, MINK1, WNK2, GAK, BC021891, EPHA4, CDKL1, MAPK13, ERN1, TNK1, BMPR1B	715	451	12257	1.17832	1	0.970392	99.0879
GOTERM_MF_DIRECT	GO:0016301~kinase activity	39	4.94297	0.268887	FRK, CDK18, ERBB4, ERBB2, FAM20C, MAPKAPK3, PPIP5K1, ZMYND8, ACVR1C, ACVR1B, STK32A, PAK2, CDKN2B, PAK4, MAP3K1, MAP3K9, CKMT1, DCLK3, MAP2K6, CDK13, TEC, CNKSR1, MAGI3, LYN, PIK3CB, MYO3B, MET, TAOK3, MINK1, WNK2, GAK, BC021891, EPHA4, CDKL1, PANK3, MAPK13, ERN1, TNK1, BMPR1B	639	586	10934	1.13879	1	0.956195	99.1889
GOTERM_MF_DIRECT	GO:0004672~protein kinase activity	31	3.92902	0.271029	FRK, CDK18, ERBB4, ERBB2, MAPKAPK3, SOX9, ACVR1C, ACVR1B, STK32A, PAK2, PAK4, MAP3K1, MAP3K9, DCLK3, MAP2K6, TEC, CDK13, LYN, MYO3B, TAOK3, MET, MINK1, WNK2, GAK, BC021891, EPHA4, CDKL1, MAPK13, ERN1, TNK1, BMPR1B	639	456	10934	1.16326	1	0.954097	99.2246
UP_SEQ_FEATURE	binding site:ATP	32	4.05577	0.285035	FRK, CDK18, ERBB4, ERBB2, MAPKAPK3, ACVR1C, ACVR1B, STK32A, PAK2, PAK4, MAP3K1, MAP3K9, CKMT1, DCLK3, MAP2K6, TEC, CDK13, LYN, MYO3B, MET, TAOK3, MINK1, WNK2, GAK, ACSM3, BC021891, EPHA4, CDKL1, MAPK13, ERN1, TNK1, BMPR1B	687	470	11634	1.15299	1	0.999032	99.6839
GOTERM_BP_DIRECT	GO:0016310~phosphorylation	35	4.43599	0.312493	FRK, CDK18, ERBB4, ERBB2, FAM20C, MAPKAPK3, PPIP5K1, ACVR1C, ACVR1B, STK32A, PAK2, PAK4, MAP3K1, MAP3K9, CKMT1, DCLK3, MAP2K6, CDK13, TEC, LYN, PIK3CB, MYO3B, MET, TAOK3, MINK1, WNK2, GAK, BC021891, EPHA4, CDKL1, PANK3, MAPK13, ERN1, TNK1, BMPR1B	659	534	11312	1.12507	1	0.997177	99.8814
GOTERM_BP_DIRECT	GO:0006468~protein phosphorylation	32	4.05577	0.351092	FRK, CDK18, ERBB4, ERBB2, FAM20C, MAPKAPK3, ACVR1C, ACVR1B, STK32A, PAK2, PAK4, MAP3K1, MAP3K9, DCLK3, RARA, MAP2K6, TEC, CDK13, LYN, MYO3B, MET, TAOK3, MINK1, WNK2, GAK, BC021891, EPHA4, CDKL1, MAPK13, ERN1, TNK1, BMPR1B	659	493	11312	1.11418	1	0.998178	99.958
UP_KEYWORDS	Serine/threonine-protein kinase	23	2.91508	0.360153	CDK18, TAOK3, MYO3B, FAM20C, MAPKAPK3, MINK1, WNK2, GAK, ACVR1C, BC021891, ACVR1B, STK32A, CDKL1, PAK2, MAPK13, MAP3K9, MAP3K1, PAK4, DCLK3, ERN1, BMPR1B, MAP2K6, CDK13	762	339	12861	1.14511	1	0.841488	99.7651
GOTERM_MF_DIRECT	GO:0004674~protein serine/threonine kinase activity	23	2.91508	0.418792	CDK18, TAOK3, MYO3B, FAM20C, MAPKAPK3, MINK1, WNK2, GAK, ACVR1C, BC021891, ACVR1B, STK32A, CDKL1, PAK2, MAPK13, MAP3K9, MAP3K1, PAK4, DCLK3, ERN1, BMPR1B, MAP2K6, CDK13	639	357	10934	1.1024	1	0.986485	99.9762
SMART	SM00220:S_TKc	22	2.78834	0.508079	CDK18, TAOK3, MYO3B, MAPKAPK3, MINK1, WNK2, GAK, ACVR1C, BC021891, ACVR1B, EPHA4, STK32A, CDKL1, PAK2, MAPK13, MAP3K9, MAP3K1, DCLK3, ERN1, BMPR1B, MAP2K6, CDK13	453	313	6828	1.05943	1	0.981637	99.9921
UP_KEYWORDS	Transferase	77	9.75919	0.615384	SEC1, CDK18, B3GALT5, FAM20C, PPIP5K1, GGT1, ACVR1C, ST6GALNAC5, ACVR1B, UGT1A7C, CDKN2B, PAK2, UGT1A6B, WWP2, MAP3K9, PAK4, MAP2K6, CDK13, MAGI3, LYN, PIK3CB, MYO3B, MINK1, WNK2, CDS1, UGT1A1, LPCAT4, GAK, UGT1A10, BC021891, CDKL1, PANK3, CHST7, CHST8, ERN1, BCAT1, GALNT3, FRK, FUT9, TALDO1, ERBB4, GALNT7, ERBB2, MAPKAPK3, OAS3, OAS2, ZMYND8, UGT1A9, STK32A, UGT1A2, UGT1A5, MAP3K1, CKMT1, DCLK3,…	762	1318	12861	0.986041	1	0.940116	99.9998
UP_SEQ_FEATURE	nucleotide phosphate-binding region:ATP	45	5.70342	0.632412	FRK, CDK18, ERBB4, ASS1, ERBB2, MAPKAPK3, HELZ, SETX, ACVR1C, KIF13A, CHD9, ACVR1B, CHD7, STK32A, NOD1, PAK2, PAK4, MAP3K1, MAP3K9, DDX24, CKMT1, DCLK3, MAP2K6, CDK13, TEC, NLRP6, MAGI3, LYN, MYO3B, MET, TAOK3, MINK1, WNK2, GAK, ACSM3, BC021891, EPHA4, CDKL1, MAPK13, GTF2F2, ERN1, TNK1, MYH14, BMPR1B, MYO18A	687	776	11634	0.982026	1	0.999999	100
UP_KEYWORDS	ATP-binding	65	8.23828	0.663953	CDK18, FAM20C, PPIP5K1, HELZ, SETX, ACVR1C, KIF13A, ACVR1B, NLRC4, NOD1, PAK2, MAP3K9, PAK4, DDX24, TRPV4, MAP2K6, CDK13, NLRP6, MAGI3, LYN, PIK3CB, MYO3B, MINK1, CFTR, WNK2, GAK, BC021891, ATP2C2, PANK3, CDKL1, ATP2C1, ERN1, SLC27A2, MYO18A, FRK, ERBB4, MVD, ASS1, ERBB2, OAS3, MAPKAPK3, HSPA1B, OAS2, CHD9, STK32A, CHD7, NAIP2, MAP3K1, NAIP5, CKMT1, DCLK3, NAIP1, MYO5C, ACSL5, TEC, TAOK3, MET, AT…	762	1129	12861	0.971716	1	0.950158	100
GOTERM_MF_DIRECT	GO:0016740~transferase activity	66	8.36502	0.77587	SEC1, CDK18, B3GALT5, FAM20C, PPIP5K1, GGT1, ACVR1C, ST6GALNAC5, ACVR1B, UGT1A7C, PAK2, WWP2, MAP3K9, PAK4, MAP2K6, CDK13, LYN, PIK3CB, MYO3B, MINK1, WNK2, CDS1, UGT1A1, LPCAT4, GAK, BC021891, PANK3, CDKL1, CHST7, CHST8, ERN1, BCAT1, GALNT3, FRK, FUT9, TALDO1, ERBB4, GALNT7, ERBB2, OAS3, MAPKAPK3, OAS2, UGT1A9, STK32A, UGT1A2, MAP3K1, CKMT1, DCLK3, B4GALNT3, B3GNT3, HS6ST1, FUT2, TGM5, GALNT12, T…	639	1206	10934	0.936429	1	0.999669	100
GOTERM_MF_DIRECT	GO:0005524~ATP binding	67	8.49176	0.789485	CDK18, FAM20C, PPIP5K1, HELZ, SETX, ACVR1C, KIF13A, ACVR1B, NLRC4, NOD1, PAK2, MAP3K9, PAK4, DDX24, TRPV4, MAP2K6, CDK13, NLRP6, MAGI3, LYN, PIK3CB, MYO3B, MINK1, CFTR, WNK2, GAK, BC021891, ATP2C2, PANK3, CDKL1, ATP2C1, ERN1, OAS1G, SLC27A2, MYO18A, FRK, ERBB4, MVD, ASS1, ERBB2, OAS3, MAPKAPK3, HSPA1B, OAS2, CHD9, STK32A, CHD7, NAIP2, MAP3K1, NAIP5, CKMT1, DCLK3, NAIP1, MYO5C, ACSL5, TEC, SWAP70,…	639	1230	10934	0.932069	1	0.99975	100
UP_KEYWORDS	Nucleotide-binding	78	9.88593	0.840998	CDK18, ATL2, FAM20C, PPIP5K1, HELZ, SETX, ACVR1C, KIF13A, ACVR1B, NLRC4, NOD1, PAK2, MAP3K9, PAK4, NT5C2, DDX24, TRPV4, RAB25, RAB27B, RAB20, MAP2K6, CDK13, GBP8, NLRP6, MAGI3, LYN, PIK3CB, SUCLG1, MYO3B, MINK1, CFTR, WNK2, GAK, BC021891, ATP2C2, CDKL1, PANK3, RAB19, ATP2C1, ERN1, TUBA4A, SLC27A2, MYO18A, ARL4C, FRK, ASS1, ERBB4, MVD, ERBB2, MAPKAPK3, OAS3, OAS2, HSPA1B, CHD9, CHD7, STK32A, NAIP2…	762	1435	12861	0.917408	1	0.986481	100
GOTERM_MF_DIRECT	GO:0000166~nucleotide binding	81	10.2662	0.947429	CDK18, ATL2, FAM20C, PPIP5K1, HELZ, SETX, ACVR1C, KIF13A, ACVR1B, NLRC4, NOD1, PAK2, MAP3K9, PAK4, NT5C2, DDX24, TRPV4, SYNJ2, RAB25, RBM47, RAB27B, RAB20, MAP2K6, CDK13, NLRP6, MAGI3, LYN, PIK3CB, SUCLG1, MYO3B, MINK1, CFTR, WNK2, PPARGC1A, PPARGC1B, GAK, BC021891, ATP2C2, CDKL1, PANK3, RAB19, ATP2C1, ERN1, TUBA4A, ESRP2, SLC27A2, MYO18A, ARL4C, FRK, ASS1, ERBB4, MVD, ERBB2, MAPKAPK3, OAS3, IGF2…	639	1600	10934	0.86625	1	0.999999	100
Annotation Cluster 79	Enrichment Score: 0.5286678849113118
Category	Term	Count	%	PValue	Genes	List Total	Pop Hits	Pop Total	Fold Enrichment	Bonferroni	Benjamini	FDR
GOTERM_BP_DIRECT	GO:0045165~cell fate commitment	6	0.760456	0.0948694	HES1, WNT7B, WNT4, ERBB4, SOX9, WNT7A	659	42	11312	2.4522	1	0.933311	83.3411
INTERPRO	IPR018161:Wnt protein, conserved site	3	0.380228	0.111814	WNT7B, WNT4, WNT7A	715	10	12257	5.1428	1	0.899655	85.1259
INTERPRO	IPR005817:Wnt	3	0.380228	0.111814	WNT7B, WNT4, WNT7A	715	10	12257	5.1428	1	0.899655	85.1259
SMART	SM00097:WNT1	3	0.380228	0.138375	WNT7B, WNT4, WNT7A	453	10	6828	4.52185	1	0.789549	86.2352
GOTERM_BP_DIRECT	GO:0060070~canonical Wnt signaling pathway	7	0.887199	0.193354	FZD10, WNT7B, WNT4, PTPRU, WNT7A, KLF4, BCL9	659	67	11312	1.7934	1	0.985205	97.9005
GOTERM_MF_DIRECT	GO:0005109~frizzled binding	4	0.506971	0.22226	MAGI3, WNT7B, WNT4, WNT7A	639	28	10934	2.44444	1	0.938312	97.9018
GOTERM_BP_DIRECT	GO:0035567~non-canonical Wnt signaling pathway	3	0.380228	0.23784	FZD10, WNT4, WNT7A	659	16	11312	3.21851	1	0.991897	99.2429
KEGG_PATHWAY	mmu05217:Basal cell carcinoma	4	0.506971	0.515742	FZD10, WNT7B, WNT4, WNT7A	305	44	4931	1.46975	1	0.887439	99.9917
GOTERM_CC_DIRECT	GO:0005788~endoplasmic reticulum lumen	6	0.760456	0.583682	NTF5, WNT7B, WNT4, P4HA3, SLC27A2, WNT7A	705	87	12004	1.17427	1	0.970724	99.9995
GOTERM_BP_DIRECT	GO:0016055~Wnt signaling pathway	10	1.26743	0.612711	FZD10, WNT7B, WNT4, CCDC88C, TLE3, CTNND1, CELSR2, TAX1BP3, WNT7A, BCL9	659	163	11312	1.05309	1	0.999978	100
UP_KEYWORDS	Wnt signaling pathway	9	1.14068	0.639671	FZD10, WNT7B, WNT4, CCDC88C, TLE3, CTNND1, TAX1BP3, WNT7A, BCL9	762	146	12861	1.04042	1	0.943809	99.9999
KEGG_PATHWAY	mmu04916:Melanogenesis	5	0.633714	0.727291	FZD10, WNT7B, WNT4, CALML3, WNT7A	305	79	4931	1.02324	1	0.952951	100
KEGG_PATHWAY	mmu04310:Wnt signaling pathway	5	0.633714	0.931345	FZD10, WNT7B, WNT4, MMP7, WNT7A	305	115	4931	0.702922	1	0.992009	100
Annotation Cluster 80	Enrichment Score: 0.517036628880029
Category	Term	Count	%	PValue	Genes	List Total	Pop Hits	Pop Total	Fold Enrichment	Bonferroni	Benjamini	FDR
KEGG_PATHWAY	mmu04510:Focal adhesion	16	2.02788	0.176404	VAV3, PDGFA, PIK3CB, ERBB2, MET, MYL12B, LAMB3, LAMA3, ARHGAP5, PAK2, LAMA5, PAK4, ITGB6, RELN, LAMC2, SPP1	305	187	4931	1.38329	1	0.735937	91.9253
KEGG_PATHWAY	mmu04512:ECM-receptor interaction	7	0.887199	0.349014	LAMB3, LAMA3, LAMA5, ITGB6, RELN, LAMC2, SPP1	305	78	4931	1.4509	1	0.819161	99.6174
KEGG_PATHWAY	mmu04151:PI3K-Akt signaling pathway	19	2.40811	0.456603	CSF3, PDGFA, PIK3CB, MET, TLR2, GNG12, CDKN1A, LAMB3, LAMA3, LAMA5, ITGB6, RELN, LAMC2, NGFR, GNG4, MYB, PPP2R2B, PPP2R2C, SPP1	305	279	4931	1.10099	1	0.858645	99.9632
Annotation Cluster 81	Enrichment Score: 0.498922940655877
Category	Term	Count	%	PValue	Genes	List Total	Pop Hits	Pop Total	Fold Enrichment	Bonferroni	Benjamini	FDR
GOTERM_BP_DIRECT	GO:0000079~regulation of cyclin-dependent protein serine/threonine kinase activity	4	0.506971	0.0833623	CDKN1A, CDKN2A, CDKN2B, SFN	659	18	11312	3.81453	1	0.918102	79.0928
GOTERM_MF_DIRECT	GO:0004861~cyclin-dependent protein serine/threonine kinase inhibitor activity	3	0.380228	0.152473	CDKN1A, CDKN2A, CDKN2B	639	12	10934	4.27778	1	0.912259	92.138
GOTERM_BP_DIRECT	GO:0042326~negative regulation of phosphorylation	3	0.380228	0.281953	CDKN1A, CDKN2A, CDKN2B	659	18	11312	2.8609	1	0.995953	99.7408
GOTERM_BP_DIRECT	GO:0007050~cell cycle arrest	6	0.760456	0.315298	CDKN1A, CDKN2A, CDKN2B, ERN1, SKIL, ZFHX3	659	64	11312	1.60926	1	0.997268	99.8898
KEGG_PATHWAY	mmu04115:p53 signaling pathway	6	0.760456	0.347481	CDKN1A, CDKN2A, SERPINB5, GADD45G, SFN, PERP	305	63	4931	1.53973	1	0.822477	99.6056
BIOCARTA	m_cellcyclePathway:Cyclins and Cell Cycle Regulation	3	0.380228	0.480529	CDKN1A, CDKN2A, CDKN2B	78	22	1066	1.86364	1	0.999865	99.9542
BIOCARTA	m_g1Pathway:Cell Cycle: G1/S Check Point	3	0.380228	0.57241	CDKN1A, CDKN2A, CDKN2B	78	26	1066	1.57692	1	0.99974	99.9953
KEGG_PATHWAY	mmu04110:Cell cycle	5	0.633714	0.944488	CDKN1A, CDKN2A, CDKN2B, GADD45G, SFN	305	120	4931	0.673634	1	0.994128	100
Annotation Cluster 82	Enrichment Score: 0.47274886383738535
Category	Term	Count	%	PValue	Genes	List Total	Pop Hits	Pop Total	Fold Enrichment	Bonferroni	Benjamini	FDR
GOTERM_BP_DIRECT	GO:0006811~ion transport	27	3.42205	0.176541	LRRC8D, LTF, TRPV4, SLCO3A1, KCNQ1, GABRP, SLCO4A1, MFI2, TMC4, STIM2, CFTR, ITPR3, KCNK1, CACNA2D3, LRRC26, SLC34A2, LCN2, KCNN4, ATP2C2, BSPRY, ATP2C1, SLC5A9, CP, STEAP2, SLC40A1, STEAP1, ADD2	659	368	11312	1.25942	1	0.981061	96.9577
UP_KEYWORDS	Ion transport	26	3.29531	0.340753	LRRC8D, LTF, TRPV4, SLCO3A1, KCNQ1, GABRP, SLCO4A1, MFI2, TMC4, STIM2, CFTR, ITPR3, KCNK1, CACNA2D3, LRRC26, SLC34A2, LCN2, KCNN4, ATP2C2, BSPRY, ATP2C1, SLC5A9, CP, STEAP2, STEAP1, SLC40A1	762	384	12861	1.14278	1	0.824561	99.6478
UP_KEYWORDS	Ion channel	11	1.39417	0.634555	KCNN4, TMC4, LRRC8D, TRPV4, CFTR, ITPR3, CACNA2D3, KCNK1, KCNQ1, LRRC26, GABRP	762	181	12861	1.02573	1	0.944347	99.9999
Annotation Cluster 83	Enrichment Score: 0.45071411737911843
Category	Term	Count	%	PValue	Genes	List Total	Pop Hits	Pop Total	Fold Enrichment	Bonferroni	Benjamini	FDR
INTERPRO	IPR001715:Calponin homology domain	7	0.887199	0.194264	MICALL2, VAV3, SPECC1, LMO7, IQGAP2, CAMSAP3, PLEC	715	67	12257	1.79102	1	0.950878	96.8921
SMART	SM00033:CH	6	0.760456	0.351882	MICALL2, VAV3, SPECC1, LMO7, IQGAP2, PLEC	453	59	6828	1.53283	1	0.933036	99.6894
UP_SEQ_FEATURE	domain:CH	3	0.380228	0.650231	VAV3, SPECC1, IQGAP2	687	37	11634	1.37307	1	0.999999	100
Annotation Cluster 84	Enrichment Score: 0.44938817899781613
Category	Term	Count	%	PValue	Genes	List Total	Pop Hits	Pop Total	Fold Enrichment	Bonferroni	Benjamini	FDR
GOTERM_BP_DIRECT	GO:0090630~activation of GTPase activity	9	1.14068	0.0428318	RALGAPA2, SGSM1, TIAM1, FOXJ1, ARHGEF16, TBC1D30, TAX1BP3, TBC1D8B, TBC1D2	659	68	11312	2.27189	1	0.83475	54.4845
GOTERM_BP_DIRECT	GO:0031338~regulation of vesicle fusion	4	0.506971	0.300759	SGSM1, TBC1D30, TBC1D8B, TBC1D2	659	33	11312	2.08065	1	0.99684	99.8392
INTERPRO	IPR000195:Rab-GTPase-TBC domain	4	0.506971	0.350319	SGSM1, TBC1D30, TBC1D8B, TBC1D2	715	36	12257	1.90474	1	0.989625	99.9023
SMART	SM00164:TBC	4	0.506971	0.411451	SGSM1, TBC1D30, TBC1D8B, TBC1D2	453	35	6828	1.72261	1	0.957986	99.914
UP_SEQ_FEATURE	domain:Rab-GAP TBC	3	0.380228	0.553126	SGSM1, TBC1D30, TBC1D8B	687	31	11634	1.63882	1	0.99999	99.9999
GOTERM_CC_DIRECT	GO:0012505~endomembrane system	6	0.760456	0.752405	SGSM1, MPP5, TBC1D30, TBC1D8B, CDC42EP5, TBC1D2	705	106	12004	0.96379	1	0.991944	100
GOTERM_BP_DIRECT	GO:0006886~intracellular protein transport	9	1.14068	0.925209	KIF13A, AP1M2, SGSM1, MLPH, RPH3AL, NGFR, TBC1D30, TBC1D8B, TBC1D2	659	209	11312	0.73918	1	1	100
Annotation Cluster 85	Enrichment Score: 0.4171012839955054
Category	Term	Count	%	PValue	Genes	List Total	Pop Hits	Pop Total	Fold Enrichment	Bonferroni	Benjamini	FDR
KEGG_PATHWAY	mmu00564:Glycerophospholipid metabolism	9	1.14068	0.0785366	GPD2, GPD1, PLA2G12A, MBOAT2, CDS1, PLA2G2D, LPIN1, LPCAT4, PLA2G5	305	73	4931	1.99322	1	0.600804	65.3731
GOTERM_BP_DIRECT	GO:0008654~phospholipid biosynthetic process	4	0.506971	0.548848	MBOAT2, CDS1, LPCAT4, ACSL5	659	49	11312	1.40126	1	0.999925	99.9999
UP_KEYWORDS	Phospholipid biosynthesis	3	0.380228	0.680492	MBOAT2, CDS1, LPCAT4	762	39	12861	1.2983	1	0.955477	100
UP_KEYWORDS	Phospholipid metabolism	3	0.380228	0.731556	MBOAT2, CDS1, LPCAT4	762	43	12861	1.17753	1	0.968074	100
Annotation Cluster 86	Enrichment Score: 0.4141537170600826
Category	Term	Count	%	PValue	Genes	List Total	Pop Hits	Pop Total	Fold Enrichment	Bonferroni	Benjamini	FDR
UP_KEYWORDS	Calcium transport	7	0.887199	0.159124	BSPRY, ATP2C2, ATP2C1, STIM2, TRPV4, ITPR3, CACNA2D3	762	62	12861	1.90558	1	0.639872	90.4592
GOTERM_BP_DIRECT	GO:0006816~calcium ion transport	9	1.14068	0.194758	KCNN4, BSPRY, ATP2C2, ATP2C1, STIM2, TRPV4, ITPR3, CACNA2D3, MYB	659	96	11312	1.60926	1	0.984885	97.9652
GOTERM_MF_DIRECT	GO:0005262~calcium channel activity	4	0.506971	0.61771	TRPV4, ITPR3, CACNA2D3, PKD1L2	639	54	10934	1.26749	1	0.99658	100
GOTERM_BP_DIRECT	GO:0070588~calcium ion transmembrane transport	4	0.506971	0.652219	ATP2C1, TRPV4, ITPR3, CACNA2D3	659	57	11312	1.20459	1	0.999991	100
UP_KEYWORDS	Calcium channel	3	0.380228	0.680492	TRPV4, ITPR3, CACNA2D3	762	39	12861	1.2983	1	0.955477	100
Annotation Cluster 87	Enrichment Score: 0.4022686315537202
Category	Term	Count	%	PValue	Genes	List Total	Pop Hits	Pop Total	Fold Enrichment	Bonferroni	Benjamini	FDR
GOTERM_MF_DIRECT	GO:0004871~signal transducer activity	23	2.91508	0.0638873	GPRC5C, STAT5A, OMP, F2RL1, STAT5B, MAPKAPK3, OXTR, CELSR2, GNG12, GPRC5A, JUP, CBLC, FZD10, PLCE1, ATP2C1, P2RY14, GPR39, PLCH2, PLCH1, PLCD3, ADRA2C, HTR1D, GNG4	639	267	10934	1.47399	1	0.75476	63.7558
UP_KEYWORDS	Transducer	16	2.02788	0.138055	GPRC5C, F2RL1, OXTR, CELSR2, GNG12, GPRC5A, PLCE1, FZD10, GPR39, PLCH2, P2RY14, PLCH1, PLCD3, ADRA2C, HTR1D, GNG4	762	186	12861	1.45187	1	0.617603	86.6559
UP_KEYWORDS	G-protein coupled receptor	10	1.26743	0.431311	FZD10, GPRC5C, P2RY14, GPR39, F2RL1, OXTR, ADRA2C, CELSR2, HTR1D, GPRC5A	762	138	12861	1.22304	1	0.876659	99.9525
GOTERM_MF_DIRECT	GO:0004930~G-protein coupled receptor activity	10	1.26743	0.457046	FZD10, GPRC5C, P2RY14, GPR39, F2RL1, OXTR, ADRA2C, CELSR2, HTR1D, GPRC5A	639	143	10934	1.19658	1	0.988335	99.9916
GOTERM_BP_DIRECT	GO:0007186~G-protein coupled receptor signaling pathway	14	1.7744	0.663129	GPRC5C, F2RL1, OXTR, CELSR2, GNG12, ITPR3, GPRC5A, PLCE1, FZD10, GPR39, P2RY14, ADRA2C, GNG4, HTR1D	659	243	11312	0.988953	1	0.999993	100
INTERPRO	IPR000276:G protein-coupled receptor, rhodopsin-like	6	0.760456	0.801279	P2RY14, GPR39, F2RL1, OXTR, ADRA2C, HTR1D	715	114	12257	0.902245	1	0.999998	100
KEGG_PATHWAY	mmu04080:Neuroactive ligand-receptor interaction	6	0.760456	0.805378	P2RY14, F2RL1, OXTR, ADRA2C, HTR1D, GABRP	305	108	4931	0.898179	1	0.96842	100
INTERPRO	IPR017452:GPCR, rhodopsin-like, 7TM	6	0.760456	0.813301	P2RY14, GPR39, F2RL1, OXTR, ADRA2C, HTR1D	715	116	12257	0.886689	1	0.999999	100
Annotation Cluster 88	Enrichment Score: 0.392895563747377
Category	Term	Count	%	PValue	Genes	List Total	Pop Hits	Pop Total	Fold Enrichment	Bonferroni	Benjamini	FDR
GOTERM_BP_DIRECT	GO:0045071~negative regulation of viral genome replication	4	0.506971	0.236587	IFITM1, OAS3, LTF, ADAR	659	29	11312	2.36764	1	0.992128	99.2202
GOTERM_BP_DIRECT	GO:0009615~response to virus	6	0.760456	0.443906	LCN2, IFITM1, CLU, OAS3, OAS2, ADAR	659	75	11312	1.37323	1	0.999557	99.9974
UP_KEYWORDS	Antiviral defense	5	0.633714	0.503877	IFITM1, IFNE, OAS3, OAS2, ADAR	762	62	12861	1.36113	1	0.905606	99.9925
GOTERM_BP_DIRECT	GO:0051607~defense response to virus	8	1.01394	0.506771	IFITM1, IFNE, F2RL1, OAS3, OAS2, OAS1G, IFNGR2, ADAR	659	115	11312	1.19411	1	0.999843	99.9997
Annotation Cluster 89	Enrichment Score: 0.38186411099769135
Category	Term	Count	%	PValue	Genes	List Total	Pop Hits	Pop Total	Fold Enrichment	Bonferroni	Benjamini	FDR
GOTERM_MF_DIRECT	GO:0000979~RNA polymerase II core promoter sequence-specific DNA binding	6	0.760456	0.216281	HOXB3, FOS, CEBPB, STAT5A, STAT5B, NR4A2	639	55	10934	1.86667	1	0.940187	97.6397
BIOCARTA	m_gleevecPathway:Inhibition of Cellular Proliferation by Gleevec	4	0.506971	0.22785	FOS, MAP3K1, STAT5A, STAT5B	78	23	1066	2.37681	1	0.999118	95.1946
BIOCARTA	m_il3Pathway:IL 3 signaling pathway	3	0.380228	0.268211	FOS, STAT5A, STAT5B	78	14	1066	2.92857	1	0.999157	97.4413
KEGG_PATHWAY	mmu04917:Prolactin signaling pathway	6	0.760456	0.297898	FOS, PIK3CB, MAPK13, STAT5A, STAT5B, CISH	305	59	4931	1.64412	1	0.819658	98.9805
BIOCARTA	m_pdgfPathway:PDGF Signaling Pathway	4	0.506971	0.34988	FOS, PDGFA, MAP3K1, STAT5A	78	29	1066	1.88506	1	0.999767	99.3621
BIOCARTA	m_epoPathway:EPO Signaling Pathway	3	0.380228	0.377883	FOS, STAT5A, STAT5B	78	18	1066	2.27778	1	0.999687	99.6196
KEGG_PATHWAY	mmu05221:Acute myeloid leukemia	5	0.633714	0.4287	JUP, PIK3CB, STAT5A, STAT5B, RARA	305	54	4931	1.49696	1	0.84957	99.9296
KEGG_PATHWAY	mmu05220:Chronic myeloid leukemia	6	0.760456	0.447176	CBLC, CDKN1A, CDKN2A, PIK3CB, STAT5A, STAT5B	305	71	4931	1.36624	1	0.858012	99.954
BIOCARTA	m_il2Pathway:IL 2 signaling pathway	3	0.380228	0.480529	FOS, STAT5A, STAT5B	78	22	1066	1.86364	1	0.999865	99.9542
BIOCARTA	m_il2rbPathway:IL-2 Receptor Beta Chain in T cell Activation	4	0.506971	0.508589	FOS, IKZF3, STAT5A, STAT5B	78	37	1066	1.47748	1	0.999682	99.9761
BIOCARTA	m_tpoPathway:TPO Signaling Pathway	3	0.380228	0.527943	FOS, STAT5A, STAT5B	78	24	1066	1.70833	1	0.999611	99.9851
BIOCARTA	m_egfPathway:EGF Signaling Pathway	3	0.380228	0.593501	FOS, MAP3K1, STAT5A	78	27	1066	1.51852	1	0.999715	99.9974
GOTERM_MF_DIRECT	GO:0003690~double-stranded DNA binding	6	0.760456	0.762991	FOS, STAT5A, STAT5B, AIM2, KLF4, NFIB	639	108	10934	0.950617	1	0.999597	100
KEGG_PATHWAY	mmu05161:Hepatitis B	7	0.887199	0.772981	FOS, CDKN1A, PIK3CB, MAP3K1, STAT5A, STAT5B, TLR2	305	122	4931	0.927627	1	0.961991	100
Annotation Cluster 90	Enrichment Score: 0.38126140434636796
Category	Term	Count	%	PValue	Genes	List Total	Pop Hits	Pop Total	Fold Enrichment	Bonferroni	Benjamini	FDR
UP_SEQ_FEATURE	propeptide:Removed in mature form	12	1.52091	0.336346	LYPD6B, ALPL, LY6E, PDGFA, MFI2, TGFA, RAB25, GNG12, GNG4, CD24A, HGFAC, UBL3	687	159	11634	1.27808	1	0.9995	99.9119
GOTERM_CC_DIRECT	GO:0031225~anchored component of membrane	7	0.887199	0.381226	LYPD6B, ALPL, H60C, LY6E, MFI2, SVIP, CD24A	705	85	12004	1.40222	1	0.89914	99.8796
UP_KEYWORDS	GPI-anchor	6	0.760456	0.560076	LYPD6B, ALPL, H60C, LY6E, MFI2, CD24A	762	84	12861	1.20557	1	0.922418	99.9985
Annotation Cluster 91	Enrichment Score: 0.3676440177726911
Category	Term	Count	%	PValue	Genes	List Total	Pop Hits	Pop Total	Fold Enrichment	Bonferroni	Benjamini	FDR
INTERPRO	IPR020845:AMP-binding, conserved site	3	0.380228	0.282528	ACSM3, SLC27A2, ACSL5	715	18	12257	2.85711	1	0.978435	99.5184
INTERPRO	IPR000873:AMP-dependent synthetase/ligase	3	0.380228	0.348187	ACSM3, SLC27A2, ACSL5	715	21	12257	2.44895	1	0.989704	99.897
GOTERM_BP_DIRECT	GO:0006631~fatty acid metabolic process	9	1.14068	0.407114	ACSM3, C3, STAT5A, ACOT11, STAT5B, FABP4, 4833423E24RIK, SLC27A2, ACSL5	659	121	11312	1.27677	1	0.999278	99.9917
UP_KEYWORDS	Fatty acid metabolism	5	0.633714	0.844954	ACSM3, C3, 4833423E24RIK, SLC27A2, ACSL5	762	99	12861	0.852422	1	0.986453	100
Annotation Cluster 92	Enrichment Score: 0.3673596025299632
Category	Term	Count	%	PValue	Genes	List Total	Pop Hits	Pop Total	Fold Enrichment	Bonferroni	Benjamini	FDR
KEGG_PATHWAY	mmu04664:Fc epsilon RI signaling pathway	6	0.760456	0.249667	VAV3, LYN, PIK3CB, MAPK13, INPP5D, MAP2K6	305	55	4931	1.7637	1	0.78612	97.5872
KEGG_PATHWAY	mmu04662:B cell receptor signaling pathway	6	0.760456	0.35998	FOS, VAV3, LYN, PIK3CB, INPP5D, BLNK	305	64	4931	1.51568	1	0.82134	99.6931
KEGG_PATHWAY	mmu04666:Fc gamma R-mediated phagocytosis	4	0.506971	0.879593	VAV3, LYN, PIK3CB, INPP5D	305	80	4931	0.808361	1	0.982084	100
Annotation Cluster 93	Enrichment Score: 0.3458803002438591
Category	Term	Count	%	PValue	Genes	List Total	Pop Hits	Pop Total	Fold Enrichment	Bonferroni	Benjamini	FDR
INTERPRO	IPR023214:HAD-like domain	7	0.887199	0.222145	ATP2C2, EYA2, ATP2C1, NT5C2, ATP11A, LPIN1, NANP	715	70	12257	1.71427	1	0.961834	98.2353
UP_SEQ_FEATURE	metal ion-binding site:Magnesium	7	0.887199	0.439487	ALPL, ATP2C2, EYA2, ATP2C1, NT5C2, ATP11A, SMPD3	687	90	11634	1.31713	1	0.999924	99.9951
UP_SEQ_FEATURE	active site:4-aspartylphosphate intermediate	3	0.380228	0.497892	ATP2C2, ATP2C1, ATP11A	687	28	11634	1.81441	1	0.999972	99.9993
INTERPRO	IPR018303:P-type ATPase, phosphorylation site	3	0.380228	0.528482	ATP2C2, ATP2C1, ATP11A	715	30	12257	1.71427	1	0.999132	99.9994
INTERPRO	IPR023299:P-type ATPase, cytoplasmic domain N	3	0.380228	0.528482	ATP2C2, ATP2C1, ATP11A	715	30	12257	1.71427	1	0.999132	99.9994
INTERPRO	IPR001757:Cation-transporting P-type ATPase	3	0.380228	0.528482	ATP2C2, ATP2C1, ATP11A	715	30	12257	1.71427	1	0.999132	99.9994
INTERPRO	IPR008250:P-type ATPase, A domain	3	0.380228	0.528482	ATP2C2, ATP2C1, ATP11A	715	30	12257	1.71427	1	0.999132	99.9994
Annotation Cluster 94	Enrichment Score: 0.3383819378948607
Category	Term	Count	%	PValue	Genes	List Total	Pop Hits	Pop Total	Fold Enrichment	Bonferroni	Benjamini	FDR
GOTERM_CC_DIRECT	GO:0031090~organelle membrane	6	0.760456	0.158002	CYP39A1, FAAH, FMO2, CYP21A1, DHRS9, EPHX1	705	49	12004	2.08493	1	0.680196	91.0025
GOTERM_MF_DIRECT	GO:0004497~monooxygenase activity	3	0.380228	0.768779	CYP39A1, FMO2, CYP21A1	639	47	10934	1.0922	1	0.999628	100
UP_KEYWORDS	Monooxygenase	3	0.380228	0.795042	CYP39A1, FMO2, CYP21A1	762	49	12861	1.03334	1	0.979231	100
Annotation Cluster 95	Enrichment Score: 0.3263457350845667
Category	Term	Count	%	PValue	Genes	List Total	Pop Hits	Pop Total	Fold Enrichment	Bonferroni	Benjamini	FDR
KEGG_PATHWAY	mmu05218:Melanoma	6	0.760456	0.273554	CDKN1A, CDKN2A, PIK3CB, PDGFA, MET, CDH1	305	57	4931	1.70181	1	0.800312	98.4139
KEGG_PATHWAY	mmu05214:Glioma	6	0.760456	0.322579	CDKN1A, CDKN2A, PIK3CB, CALML3, PDGFA, TGFA	305	61	4931	1.59022	1	0.82054	99.359
KEGG_PATHWAY	mmu05212:Pancreatic cancer	5	0.633714	0.562994	CDKN2A, PIK3CB, RALBP1, ERBB2, TGFA	305	64	4931	1.26306	1	0.907222	99.9978
KEGG_PATHWAY	mmu05223:Non-small cell lung cancer	4	0.506971	0.630614	CDKN2A, PIK3CB, ERBB2, TGFA	305	52	4931	1.24363	1	0.926972	99.9998
KEGG_PATHWAY	mmu05215:Prostate cancer	5	0.633714	0.745291	CDKN1A, PIK3CB, PDGFA, ERBB2, TGFA	305	81	4931	0.997976	1	0.956187	100
Annotation Cluster 96	Enrichment Score: 0.32398224500966794
Category	Term	Count	%	PValue	Genes	List Total	Pop Hits	Pop Total	Fold Enrichment	Bonferroni	Benjamini	FDR
GOTERM_BP_DIRECT	GO:0008202~steroid metabolic process	6	0.760456	0.280755	CYP39A1, LDLR, MVD, CYP21A1, APOBR, DHCR24	659	61	11312	1.6884	1	0.995966	99.733
UP_KEYWORDS	Steroid metabolism	5	0.633714	0.411349	CYP39A1, LDLR, MVD, APOBR, DHCR24	762	55	12861	1.53436	1	0.872207	99.9242
UP_KEYWORDS	Cholesterol metabolism	4	0.506971	0.502464	LDLR, MVD, APOBR, DHCR24	762	45	12861	1.50026	1	0.906979	99.9922
UP_KEYWORDS	Sterol metabolism	4	0.506971	0.560636	LDLR, MVD, APOBR, DHCR24	762	49	12861	1.37779	1	0.920854	99.9986
GOTERM_BP_DIRECT	GO:0008203~cholesterol metabolic process	4	0.506971	0.737506	LDLR, MVD, APOBR, DHCR24	659	65	11312	1.05633	1	0.999999	100
Annotation Cluster 97	Enrichment Score: 0.2854888577386061
Category	Term	Count	%	PValue	Genes	List Total	Pop Hits	Pop Total	Fold Enrichment	Bonferroni	Benjamini	FDR
GOTERM_BP_DIRECT	GO:0002230~positive regulation of defense response to virus by host	8	1.01394	0.241882	PHYHIP, SLC35C1, CLDN7, PTPN22, ZC3H12A, KCNQ1, AIM2, MDH1	659	87	11312	1.57843	1	0.992185	99.312
GOTERM_BP_DIRECT	GO:0098792~xenophagy	5	0.633714	0.609714	PHYHIP, SLC35C1, CLDN7, KCNQ1, MDH1	659	72	11312	1.19204	1	0.999978	100
GOTERM_BP_DIRECT	GO:0098779~mitophagy in response to mitochondrial depolarization	4	0.506971	0.943635	PHYHIP, SLC35C1, STK32A, MDH1	659	103	11312	0.666618	1	1	100
Annotation Cluster 98	Enrichment Score: 0.2607801870682528
Category	Term	Count	%	PValue	Genes	List Total	Pop Hits	Pop Total	Fold Enrichment	Bonferroni	Benjamini	FDR
INTERPRO	IPR011011:Zinc finger, FYVE/PHD-type	10	1.26743	0.184213	BRPF1, MLPH, RPH3AL, BSN, EEA1, SPIRE2, KDM5A, ZMYND8, PCLO, ING1	715	109	12257	1.57272	1	0.947574	96.2069
INTERPRO	IPR019786:Zinc finger, PHD-type, conserved site	4	0.506971	0.590638	BRPF1, KDM5A, ZMYND8, ING1	715	52	12257	1.31867	1	0.999637	99.9999
INTERPRO	IPR019787:Zinc finger, PHD-finger	4	0.506971	0.698022	BRPF1, KDM5A, ZMYND8, ING1	715	61	12257	1.12411	1	0.999958	100
INTERPRO	IPR001965:Zinc finger, PHD-type	4	0.506971	0.774289	BRPF1, KDM5A, ZMYND8, ING1	715	69	12257	0.993777	1	0.999994	100
SMART	SM00249:PHD	4	0.506971	0.844668	BRPF1, KDM5A, ZMYND8, ING1	453	69	6828	0.873788	1	0.999827	100
Annotation Cluster 99	Enrichment Score: 0.25930942095734044
Category	Term	Count	%	PValue	Genes	List Total	Pop Hits	Pop Total	Fold Enrichment	Bonferroni	Benjamini	FDR
KEGG_PATHWAY	mmu00511:Other glycan degradation	3	0.380228	0.282359	NEU1, FUCA2, FUCA1	305	17	4931	2.85304	1	0.805831	98.6459
UP_KEYWORDS	Glycosidase	4	0.506971	0.686567	MGAM, NEU1, FUCA2, FUCA1	762	59	12861	1.14427	1	0.955517	100
GOTERM_MF_DIRECT	GO:0016798~hydrolase activity, acting on glycosyl bonds	3	0.380228	0.860175	NEU1, FUCA2, FUCA1	639	58	10934	0.885057	1	0.999955	100
Annotation Cluster 100	Enrichment Score: 0.25082573011005926
Category	Term	Count	%	PValue	Genes	List Total	Pop Hits	Pop Total	Fold Enrichment	Bonferroni	Benjamini	FDR
GOTERM_BP_DIRECT	GO:0043171~peptide catabolic process	3	0.380228	0.281953	CNDP2, ANPEP, RNPEP	659	18	11312	2.8609	1	0.995953	99.7408
GOTERM_MF_DIRECT	GO:0004177~aminopeptidase activity	3	0.380228	0.472953	PEPD, ANPEP, RNPEP	639	27	10934	1.90123	1	0.989799	99.9947
UP_KEYWORDS	Metalloprotease	5	0.633714	0.839276	PEPD, CNDP2, MMP7, ANPEP, RNPEP	762	98	12861	0.86112	1	0.986553	100
GOTERM_MF_DIRECT	GO:0008237~metallopeptidase activity	5	0.633714	0.886742	PEPD, CNDP2, MMP7, ANPEP, RNPEP	639	109	10934	0.784913	1	0.999978	100
Annotation Cluster 101	Enrichment Score: 0.24681927932647507
Category	Term	Count	%	PValue	Genes	List Total	Pop Hits	Pop Total	Fold Enrichment	Bonferroni	Benjamini	FDR
UP_SEQ_FEATURE	repeat:ANK 2	10	1.26743	0.503156	SOWAHB, CDKN2A, CDKN2B, TRP53BP2, ANKS6, OSBPL1A, ANKRD37, TRPV4, BCOR, PPP1R13L	687	147	11634	1.15201	1	0.99997	99.9994
UP_SEQ_FEATURE	repeat:ANK 1	10	1.26743	0.503156	SOWAHB, CDKN2A, CDKN2B, TRP53BP2, ANKS6, OSBPL1A, ANKRD37, TRPV4, BCOR, PPP1R13L	687	147	11634	1.15201	1	0.99997	99.9994
INTERPRO	IPR002110:Ankyrin repeat	11	1.39417	0.503293	SOWAHB, CDKN2A, CDKN2B, TRP53BP2, ANKS6, OSBPL1A, ANKRD37, TRPV4, ANKHD1, BCOR, PPP1R13L	715	166	12257	1.13596	1	0.998802	99.9987
INTERPRO	IPR020683:Ankyrin repeat-containing domain	11	1.39417	0.56416	SOWAHB, CDKN2A, CDKN2B, TRP53BP2, ANKS6, OSBPL1A, ANKRD37, TRPV4, ANKHD1, BCOR, PPP1R13L	715	174	12257	1.08373	1	0.999469	99.9998
UP_KEYWORDS	ANK repeat	11	1.39417	0.576923	SOWAHB, CDKN2A, CDKN2B, TRP53BP2, ANKS6, OSBPL1A, ANKRD37, TRPV4, ANKHD1, BCOR, PPP1R13L	762	173	12861	1.07316	1	0.926044	99.9991
SMART	SM00248:ANK	11	1.39417	0.62213	SOWAHB, CDKN2A, CDKN2B, TRP53BP2, ANKS6, OSBPL1A, ANKRD37, TRPV4, ANKHD1, BCOR, PPP1R13L	453	160	6828	1.03626	1	0.994397	99.9998
UP_SEQ_FEATURE	repeat:ANK 3	7	0.887199	0.725501	CDKN2A, CDKN2B, ANKS6, OSBPL1A, ANKRD37, TRPV4, BCOR	687	121	11634	0.979682	1	1	100
Annotation Cluster 102	Enrichment Score: 0.23265823032159177
Category	Term	Count	%	PValue	Genes	List Total	Pop Hits	Pop Total	Fold Enrichment	Bonferroni	Benjamini	FDR
INTERPRO	IPR023753:Pyridine nucleotide-disulphide oxidoreductase, FAD/NAD(P)-binding domain	5	0.633714	0.359411	GPD2, GSR, PYROXD1, FMO2, OSGIN1	715	52	12257	1.64833	1	0.990263	99.9221
UP_KEYWORDS	FAD	7	0.887199	0.555922	GPD2, GSR, PYROXD1, FMO2, STEAP2, STEAP1, DHCR24	762	101	12861	1.16976	1	0.922015	99.9983
UP_SEQ_FEATURE	nucleotide phosphate-binding region:FAD	4	0.506971	0.61214	GPD2, GSR, FMO2, DHCR24	687	53	11634	1.27808	1	0.999998	100
UP_KEYWORDS	Flavoprotein	7	0.887199	0.631018	GPD2, GSR, PYROXD1, FMO2, STEAP2, STEAP1, DHCR24	762	109	12861	1.08391	1	0.944205	99.9999
GOTERM_MF_DIRECT	GO:0050660~flavin adenine dinucleotide binding	3	0.380228	0.889634	GSR, FMO2, DHCR24	639	63	10934	0.814815	1	0.99998	100
Annotation Cluster 103	Enrichment Score: 0.2092917271263579
Category	Term	Count	%	PValue	Genes	List Total	Pop Hits	Pop Total	Fold Enrichment	Bonferroni	Benjamini	FDR
KEGG_PATHWAY	mmu04728:Dopaminergic synapse	9	1.14068	0.310517	FOS, PPP1R1B, MAPK13, CALML3, GNG12, ITPR3, PPP2R2B, GNG4, PPP2R2C	305	104	4931	1.39909	1	0.823209	99.1942
KEGG_PATHWAY	mmu04723:Retrograde endocannabinoid signaling	6	0.760456	0.409993	MAPK13, FAAH, GNG12, ITPR3, GNG4, GABRP	305	68	4931	1.42652	1	0.844599	99.8931
KEGG_PATHWAY	mmu04725:Cholinergic synapse	6	0.760456	0.608969	FOS, PIK3CB, GNG12, ITPR3, GNG4, KCNQ1	305	85	4931	1.14122	1	0.921811	99.9995
KEGG_PATHWAY	mmu04726:Serotonergic synapse	5	0.633714	0.688505	GNG12, ITPR3, HTR1D, GNG4, ALOX8	305	75	4931	1.07781	1	0.942295	100
KEGG_PATHWAY	mmu04713:Circadian entrainment	5	0.633714	0.698551	FOS, CALML3, GNG12, ITPR3, GNG4	305	76	4931	1.06363	1	0.94362	100
KEGG_PATHWAY	mmu05034:Alcoholism	4	0.506971	0.949379	PPP1R1B, CALML3, GNG12, GNG4	305	99	4931	0.653221	1	0.994823	100
KEGG_PATHWAY	mmu04724:Glutamatergic synapse	3	0.380228	0.968182	GNG12, ITPR3, GNG4	305	83	4931	0.584357	1	0.997408	100
Annotation Cluster 104	Enrichment Score: 0.20506651678224802
Category	Term	Count	%	PValue	Genes	List Total	Pop Hits	Pop Total	Fold Enrichment	Bonferroni	Benjamini	FDR
KEGG_PATHWAY	mmu04380:Osteoclast differentiation	8	1.01394	0.462189	FOS, PIK3CB, MAPK13, ACP5, IFNGR2, MAP2K6, BLNK, TEC	305	104	4931	1.24363	1	0.85619	99.9678
KEGG_PATHWAY	mmu04620:Toll-like receptor signaling pathway	6	0.760456	0.519466	FOS, PIK3CB, MAPK13, TLR2, MAP2K6, SPP1	305	77	4931	1.25978	1	0.887062	99.9925
BIOCARTA	m_keratinocytePathway:Keratinocyte Differentiation	4	0.506971	0.629928	FOS, MAPK13, MAP3K1, MAP2K6	78	44	1066	1.24242	1	0.999786	99.9991
KEGG_PATHWAY	mmu04668:TNF signaling pathway	6	0.760456	0.723386	FOS, IL18R1, CEBPB, PIK3CB, MAPK13, MAP2K6	305	97	4931	1.00003	1	0.952745	100
BIOCARTA	m_mapkPathway:MAPKinase Signaling Pathway	5	0.633714	0.862241	FOS, PAK2, MAPK13, MAP3K1, MAP2K6	78	82	1066	0.833333	1	1	100
Annotation Cluster 105	Enrichment Score: 0.19758615316335423
Category	Term	Count	%	PValue	Genes	List Total	Pop Hits	Pop Total	Fold Enrichment	Bonferroni	Benjamini	FDR
INTERPRO	IPR003961:Fibronectin, type III	12	1.52091	0.251185	PTPRJ, PHYHIP, EPHA4, TRIM36, IL20RB, PTPRH, FNDC1, F3, L1CAM, PTPRU, IFNGR2, IGSF9	715	149	12257	1.38062	1	0.971511	99.0425
UP_SEQ_FEATURE	domain:Fibronectin type-III 4	3	0.380228	0.717698	PTPRJ, L1CAM, PTPRU	687	42	11634	1.20961	1	1	100
SMART	SM00060:FN3	7	0.887199	0.737181	PTPRJ, EPHA4, PTPRH, FNDC1, L1CAM, PTPRU, IGSF9	453	109	6828	0.967981	1	0.998534	100
UP_SEQ_FEATURE	domain:Fibronectin type-III 2	5	0.633714	0.762385	PTPRJ, EPHA4, L1CAM, PTPRU, IGSF9	687	87	11634	0.973247	1	1	100
UP_SEQ_FEATURE	domain:Fibronectin type-III 1	5	0.633714	0.770172	PTPRJ, EPHA4, L1CAM, PTPRU, IGSF9	687	88	11634	0.962187	1	1	100
UP_SEQ_FEATURE	domain:Fibronectin type-III 3	3	0.380228	0.836012	PTPRJ, L1CAM, PTPRU	687	54	11634	0.940805	1	1	100
Annotation Cluster 106	Enrichment Score: 0.19302313866532433
Category	Term	Count	%	PValue	Genes	List Total	Pop Hits	Pop Total	Fold Enrichment	Bonferroni	Benjamini	FDR
UP_SEQ_FEATURE	metal ion-binding site:Iron (heme axial ligand)	5	0.633714	0.39521	CYP39A1, CYP21A1, 4833423E24RIK, STEAP2, STEAP1	687	54	11634	1.56801	1	0.999841	99.9821
UP_KEYWORDS	Heme	5	0.633714	0.685572	CYP39A1, CYP21A1, 4833423E24RIK, STEAP2, STEAP1	762	78	12861	1.08192	1	0.956264	100
UP_KEYWORDS	Electron transport	3	0.380228	0.972859	4833423E24RIK, STEAP2, STEAP1	762	90	12861	0.562598	1	0.999355	100
Annotation Cluster 107	Enrichment Score: 0.1925037133164165
Category	Term	Count	%	PValue	Genes	List Total	Pop Hits	Pop Total	Fold Enrichment	Bonferroni	Benjamini	FDR
KEGG_PATHWAY	mmu05142:Chagas disease (American trypanosomiasis)	8	1.01394	0.318477	FOS, PIK3CB, C3, MAPK13, TLR2, PPP2R2B, IFNGR2, PPP2R2C	305	90	4931	1.43709	1	0.821279	99.3068
KEGG_PATHWAY	mmu04261:Adrenergic signaling in cardiomyocytes	7	0.887199	0.744726	PIK3CB, MAPK13, CALML3, CACNA2D3, PPP2R2B, KCNQ1, PPP2R2C	305	118	4931	0.959072	1	0.957231	100
KEGG_PATHWAY	mmu04071:Sphingolipid signaling pathway	6	0.760456	0.785153	PIK3CB, MAPK13, ACER2, SGPP2, PPP2R2B, PPP2R2C	305	105	4931	0.923841	1	0.964277	100
KEGG_PATHWAY	mmu04152:AMPK signaling pathway	5	0.633714	0.911919	PIK3CB, CFTR, PPP2R2B, PPARGC1A, PPP2R2C	305	109	4931	0.741615	1	0.989023	100
Annotation Cluster 108	Enrichment Score: 0.18075583533328676
Category	Term	Count	%	PValue	Genes	List Total	Pop Hits	Pop Total	Fold Enrichment	Bonferroni	Benjamini	FDR
INTERPRO	IPR000315:Zinc finger, B-box	4	0.506971	0.461509	BSPRY, TRIM2, TRIM36, TRIM14	715	43	12257	1.59467	1	0.997524	99.9952
UP_SEQ_FEATURE	domain:B30.2/SPRY	3	0.380228	0.741457	BSPRY, TRIM36, TRIM14	687	44	11634	1.15462	1	1	100
INTERPRO	IPR001870:B30.2/SPRY domain	3	0.380228	0.838429	BSPRY, TRIM36, TRIM14	715	55	12257	0.935054	1	0.999999	100
Annotation Cluster 109	Enrichment Score: 0.1626395487436446
Category	Term	Count	%	PValue	Genes	List Total	Pop Hits	Pop Total	Fold Enrichment	Bonferroni	Benjamini	FDR
KEGG_PATHWAY	mmu04723:Retrograde endocannabinoid signaling	6	0.760456	0.409993	MAPK13, FAAH, GNG12, ITPR3, GNG4, GABRP	305	68	4931	1.42652	1	0.844599	99.8931
KEGG_PATHWAY	mmu04727:GABAergic synapse	3	0.380228	0.868871	GNG12, GNG4, GABRP	305	56	4931	0.866101	1	0.979553	100
KEGG_PATHWAY	mmu05032:Morphine addiction	3	0.380228	0.912746	GNG12, GNG4, GABRP	305	64	4931	0.757838	1	0.988843	100
Annotation Cluster 110	Enrichment Score: 0.13120134800132527
Category	Term	Count	%	PValue	Genes	List Total	Pop Hits	Pop Total	Fold Enrichment	Bonferroni	Benjamini	FDR
UP_SEQ_FEATURE	lipid moiety-binding region:S-geranylgeranyl cysteine	7	0.887199	0.332767	RAB19, RAB25, GNG12, RAB27B, GNG4, RAB20, UBL3	687	80	11634	1.48177	1	0.999485	99.9034
INTERPRO	IPR001806:Small GTPase superfamily	7	0.887199	0.606673	ARHGAP5, RAB19, RASEF, RHOBTB2, RAB25, RAB27B, RAB20	715	108	12257	1.1111	1	0.999711	100
UP_KEYWORDS	Prenylation	7	0.887199	0.77626	RAB19, RAB25, GNG12, RAB27B, GNG4, RAB20, UBL3	762	128	12861	0.923013	1	0.976321	100
UP_SEQ_FEATURE	short sequence motif:Effector region	4	0.506971	0.852572	RAB19, RAB25, RAB27B, RAB20	687	79	11634	0.857443	1	1	100
GOTERM_MF_DIRECT	GO:0005525~GTP binding	15	1.90114	0.858053	9930111J21RIK1, GBP8, 9930111J21RIK2, ATL2, RASEF, SUCLG1, ARHGAP5, RAB19, RHOBTB2, TUBA4A, RAB25, RAB27B, ARL4C, RAB20, GM4070	639	305	10934	0.84153	1	0.999954	100
INTERPRO	IPR005225:Small GTP-binding protein domain	6	0.760456	0.910483	RAB19, RASEF, RAB25, RAB27B, RAB20, ARL4C	715	138	12257	0.745333	1	1	100
UP_KEYWORDS	GTP-binding	12	1.52091	0.919729	GBP8, ATL2, RAB19, RASEF, SUCLG1, RHOBTB2, TUBA4A, RAB25, RAB27B, RAB20, ARL4C, GM4070	762	265	12861	0.764285	1	0.995506	100
UP_SEQ_FEATURE	nucleotide phosphate-binding region:GTP	10	1.26743	0.929202	ATL2, RAB19, RASEF, RHOBTB2, TUBA4A, RAB25, RAB27B, RAB20, ARL4C, GM4070	687	229	11634	0.739498	1	1	100
Annotation Cluster 111	Enrichment Score: 0.120924385032868
Category	Term	Count	%	PValue	Genes	List Total	Pop Hits	Pop Total	Fold Enrichment	Bonferroni	Benjamini	FDR
INTERPRO	IPR000483:Cysteine-rich flanking region, C-terminal	4	0.506971	0.563689	LRTM2, TLR2, LRIG1, LRRC26	715	50	12257	1.37141	1	0.999495	99.9998
UP_SEQ_FEATURE	repeat:LRR 12	4	0.506971	0.63737	LRRC8D, LRRC1, TLR2, LRIG1	687	55	11634	1.2316	1	0.999999	100
SMART	SM00082:LRRCT	4	0.506971	0.638792	LRTM2, TLR2, LRIG1, LRRC26	453	49	6828	1.23044	1	0.995146	99.9999
UP_SEQ_FEATURE	repeat:LRR 14	3	0.380228	0.678643	LRRC1, TLR2, LRIG1	687	39	11634	1.30265	1	1	100
INTERPRO	IPR003591:Leucine-rich repeat, typical subtype	7	0.887199	0.706954	LRRIQ1, LRTM2, LRRC8D, LRRC1, TLR2, LRIG1, LRRC26	715	120	12257	0.999988	1	0.999965	100
UP_SEQ_FEATURE	repeat:LRR 11	4	0.506971	0.716441	LRRC8D, LRRC1, TLR2, LRIG1	687	62	11634	1.09255	1	1	100
UP_SEQ_FEATURE	repeat:LRR 9	5	0.633714	0.720366	NOD1, LRRC8D, LRRC1, TLR2, LRIG1	687	82	11634	1.03259	1	1	100
UP_SEQ_FEATURE	repeat:LRR 6	7	0.887199	0.725501	NOD1, LRTM2, LRRC8D, LRRC1, TLR2, LRIG1, LRRC26	687	121	11634	0.979682	1	1	100
UP_SEQ_FEATURE	repeat:LRR 7	6	0.760456	0.726194	NOD1, LRRC8D, LRRC1, TLR2, LRIG1, LRRC26	687	102	11634	0.996147	1	1	100
UP_SEQ_FEATURE	repeat:LRR 13	3	0.380228	0.729799	LRRC1, TLR2, LRIG1	687	43	11634	1.18148	1	1	100
UP_SEQ_FEATURE	repeat:LRR 8	5	0.633714	0.777757	NOD1, LRRC8D, LRRC1, TLR2, LRIG1	687	89	11634	0.951376	1	1	100
UP_KEYWORDS	Leucine-rich repeat	10	1.26743	0.78897	NLRP6, NLRC4, LRRIQ1, NOD1, LRTM2, LRRC8D, LRRC1, TLR2, LRIG1, LRRC26	762	188	12861	0.897763	1	0.978935	100
UP_SEQ_FEATURE	repeat:LRR 10	4	0.506971	0.789685	LRRC8D, LRRC1, TLR2, LRIG1	687	70	11634	0.967686	1	1	100
UP_SEQ_FEATURE	repeat:LRR 5	7	0.887199	0.798015	NOD1, LRTM2, LRRC8D, LRRC1, TLR2, LRIG1, LRRC26	687	132	11634	0.898042	1	1	100
SMART	SM00369:LRR_TYP	7	0.887199	0.815332	LRRIQ1, LRTM2, LRRC8D, LRRC1, TLR2, LRIG1, LRRC26	453	120	6828	0.879249	1	0.999659	100
UP_SEQ_FEATURE	repeat:LRR 3	8	1.01394	0.865557	NLRP6, NOD1, LRTM2, LRRC8D, LRRC1, TLR2, LRIG1, LRRC26	687	166	11634	0.81612	1	1	100
UP_SEQ_FEATURE	repeat:LRR 4	7	0.887199	0.867808	NOD1, LRTM2, LRRC8D, LRRC1, TLR2, LRIG1, LRRC26	687	146	11634	0.811928	1	1	100
INTERPRO	IPR001611:Leucine-rich repeat	8	1.01394	0.880261	LRRIQ1, NOD1, LRTM2, LRRC8D, LRRC1, TLR2, LRIG1, LRRC26	715	172	12257	0.797333	1	1	100
UP_SEQ_FEATURE	repeat:LRR 2	8	1.01394	0.915195	NLRP6, NOD1, LRTM2, LRRC8D, LRRC1, TLR2, LRIG1, LRRC26	687	181	11634	0.748486	1	1	100
UP_SEQ_FEATURE	repeat:LRR 1	8	1.01394	0.915195	NLRP6, NOD1, LRTM2, LRRC8D, LRRC1, TLR2, LRIG1, LRRC26	687	181	11634	0.748486	1	1	100
Annotation Cluster 112	Enrichment Score: 0.11839873382514439
Category	Term	Count	%	PValue	Genes	List Total	Pop Hits	Pop Total	Fold Enrichment	Bonferroni	Benjamini	FDR
KEGG_PATHWAY	mmu04915:Estrogen signaling pathway	6	0.760456	0.598306	FOS, PIK3CB, CALML3, HBEGF, HSPA1B, ITPR3	305	84	4931	1.1548	1	0.920439	99.9993
KEGG_PATHWAY	mmu04713:Circadian entrainment	5	0.633714	0.698551	FOS, CALML3, GNG12, ITPR3, GNG4	305	76	4931	1.06363	1	0.94362	100
KEGG_PATHWAY	mmu04921:Oxytocin signaling pathway	7	0.887199	0.810901	FOS, CDKN1A, PIK3CB, CALML3, OXTR, ITPR3, CACNA2D3	305	128	4931	0.884144	1	0.968474	100
KEGG_PATHWAY	mmu04022:cGMP-PKG signaling pathway	4	0.506971	0.991551	PIK3CB, CALML3, ADRA2C, ITPR3	305	135	4931	0.479029	1	0.999689	100
Annotation Cluster 113	Enrichment Score: 0.11757009383947015
Category	Term	Count	%	PValue	Genes	List Total	Pop Hits	Pop Total	Fold Enrichment	Bonferroni	Benjamini	FDR
UP_SEQ_FEATURE	repeat:Solcar 3	3	0.380228	0.603925	SLC25A13, SLC25A24, UCP2	687	34	11634	1.49422	1	0.999997	100
UP_SEQ_FEATURE	repeat:Solcar 2	3	0.380228	0.650231	SLC25A13, SLC25A24, UCP2	687	37	11634	1.37307	1	0.999999	100
UP_SEQ_FEATURE	repeat:Solcar 1	3	0.380228	0.650231	SLC25A13, SLC25A24, UCP2	687	37	11634	1.37307	1	0.999999	100
INTERPRO	IPR018108:Mitochondrial substrate/solute carrier	3	0.380228	0.67199	SLC25A13, SLC25A24, UCP2	715	39	12257	1.31867	1	0.999921	100
INTERPRO	IPR023395:Mitochondrial carrier domain	3	0.380228	0.67199	SLC25A13, SLC25A24, UCP2	715	39	12257	1.31867	1	0.999921	100
UP_KEYWORDS	Mitochondrion inner membrane	6	0.760456	0.995553	GPD2, SLC25A13, SLC25A24, UCP2, CKMT1, BDH1	762	210	12861	0.482227	1	0.999979	100
GOTERM_MF_DIRECT	GO:0003735~structural constituent of ribosome	4	0.506971	0.998924	SLC25A13, SLC25A24, UCP2, ITGAM	639	185	10934	0.36997	1	1	100
GOTERM_BP_DIRECT	GO:0006412~translation	4	0.506971	0.999997	SLC25A13, SLC25A24, UCP2, ITGAM	659	297	11312	0.231184	1	1	100
Annotation Cluster 114	Enrichment Score: 0.10653704222018957
Category	Term	Count	%	PValue	Genes	List Total	Pop Hits	Pop Total	Fold Enrichment	Bonferroni	Benjamini	FDR
GOTERM_CC_DIRECT	GO:0005764~lysosome	14	1.7744	0.748643	ASS1, LDLR, PLEKHM1, LRBA, ACP5, FUCA1, ADA, CD68, LAPTM5, VAMP8, RNF152, NEU1, KCNQ1, TMEM79	705	257	12004	0.927538	1	0.99185	100
UP_KEYWORDS	Lysosome	11	1.39417	0.768707	CD68, LAPTM5, LDLR, VAMP8, RNF152, PLEKHM1, LRBA, ACP5, NEU1, FUCA1, TMEM79	762	203	12861	0.914569	1	0.974981	100
GOTERM_CC_DIRECT	GO:0005765~lysosomal membrane	10	1.26743	0.83244	CD68, LAPTM5, VAMP8, RNF152, PLEKHM1, ATP11A, ANPEP, NEU1, CP, TMEM79	705	199	12004	0.855626	1	0.997188	100
Annotation Cluster 115	Enrichment Score: 0.08399962974487458
Category	Term	Count	%	PValue	Genes	List Total	Pop Hits	Pop Total	Fold Enrichment	Bonferroni	Benjamini	FDR
GOTERM_MF_DIRECT	GO:0004842~ubiquitin-protein transferase activity	16	2.02788	0.661425	RNF19A, LNX1, CBLC, TRIM2, NLRC4, TRIM36, NAIP2, WWP2, RNF152, MAP3K1, KLHL14, NAIP5, NAIP1, PELI3, LONRF1, BCOR	639	278	10934	0.984812	1	0.99817	100
INTERPRO	IPR017907:Zinc finger, RING-type, conserved site	7	0.887199	0.72185	RNF180, CBLC, TRIM2, TRIM36, LNX2, LONRF1, LNX1	715	122	12257	0.983595	1	0.999971	100
GOTERM_MF_DIRECT	GO:0061630~ubiquitin protein ligase activity	10	1.26743	0.724549	RNF180, CBLC, TRIM2, AKTIP, RNF19A, RNF152, WWP2, RNF128, MED24, PELI3	639	179	10934	0.955928	1	0.999171	100
UP_KEYWORDS	Ligase	14	1.7744	0.859062	ASS1, SUCLG1, LNX1, RNF180, ACSM3, CBLC, TRIM2, TRIM36, WWP2, RNF152, RNF128, PELI3, SLC27A2, ACSL5	762	282	12861	0.837913	1	0.988784	100
SMART	SM00184:RING	10	1.26743	0.864544	RNF180, CBLC, TRIM2, TRIM36, RNF19A, RNF152, RNF128, LNX2, LONRF1, LNX1	453	183	6828	0.823653	1	0.999894	100
INTERPRO	IPR001841:Zinc finger, RING-type	11	1.39417	0.865509	RNF180, CBLC, TRIM2, TRIM36, RNF19A, RNF152, MAP3K1, RNF128, LNX2, LONRF1, LNX1	715	229	12257	0.823446	1	1	100
GOTERM_MF_DIRECT	GO:0016874~ligase activity	15	1.90114	0.878539	ASS1, RNF19A, SUCLG1, LNX1, RNF180, ACSM3, CBLC, TRIM2, TRIM36, WWP2, RNF152, RNF128, PELI3, SLC27A2, ACSL5	639	312	10934	0.82265	1	0.999973	100
UP_SEQ_FEATURE	zinc finger region:RING-type	7	0.887199	0.897806	RNF180, CBLC, TRIM2, RNF152, MAP3K1, LNX2, LNX1	687	154	11634	0.76975	1	1	100
UP_KEYWORDS	Ubl conjugation pathway	15	1.90114	0.999956	ZFAND5, RNF19A, CISH, LNX1, RNF180, CBLC, TRIM2, CDKN2A, TRIM36, WWP2, RNF152, RNF128, PELI3, FBXO34, PMEPA1	762	551	12861	0.459472	1	1	100
Annotation Cluster 116	Enrichment Score: 0.07598123107519879
Category	Term	Count	%	PValue	Genes	List Total	Pop Hits	Pop Total	Fold Enrichment	Bonferroni	Benjamini	FDR
UP_KEYWORDS	TPR repeat	8	1.01394	0.552779	NOXA1, P4HA3, TTC9, VPS13A, LONRF1, TTC39C, CEP70, TTC39A	762	118	12861	1.14427	1	0.922182	99.9982
UP_SEQ_FEATURE	repeat:TPR 3	5	0.633714	0.837382	NOXA1, TTC9, VPS13A, TTC39C, TTC39A	687	98	11634	0.864005	1	1	100
INTERPRO	IPR011990:Tetratricopeptide-like helical	8	1.01394	0.839936	NOXA1, P4HA3, TTC9, PSMD3, SEL1L3, LONRF1, TTC39C, TTC39A	715	162	12257	0.846551	1	0.999999	100
INTERPRO	IPR019734:Tetratricopeptide repeat	5	0.633714	0.86776	NOXA1, TTC9, LONRF1, CEP70, TTC39A	715	105	12257	0.816317	1	1	100
UP_SEQ_FEATURE	repeat:TPR 1	5	0.633714	0.878553	NOXA1, TTC9, VPS13A, TTC39C, TTC39A	687	106	11634	0.798797	1	1	100
UP_SEQ_FEATURE	repeat:TPR 2	5	0.633714	0.878553	NOXA1, TTC9, VPS13A, TTC39C, TTC39A	687	106	11634	0.798797	1	1	100
SMART	SM00028:TPR	4	0.506971	0.964153	NOXA1, TTC9, LONRF1, TTC39A	453	99	6828	0.609004	1	1	100
INTERPRO	IPR013026:Tetratricopeptide repeat-containing domain	3	0.380228	0.982533	NOXA1, TTC9, LONRF1	715	100	12257	0.51428	1	1	100
Annotation Cluster 117	Enrichment Score: 0.060241364471636076
Category	Term	Count	%	PValue	Genes	List Total	Pop Hits	Pop Total	Fold Enrichment	Bonferroni	Benjamini	FDR
INTERPRO	IPR013083:Zinc finger, RING/FYVE/PHD-type	21	2.6616	0.584945	MLPH, RNF19A, RPH3AL, LNX2, BSN, EEA1, SPIRE2, ZMYND8, PCLO, LNX1, RNF180, CBLC, TRIM2, BRPF1, TRIM36, RNF152, MAP3K1, RNF128, KDM5A, LONRF1, ING1	715	353	12257	1.01982	1	0.999614	99.9999
GOTERM_MF_DIRECT	GO:0008270~zinc ion binding	37	4.68948	0.983955	APOBEC2, ZFAND5, CNDP2, PDLIM5, PGLYRP1, MMP7, TRIM14, LNX2, LMO7, ANPEP, ZMYND8, ADA, LNX1, BRPF1, TRIM2, MAP3K1, RNF128, RARA, KDM5A, LONRF1, ING1, ZCCHC7, CAR2, MICALL2, RNF19A, RBM20, MTA3, NR4A2, SCEL, RNF180, CBLC, BSPRY, ZFHX4, TRIM36, RNF152, ZFHX3, RNPEP	639	840	10934	0.753704	1	1	100
UP_KEYWORDS	Zinc	74	9.37896	0.998236	APOBEC2, MLPH, PLEKHM1, PDLIM5, LNX2, MMP7, LMO7, DMRTA2, ANPEP, HELZ, LNX1, BRPF1, TRIM2, ASPA, RARA, LONRF1, KDM5A, ZCCHC7, ZFP553, MFI2, MTA3, RPH3AL, BSN, PCLO, SCEL, RNF180, BSPRY, TRIM36, RELN, CPSF3, RNPEP, ALPL, ENPP5, GLIS3, ZFAND5, TRIM14, EGLN1, EEA1, ZMYND8, ADA, RASAL1, NAIP2, OVOL2, ZFP750, MAP3K1, NAIP5, RNF128, ZC3H12A, KDM3A, NAIP1, ING1, CAR2, TEC, ZFP54, MICALL2, ZBTB7A, IKZF3,…	762	1652	12861	0.756034	1	0.999995	100
UP_KEYWORDS	Zinc-finger	51	6.46388	0.999336	MLPH, PLEKHM1, LNX2, HELZ, LNX1, TRIM2, BRPF1, RARA, LONRF1, KDM5A, ZCCHC7, ZFP553, MTA3, RPH3AL, BSN, PCLO, RNF180, BSPRY, TRIM36, GLIS3, ZFAND5, TRIM14, EGLN1, EEA1, ZMYND8, RASAL1, OVOL2, ZFP750, MAP3K1, RNF128, ZC3H12A, KDM3A, ING1, TEC, ZFP54, ZBTB7A, IKZF3, VAV3, RNF19A, ZFP704, NR4A2, ATMIN, ZFP809, CBLC, ZFHX4, CDKN1A, RNF152, ARAP2, ZFHX3, KLF4, KLF3	762	1246	12861	0.690831	1	0.999999	100
Annotation Cluster 118	Enrichment Score: 0.03924523969796251
Category	Term	Count	%	PValue	Genes	List Total	Pop Hits	Pop Total	Fold Enrichment	Bonferroni	Benjamini	FDR
GOTERM_MF_DIRECT	GO:0004386~helicase activity	7	0.887199	0.685328	CHD9, CHD7, DDX24, GTF2F2, ANXA1, HELZ, SETX	639	117	10934	1.02374	1	0.998622	100
UP_KEYWORDS	Helicase	6	0.760456	0.818075	CHD9, CHD7, DDX24, GTF2F2, HELZ, SETX	762	115	12861	0.880589	1	0.983011	100
UP_SEQ_FEATURE	domain:Helicase C-terminal	3	0.380228	0.954003	CHD9, CHD7, DDX24	687	80	11634	0.635044	1	1	100
UP_SEQ_FEATURE	domain:Helicase ATP-binding	3	0.380228	0.960512	CHD9, CHD7, DDX24	687	83	11634	0.61209	1	1	100
INTERPRO	IPR001650:Helicase, C-terminal	3	0.380228	0.980628	CHD9, CHD7, DDX24	715	98	12257	0.524775	1	1	100
INTERPRO	IPR014001:Helicase, superfamily 1/2, ATP-binding domain	3	0.380228	0.981604	CHD9, CHD7, DDX24	715	99	12257	0.519474	1	1	100
SMART	SM00490:HELICc	3	0.380228	0.990101	CHD9, CHD7, DDX24	453	97	6828	0.466171	1	1	100
SMART	SM00487:DEXDc	3	0.380228	0.991228	CHD9, CHD7, DDX24	453	99	6828	0.456753	1	1	100
Annotation Cluster 119	Enrichment Score: 0.03305906114153371
Category	Term	Count	%	PValue	Genes	List Total	Pop Hits	Pop Total	Fold Enrichment	Bonferroni	Benjamini	FDR
UP_KEYWORDS	Metal-binding	142	17.9975	0.88232	APOBEC2, PLEKHM1, CNDP2, PDLIM5, FAM20C, MMP7, LNX2, LMO7, LNX1, BRPF1, ASPA, SLC25A24, NT5C2, RARA, CFI, LONRF1, MFI2, MTA3, STIM2, BSN, PCLO, SCEL, PLCE1, ATP2C2, TRIM36, F5, ATP2C1, RELN, PLA2G2D, ME1, ENPP5, ZFAND5, OAS3, ACP5, OAS2, ZMYND8, ADA, ITGAM, ARG1, RASAL1, OVOL2, ZFP750, ARG2, PLCH2, PLCH1, PPTC7, TEC, GPD2, IKZF3, TESC, VAV3, MGAT4C, NR4A2, ATP11A, MYL12B, CACNA2D3, ZFP809, CBLC, …	762	2589	12861	0.925712	1	0.991529	100
GOTERM_MF_DIRECT	GO:0046872~metal ion binding	139	17.6172	0.903574	APOBEC2, PLEKHM1, CNDP2, PDLIM5, FAM20C, MMP7, LNX2, LNX1, ASPA, SLC25A24, NT5C2, RARA, CFI, MFI2, MTA3, STIM2, BSN, PCLO, SCEL, PLCE1, ATP2C2, TRIM36, F5, ATP2C1, RELN, PLA2G2D, ME1, ENPP5, ZFAND5, OAS3, ACP5, OAS2, ADA, ITGAM, ARG1, RASAL1, OVOL2, ZFP750, ARG2, PLCH2, PLCH1, PPTC7, TEC, GPD2, IKZF3, TESC, VAV3, MGAT4C, NR4A2, ATP11A, MYL12B, CACNA2D3, ZFP809, CBLC, ZFHX4, PDZD8, CDKN1A, SLC25A1…	639	2588	10934	0.919028	1	0.999988	100
UP_KEYWORDS	Zinc	74	9.37896	0.998236	APOBEC2, MLPH, PLEKHM1, PDLIM5, LNX2, MMP7, LMO7, DMRTA2, ANPEP, HELZ, LNX1, BRPF1, TRIM2, ASPA, RARA, LONRF1, KDM5A, ZCCHC7, ZFP553, MFI2, MTA3, RPH3AL, BSN, PCLO, SCEL, RNF180, BSPRY, TRIM36, RELN, CPSF3, RNPEP, ALPL, ENPP5, GLIS3, ZFAND5, TRIM14, EGLN1, EEA1, ZMYND8, ADA, RASAL1, NAIP2, OVOL2, ZFP750, MAP3K1, NAIP5, RNF128, ZC3H12A, KDM3A, NAIP1, ING1, CAR2, TEC, ZFP54, MICALL2, ZBTB7A, IKZF3,…	762	1652	12861	0.756034	1	0.999995	100
Annotation Cluster 120	Enrichment Score: 0.01964285518275594
Category	Term	Count	%	PValue	Genes	List Total	Pop Hits	Pop Total	Fold Enrichment	Bonferroni	Benjamini	FDR
UP_SEQ_FEATURE	domain:RRM	4	0.506971	0.889492	RBM20, SYNJ2, PPARGC1A, PPARGC1B	687	86	11634	0.787651	1	1	100
UP_SEQ_FEATURE	domain:RRM 2	3	0.380228	0.931263	RBM47, IGF2BP2, ESRP2	687	72	11634	0.705604	1	1	100
UP_SEQ_FEATURE	domain:RRM 1	3	0.380228	0.931263	RBM47, IGF2BP2, ESRP2	687	72	11634	0.705604	1	1	100
INTERPRO	IPR000504:RNA recognition motif domain	7	0.887199	0.938307	RBM20, SYNJ2, RBM47, IGF2BP2, ESRP2, PPARGC1A, PPARGC1B	715	171	12257	0.701746	1	1	100
INTERPRO	IPR012677:Nucleotide-binding, alpha-beta plait	7	0.887199	0.979276	RBM20, SYNJ2, RBM47, IGF2BP2, ESRP2, PPARGC1A, PPARGC1B	715	201	12257	0.597008	1	1	100
SMART	SM00360:RRM	6	0.760456	0.983097	RBM20, RBM47, IGF2BP2, ESRP2, PPARGC1A, PPARGC1B	453	159	6828	0.568787	1	1	100
UP_KEYWORDS	RNA-binding	16	2.02788	0.999424	RBM20, OAS3, IGF2BP2, OAS2, PPARGC1A, PPARGC1B, KHDC1A, CDKN2AIP, DDX24, SYNJ2, ZC3H12A, RBM47, ESRP2, CPSF3, GRB7, ADAR	762	507	12861	0.532638	1	0.999999	100
GOTERM_MF_DIRECT	GO:0003723~RNA binding	19	2.40811	0.999942	RBM20, OAS3, IGF2BP2, OAS2, PPARGC1A, PPARGC1B, NUFIP2, KHDC1A, N4BP1, CDKN2AIP, DDX24, SYNJ2, ZC3H12A, RBM47, ESRP2, CPSF3, GRB7, JAKMIP1, ADAR	639	648	10934	0.501715	1	1	100
Annotation Cluster 121	Enrichment Score: 0.012888272843372085
Category	Term	Count	%	PValue	Genes	List Total	Pop Hits	Pop Total	Fold Enrichment	Bonferroni	Benjamini	FDR
UP_SEQ_FEATURE	zinc finger region:C2H2-type 12	3	0.380228	0.887823	ZFHX4, ZFP553, ZFHX3	687	62	11634	0.819411	1	1	100
UP_SEQ_FEATURE	zinc finger region:C2H2-type 1	10	1.26743	0.905288	ZBTB7A, GLIS3, IKZF3, ZFHX4, ZFP553, OVOL2, ATMIN, ZFHX3, KLF4, KLF3	687	219	11634	0.773265	1	1	100
UP_SEQ_FEATURE	zinc finger region:C2H2-type 3	9	1.14068	0.935642	ZBTB7A, GLIS3, IKZF3, ZFHX4, ZFP553, OVOL2, ZFHX3, KLF4, KLF3	687	211	11634	0.722325	1	1	100
UP_SEQ_FEATURE	zinc finger region:C2H2-type 2	8	1.01394	0.978537	ZBTB7A, IKZF3, ZFHX4, ZFP553, OVOL2, ZFHX3, KLF4, KLF3	687	221	11634	0.613013	1	1	100
UP_SEQ_FEATURE	zinc finger region:C2H2-type 5	5	0.633714	0.987509	GLIS3, IKZF3, ZFHX4, ZFP553, ZFHX3	687	161	11634	0.525916	1	1	100
UP_SEQ_FEATURE	zinc finger region:C2H2-type 4	5	0.633714	0.993375	GLIS3, ZFHX4, ZFP553, OVOL2, ZFHX3	687	175	11634	0.483843	1	1	100
INTERPRO	IPR007087:Zinc finger, C2H2	16	2.02788	0.9997	ZFP54, ZBTB7A, GLIS3, IKZF3, ZFP553, ZBTB10, ZFP704, EEA1, ATMIN, ZFP809, ZFHX4, BRPF1, OVOL2, ZFHX3, KLF4, KLF3	715	533	12257	0.514601	1	1	100
INTERPRO	IPR015880:Zinc finger, C2H2-like	14	1.7744	0.999879	ZFP809, ZFP54, GLIS3, ZBTB7A, IKZF3, ZFHX4, ZFP553, OVOL2, ZBTB10, EEA1, ATMIN, ZFHX3, KLF4, KLF3	715	508	12257	0.472435	1	1	100
INTERPRO	IPR013087:Zinc finger C2H2-type/integrase DNA-binding domain	12	1.52091	0.999908	ZFP54, ZFP809, ZBTB7A, GLIS3, IKZF3, ZFHX4, ZFP553, OVOL2, ZBTB10, ZFHX3, KLF4, KLF3	715	464	12257	0.443345	1	1	100
SMART	SM00355:ZnF_C2H2	14	1.7744	0.999994	ZFP809, ZFP54, GLIS3, ZBTB7A, IKZF3, ZFHX4, ZFP553, OVOL2, ZBTB10, EEA1, ATMIN, ZFHX3, KLF4, KLF3	453	508	6828	0.415393	1	1	100
GOTERM_MF_DIRECT	GO:0003676~nucleic acid binding	21	2.6616	1	ZFP54, GLIS3, ZBTB7A, IKZF3, ZFP553, ZBTB10, RBM20, IGF2BP2, PPARGC1A, PPARGC1B, ZFP809, ZFHX4, OVOL2, DDX24, SYNJ2, RBM47, ESRP2, ZFHX3, ZCCHC7, KLF4, KLF3	639	880	10934	0.408333	1	1	100
Annotation Cluster 122	Enrichment Score: 0.008523859732784947
Category	Term	Count	%	PValue	Genes	List Total	Pop Hits	Pop Total	Fold Enrichment	Bonferroni	Benjamini	FDR
INTERPRO	IPR000210:BTB/POZ-like	5	0.633714	0.972785	ZBTB7A, ZBTB10, KLHL14, RHOBTB2, KCTD1	715	145	12257	0.591126	1	1	100
INTERPRO	IPR011333:BTB/POZ fold	5	0.633714	0.980651	ZBTB7A, ZBTB10, KLHL14, RHOBTB2, KCTD1	715	153	12257	0.560218	1	1	100
SMART	SM00225:BTB	5	0.633714	0.988319	ZBTB7A, ZBTB10, KLHL14, RHOBTB2, KCTD1	453	144	6828	0.523363	1	1	100
Annotation Cluster 123	Enrichment Score: 0.006062425095193903
Category	Term	Count	%	PValue	Genes	List Total	Pop Hits	Pop Total	Fold Enrichment	Bonferroni	Benjamini	FDR
UP_SEQ_FEATURE	repeat:WD 7	5	0.633714	0.917073	TLE3, WDR1, PPP2R2B, PPP2R2C, LLGL2	687	116	11634	0.729935	1	1	100
UP_SEQ_FEATURE	repeat:WD 6	6	0.760456	0.951738	TLE3, LRBA, WDR1, PPP2R2B, PPP2R2C, LLGL2	687	153	11634	0.664098	1	1	100
UP_SEQ_FEATURE	repeat:WD 5	6	0.760456	0.989605	TLE3, LRBA, WDR1, PPP2R2B, PPP2R2C, LLGL2	687	191	11634	0.531974	1	1	100
INTERPRO	IPR015943:WD40/YVTN repeat-like-containing domain	10	1.26743	0.990978	SEMA3F, MET, SEMA3E, TLE3, LRBA, WDR1, SEMA3A, PPP2R2B, PPP2R2C, LLGL2	715	295	12257	0.581107	1	1	100
INTERPRO	IPR019775:WD40 repeat, conserved site	4	0.506971	0.991968	TLE3, WDR1, PPP2R2B, LLGL2	715	145	12257	0.472901	1	1	100
UP_SEQ_FEATURE	repeat:WD 4	6	0.760456	0.994786	TLE3, LRBA, WDR1, PPP2R2B, PPP2R2C, LLGL2	687	207	11634	0.490855	1	1	100
UP_SEQ_FEATURE	repeat:WD 3	6	0.760456	0.996936	TLE3, LRBA, WDR1, PPP2R2B, PPP2R2C, LLGL2	687	219	11634	0.463959	1	1	100
UP_SEQ_FEATURE	repeat:WD 2	6	0.760456	0.997199	TLE3, LRBA, WDR1, PPP2R2B, PPP2R2C, LLGL2	687	221	11634	0.45976	1	1	100
UP_SEQ_FEATURE	repeat:WD 1	6	0.760456	0.997199	TLE3, LRBA, WDR1, PPP2R2B, PPP2R2C, LLGL2	687	221	11634	0.45976	1	1	100
INTERPRO	IPR001680:WD40 repeat	6	0.760456	0.998222	TLE3, LRBA, WDR1, PPP2R2B, PPP2R2C, LLGL2	715	234	12257	0.439555	1	1	100
UP_KEYWORDS	WD repeat	6	0.760456	0.998626	TLE3, LRBA, WDR1, PPP2R2B, PPP2R2C, LLGL2	762	236	12861	0.4291	1	0.999997	100
INTERPRO	IPR017986:WD40-repeat-containing domain	6	0.760456	0.999592	TLE3, LRBA, WDR1, PPP2R2B, PPP2R2C, LLGL2	715	266	12257	0.386676	1	1	100
SMART	SM00320:WD40	6	0.760456	0.999609	TLE3, LRBA, WDR1, PPP2R2B, PPP2R2C, LLGL2	453	233	6828	0.388142	1	1	100
Annotation Cluster 124	Enrichment Score: 0.001327407308678592
Category	Term	Count	%	PValue	Genes	List Total	Pop Hits	Pop Total	Fold Enrichment	Bonferroni	Benjamini	FDR
GOTERM_BP_DIRECT	GO:0007049~cell cycle	20	2.53485	0.993159	TRIOBP, PARD6B, NEDD9, HMGA2, REEP3, CD2AP, AVPI1, GAK, LLGL2, RAB11FIP4, KIF13A, CDKN1A, CDKN2A, CDKN2B, MAPK13, TRP53BP2, PAK4, ING1, SMPD3, CABLES1	659	528	11312	0.650205	1	1	100
UP_KEYWORDS	Cell cycle	20	2.53485	0.99602	TRIOBP, PARD6B, NEDD9, HMGA2, REEP3, CD2AP, AVPI1, GAK, LLGL2, RAB11FIP4, KIF13A, CDKN1A, CDKN2A, CDKN2B, MAPK13, TRP53BP2, PAK4, ING1, SMPD3, CABLES1	762	538	12861	0.627433	1	0.999982	100
GOTERM_BP_DIRECT	GO:0051301~cell division	10	1.26743	0.996346	RAB11FIP4, KIF13A, PARD6B, TRIOBP, NEDD9, HMGA2, REEP3, CD2AP, CABLES1, LLGL2	659	320	11312	0.536419	1	1	100
UP_KEYWORDS	Cell division	10	1.26743	0.996883	RAB11FIP4, KIF13A, PARD6B, TRIOBP, NEDD9, HMGA2, REEP3, CD2AP, CABLES1, LLGL2	762	319	12861	0.529089	1	0.999987	100
UP_KEYWORDS	Mitosis	5	0.633714	0.999562	TRIOBP, NEDD9, HMGA2, REEP3, CD2AP	762	231	12861	0.365324	1	1	100
GOTERM_BP_DIRECT	GO:0007067~mitotic nuclear division	5	0.633714	0.999735	TRIOBP, NEDD9, HMGA2, REEP3, CD2AP	659	245	11312	0.350314	1	1	100
Annotation Cluster 125	Enrichment Score: 9.3565256971624E-5
Category	Term	Count	%	PValue	Genes	List Total	Pop Hits	Pop Total	Fold Enrichment	Bonferroni	Benjamini	FDR
GOTERM_BP_DIRECT	GO:0006397~mRNA processing	7	0.887199	0.99942	APOBEC2, RBM20, ERN1, ESRP2, CPSF3, CDK13, ADAR	659	287	11312	0.418668	1	1	100
UP_KEYWORDS	mRNA processing	6	0.760456	0.999772	APOBEC2, RBM20, ESRP2, CPSF3, CDK13, ADAR	762	274	12861	0.36959	1	1	100
GOTERM_BP_DIRECT	GO:0008380~RNA splicing	3	0.380228	0.999969	RBM20, ESRP2, CDK13	659	216	11312	0.238408	1	1	100
UP_KEYWORDS	mRNA splicing	3	0.380228	0.999978	RBM20, ESRP2, CDK13	762	218	12861	0.232265	1	1	100
Annotation Cluster 126	Enrichment Score: 2.2969849453381943E-5
Category	Term	Count	%	PValue	Genes	List Total	Pop Hits	Pop Total	Fold Enrichment	Bonferroni	Benjamini	FDR
UP_SEQ_FEATURE	transit peptide:Mitochondrion	10	1.26743	0.99986	ACSM3, GPD2, GSR, SUCLG1, CPOX, ARG2, GM14137, CKMT1, PRDX5, BDH1	687	396	11634	0.427639	1	1	100
UP_KEYWORDS	Transit peptide	10	1.26743	0.999982	ACSM3, GPD2, GSR, SUCLG1, CPOX, ARG2, GM14137, CKMT1, PRDX5, BDH1	762	442	12861	0.381854	1	1	100
UP_KEYWORDS	Mitochondrion	24	3.04183	0.999999	GPD2, ERBB4, SUCLG1, GM14137, CLU, PRDX5, OAS2, LPIN1, HSH2D, ACSM3, GSR, CBR2, SLC25A13, CDKN2A, VPS13C, UCP2, SLC25A24, UOX, CPOX, ARG2, CKMT1, PPP2R2B, BDH1, ACSL5	762	881	12861	0.459785	1	1	100
Annotation Cluster 127	Enrichment Score: 1.2667716793866212E-5
Category	Term	Count	%	PValue	Genes	List Total	Pop Hits	Pop Total	Fold Enrichment	Bonferroni	Benjamini	FDR
UP_KEYWORDS	DNA damage	6	0.760456	0.999918	EYA2, TAOK3, EGLN3, ZC3H12A, ATMIN, SETX	762	295	12861	0.34328	1	1	100
UP_KEYWORDS	DNA repair	3	0.380228	0.999995	EYA2, TAOK3, SETX	762	244	12861	0.207516	1	1	100
GOTERM_BP_DIRECT	GO:0006281~DNA repair	3	0.380228	0.999999	EYA2, TAOK3, SETX	659	282	11312	0.182611	1	1	100

## Sheet: DAVID E3.5 downregulated
DAVID Gene ontology annotation terms for genes down-regulated in E3.5 aged uteri
Annotation Cluster 1	Enrichment Score: 47.26513081643216
Category	Term	Count	%	PValue	Genes	List Total	Pop Hits	Pop Total	Fold Enrichment	Bonferroni	Benjamini	FDR
UP_KEYWORDS	Glycoprotein	315	40.4365	1.35911e-57	ADCY3, CD209A, MASP1, ADCY7, EFNA2, FST, FSTL3, LPAR4, FSTL1, CD53, SIDT1, CD48, HTR1B, CD44, PLOD1, SERPINE2, PLOD3, IZUMO1, KLRD1, ISLR2, RECK, CRTAP, COLEC12, TMEM26, TMEM132C, THY1, CWH43, C1QA, ADAMTS7, CD38, C1QB, VSIG2, CD37, MGAT3, EGFLAM, CCR5, CAMK4, CD34, LAMC3, ABCB1B, ARXES2, PDGFRA, TFPI, PDGFRB, HAS3, LAMC1, ADAMTS2, ADAMTS4, WFDC3, TPST1, PTH1R, MME, VIT, KCNJ3, SERPINH1, SORCS2, …	751	2284	12861	2.36183	4.21325e-55	4.21325e-55	1.82527e-54
UP_SEQ_FEATURE	glycosylation site:N-linked (GlcNAc...)	290	37.2272	6.06242e-55	ADCY3, CD209A, MASP1, ADCY7, EFNA2, FST, FSTL3, LPAR4, FSTL1, CD53, SIDT1, CD48, HTR1B, CD44, PLOD1, SERPINE2, PLOD3, IZUMO1, KLRD1, ISLR2, RECK, CRTAP, COLEC12, TMEM26, TMEM132C, THY1, CWH43, C1QA, ADAMTS7, CD38, VSIG2, CD37, MGAT3, EGFLAM, CD34, LAMC3, ABCB1B, ARXES2, PDGFRA, TFPI, PDGFRB, HAS3, LAMC1, ADAMTS2, ADAMTS4, TPST1, PTH1R, MME, VIT, SERPINH1, SORCS2, SLC29A1, TRAM2, COL18A1, BMP1, CO…	673	2093	11634	2.39521	1.13731e-51	1.13731e-51	1.03453e-51
UP_KEYWORDS	Disulfide bond	243	31.1938	2.67946e-46	CD209A, MASP1, EFNA2, FST, FSTL3, LPAR4, FSTL1, C1QC, CD48, HTR1B, CD44, CTGF, IZUMO1, KLRD1, ISLR2, RECK, COLEC12, THY1, C1QA, ADAMTS7, CD38, C1QB, VSIG2, EGFLAM, CCR5, LAMC3, CX3CR1, CCR2, TFPI, PDGFRA, ABAT, PDGFRB, WFDC1, LAMC1, ADAMTS2, ADAMTS4, WFDC3, TPST1, ELN, PTH1R, MME, VIT, OBSL1, FCER1G, COX6B2, TYROBP, COL18A1, BMP1, GAS6, EMILIN1, KDR, BTLA, NOTCH3, LAMA2, COL14A1, NTRK2, KLRB1F, H…	751	1664	12861	2.50085	8.30633e-44	4.15316e-44	3.59847e-43
UP_KEYWORDS	Signal	280	35.9435	1.85027e-44	MASP1, SLC9A5, EFNA2, FST, FSTL3, LPAR4, FSTL1, SIDT1, C1QC, CD48, CD44, PLOD1, SERPINE2, CTGF, PLOD3, IZUMO1, KLRD1, ISLR2, RECK, CRTAP, LHFP, TMEM132C, THY1, C1QA, ADAMTS7, C1QB, VSIG2, EGFLAM, CD34, LAMC3, PDGFRA, TFPI, WFDC1, PDGFRB, LAMC1, ADAMTS2, ADAMTS4, WFDC3, ELN, PTH1R, VIT, SERPINH1, PUS7, SORCS2, FCER1G, TYROBP, COL18A1, GPR155, BMP1, SEPN1, COL16A1, GAS6, PCDH19, EMILIN1, PCDH18, KD…	751	2151	12861	2.22922	5.73583e-42	1.91194e-42	2.48488e-41
UP_SEQ_FEATURE	signal peptide	240	30.8087	2.20204e-44	MASP1, EFNA2, FST, FSTL3, FSTL1, SIDT1, C1QC, CD48, CD44, SERPINE2, PLOD1, CTGF, PLOD3, IZUMO1, ISLR2, RECK, CRTAP, LHFP, TMEM132C, THY1, C1QA, ADAMTS7, C1QB, VSIG2, EGFLAM, CD34, LAMC3, TFPI, PDGFRA, PDGFRB, WFDC1, LAMC1, ADAMTS2, ADAMTS4, ELN, PTH1R, VIT, SERPINH1, SORCS2, FCER1G, TYROBP, COL18A1, BMP1, COL16A1, PCDH19, GAS6, EMILIN1, KDR, PCDH18, NOTCH3, LAMA2, BTLA, COL14A1, EPHA8, NTRK2, HEP…	673	1709	11634	2.42763	4.13103e-41	2.06551e-41	3.75772e-41
UP_SEQ_FEATURE	disulfide bond	199	25.5456	2.85237e-40	CD209A, MASP1, EFNA2, FST, FSTL3, LPAR4, FSTL1, C1QC, CD48, HTR1B, CD44, CTGF, IZUMO1, KLRD1, ISLR2, RECK, COLEC12, THY1, C1QA, ADAMTS7, C1QB, CD38, VSIG2, EGFLAM, CCR5, LAMC3, CCR2, CX3CR1, TFPI, PDGFRA, PDGFRB, WFDC1, LAMC1, ADAMTS2, ADAMTS4, ELN, PTH1R, MME, VIT, FCER1G, COX6B2, COL18A1, BMP1, GAS6, EMILIN1, NOTCH3, LAMA2, BTLA, NTRK2, KLRB1F, HEPH, AREG, BMP7, CD200, KLRB1A, ARSB, GPR85, NRP1…	673	1318	11634	2.61007	5.35105e-37	1.78368e-37	4.86749e-37
Annotation Cluster 2	Enrichment Score: 20.44249573146061
Category	Term	Count	%	PValue	Genes	List Total	Pop Hits	Pop Total	Fold Enrichment	Bonferroni	Benjamini	FDR
UP_KEYWORDS	Secreted	132	16.9448	4.5472e-28	MASP1, FST, TGFB3, FSTL3, FSTL1, MMP2, C1QC, TGFB1, TTR, OLFML3, SERPINE2, CTGF, IL15RA, SPON1, HHIPL1, COCH, SCUBE1, CRTAP, VASH2, VASH1, ADAMTS7, C1QA, C1QB, EGFLAM, LAMC3, TFPI, COL1A2, WFDC1, MFAP2, LAMC1, COL1A1, COL24A1, ADAMTS2, WFDC3, ADAMTS4, ADAMTSL4, ELN, GREM1, VIT, MDK, TIMP1, ANGPTL7, TEK, FN1, COL18A1, LPL, BMP1, ADAM23, LGALS1, PRSS57, EFEMP2, COL16A1, GAS6, EMILIN1, NTN3, KDR, LA…	751	813	12861	2.78047	1.40963e-25	3.52408e-26	6.10681e-25
UP_KEYWORDS	Extracellular matrix	54	6.93196	2.06015e-25	MMP2, TGFB1, CTGF, EMID1, LOXL2, COL11A1, SPON1, MMP19, CRTAP, ADAMTS7, EGFLAM, BGN, LAMC3, COL1A2, VCAN, MFAP2, LAMC1, COL1A1, COL24A1, ADAMTS2, ADAMTS4, FMOD, ADAMTSL4, ELN, COL3A1, VIT, SMOC2, COL7A1, COL6A2, ADAMTS10, ADAMTS12, FBN2, FN1, COL18A1, COL4A2, BMP1, COL4A1, LGALS1, FBN1, COL15A1, NID1, SPARC, NID2, COL16A1, COL5A3, COL5A2, COL4A6, COL5A1, EMILIN1, COL4A5, NTN3, WNT2B, LAMA2, COL14…	751	168	12861	5.50452	6.38648e-23	1.2773e-23	2.76675e-22
GOTERM_CC_DIRECT	GO:0005576~extracellular region	132	16.9448	3.35317e-24	MASP1, FST, TGFB3, FSTL3, FSTL1, MMP2, C1QC, TGFB1, TTR, SERPINE2, CTGF, IL15RA, SPON1, HHIPL1, COCH, SCUBE1, CRTAP, VASH2, VASH1, ADAMTS7, C1QA, C1QB, EGFLAM, CD34, LAMC3, TFPI, COL1A2, WFDC1, MFAP2, LAMC1, COL1A1, COL24A1, ADAMTS2, WFDC3, ADAMTS4, ADAMTSL4, ELN, GREM1, VIT, MDK, TIMP1, ANGPTL7, TEK, FN1, COL18A1, LPL, BMP1, ADAM23, LGALS1, PRSS57, EFEMP2, COL16A1, GAS6, EMILIN1, NTN3, KDR, LAMA…	711	882	12004	2.52675	1.23397e-21	1.23397e-21	4.62023e-21
GOTERM_CC_DIRECT	GO:0005578~proteinaceous extracellular matrix	60	7.70218	1.77228e-23	TGFB3, MMP2, TGFB1, GPC2, CTGF, EMID1, LOXL2, COL11A1, GPC1, SPON1, IHH, COCH, MMP19, CRTAP, ADAMTS7, EGFLAM, BGN, LAMC3, COL1A2, VCAN, MFAP2, COL1A1, LAMC1, COL24A1, ADAMTS2, ADAMTS4, FMOD, ADAMTS14, ADAMTSL4, ELN, COL3A1, VIT, TIMP1, SMOC2, COL7A1, COL6A2, ADAMTS10, ADAMTS12, FBN2, FN1, COL18A1, COL4A2, BMP1, COL4A1, PTPRZ1, EFEMP2, LGALS1, FBN1, COL15A1, NID1, SPARC, NID2, COL16A1, COL5A2, COL…	711	223	12004	4.54258	6.52198e-21	3.26099e-21	2.44197e-20
GOTERM_CC_DIRECT	GO:0031012~extracellular matrix	47	6.03338	3.70567e-13	FMOD, NDP, ADAMTSL4, COL3A1, TGFB3, MMP2, PCOLCE, TGFB1, TIMP1, CD93, SERPINE2, COL6A2, ADAMTS10, FBN2, ADAMTS12, LOXL2, COL11A1, FN1, SPON1, COL18A1, COCH, LPL, COL4A2, COL4A1, LGALS1, FBN1, MMP19, LMCD1, COL15A1, NID1, NID2, COL5A3, RPS5, COL5A2, COL5A1, EMILIN1, ADAMTS7, BGN, COL14A1, COL1A2, CTSD, VCAN, COL1A1, LAMC1, BMP7, ADAMTS2, ADAMTS4	711	235	12004	3.37665	1.36378e-10	3.40945e-11	5.10625e-10
GOTERM_CC_DIRECT	GO:0005615~extracellular space	98	12.5802	1.07282e-12	MASP1, FSTL3, TGFB3, FSTL1, DLK1, MMP2, C1QC, TGFB1, TTR, SERPINE2, CTGF, IL15RA, SPON1, COCH, SCUBE1, CRTAP, VASH1, COL1A2, TFPI, WFDC1, COL1A1, ADAMTS4, LRIG3, GREM1, SERPINH1, TIMP1, FN1, COL18A1, LPL, BMP1, PRSS57, LGALS1, LMCD1, GAS6, COL14A1, CXCL15, AREG, BMP7, MERTK, XCL1, ENG, NRP1, LRRC17, GPC2, METRN, ANG, DMKN, MSN, NOS2, LOXL3, LOXL2, GPC1, ANGPT2, APLN, IHH, ICAM1, ACTA1, INHA, CTSK…	711	782	12004	2.11581	3.94794e-10	5.63991e-11	1.4782e-09
Annotation Cluster 3	Enrichment Score: 13.568663576964019
Category	Term	Count	%	PValue	Genes	List Total	Pop Hits	Pop Total	Fold Enrichment	Bonferroni	Benjamini	FDR
UP_SEQ_FEATURE	topological domain:Extracellular	160	20.5392	2.49503e-22	CD209A, TSPAN3, SLC6A2, TSPAN4, TSPAN6, JAG2, LPAR4, ENPEP, CD53, SIDT1, TSPAN9, DLK1, HTR1B, CD44, SLC2A3, IL15RA, IZUMO1, SLC4A4, KLRD1, ISLR2, COLEC12, TMEM132C, CD38, VSIG2, CD37, PODXL2, CCR5, CD34, CX3CR1, CCR2, PDGFRA, PDGFRB, HAS2, HAS3, SLC38A5, ITGAL, AB124611, ADORA2B, ADORA2A, PTH1R, KLRK1, MME, ITGB2, KCNJ2, KCNJ3, SLC29A1, IL12RB1, TTYH2, RNFT2, TEK, FCER1G, TYROBP, ADAM23, MRC2, TL…	673	1280	11634	2.16085	4.68068e-19	1.17017e-19	4.2577e-19
UP_SEQ_FEATURE	topological domain:Cytoplasmic	194	24.9037	7.10072e-21	ADCY3, CD209A, ADCY7, LPAR4, SIDT1, CD53, HTR1B, CD44, IZUMO1, KLRD1, ISLR2, COLEC12, TMEM132C, CD38, VSIG2, MGAT3, CD37, CCR5, ABCB1B, CD34, CCR2, ARXES2, CX3CR1, PDGFRA, PDGFRB, HAS2, HAS3, TPST1, PTH1R, MMD, MME, KCNJ2, KCNJ3, SORCS2, SLC29A1, FCER1G, TYROBP, MAOA, MAOB, PCDH19, KCNK3, GPR153, PCDH18, KDR, NOTCH3, BTLA, GGT7, KCNJ8, EPHA8, NTRK2, KLRB1F, HEPH, CD200, ENG, KLRB1A, GPR85, NRP1, …	673	1761	11634	1.90439	1.33209e-17	2.66419e-18	1.21172e-17
UP_SEQ_FEATURE	transmembrane region	249	31.9641	2.55245e-16	ADCY3, CALHM2, CD209A, ADCY7, LPAR4, CD53, SIDT1, HTR1B, CD44, HTRA2, IZUMO1, KLRD1, ISLR2, PLD4, COLEC12, LHFP, TMEM26, TMEM132C, CWH43, PARP16, CD38, LHFPL2, VSIG2, CD37, MGAT3, CCR5, CD34, ABCB1B, CX3CR1, CCR2, ARXES2, PDGFRA, PDGFRB, HAS2, HAS3, TPST1, PTH1R, MMD, MME, SFXN2, KCNJ2, KCNJ3, SORCS2, SLC29A1, TRAM2, FCER1G, TYROBP, MAOA, MAOB, KCNK3, PCDH19, PCDH18, KDR, GPR153, BTLA, NOTCH3, GG…	673	2718	11634	1.58367	4.16556e-13	6.93889e-14	3.77476e-13
UP_KEYWORDS	Transmembrane helix	278	35.6868	2.07259e-13	ADCY3, CALHM2, KLRC2, CD209A, ADCY7, SLC9A5, LPAR4, CD53, SIDT1, BC026585, CCDC141, HTR1B, CD44, HTRA2, IZUMO1, KLRD1, ISLR2, TMEM150C, PLD4, COLEC12, LHFP, TMEM26, TMEM132C, PARP16, CWH43, CD38, LHFPL2, VSIG2, CD37, MGAT3, CCR5, CD34, ABCB1B, CX3CR1, CCR2, ARXES2, PDGFRA, PDGFRB, HAS2, HAS3, TPST1, CYP3A25, PTH1R, MMD, MME, SFXN2, KCNJ2, KCNJ3, SORCS2, SLC29A1, TRAM2, FCER1G, TYROBP, GPR155, MAO…	751	3250	12861	1.46486	6.42564e-11	8.03202e-12	2.78366e-10
UP_KEYWORDS	Transmembrane	278	35.6868	3.44784e-13	ADCY3, CALHM2, KLRC2, CD209A, ADCY7, SLC9A5, LPAR4, CD53, SIDT1, BC026585, CCDC141, HTR1B, CD44, HTRA2, IZUMO1, KLRD1, ISLR2, TMEM150C, PLD4, COLEC12, LHFP, TMEM26, TMEM132C, PARP16, CWH43, CD38, LHFPL2, VSIG2, CD37, MGAT3, CCR5, CD34, ABCB1B, CX3CR1, CCR2, ARXES2, PDGFRA, PDGFRB, HAS2, HAS3, TPST1, CYP3A25, PTH1R, MMD, MME, SFXN2, KCNJ2, KCNJ3, SORCS2, SLC29A1, TRAM2, FCER1G, TYROBP, GPR155, MAO…	751	3263	12861	1.45902	1.06899e-10	1.18776e-11	4.63107e-10
GOTERM_CC_DIRECT	GO:0016021~integral component of membrane	280	35.9435	7.2041e-13	ADCY3, CALHM2, KLRC2, CD209A, ADCY7, SLC9A5, LPAR4, CD53, SIDT1, BC026585, CCDC141, HTR1B, CD44, HTRA2, IZUMO1, KLRD1, ISLR2, TMEM150C, PLD4, COLEC12, LHFP, TMEM26, TMEM132C, PARP16, CWH43, CD38, LHFPL2, VSIG2, CD37, MGAT3, CCR5, CD34, ABCB1B, CX3CR1, CCR2, ARXES2, PDGFRA, PDGFRB, HAS2, HAS3, TPST1, CYP3A25, PTH1R, MMD, MME, SFXN2, KCNJ2, KCNJ3, SORCS2, SLC29A1, TRAM2, FCER1G, STX11, TYROBP, GPR1…	711	3283	12004	1.43994	2.65116e-10	4.4186e-11	9.9265e-10
GOTERM_CC_DIRECT	GO:0005886~plasma membrane	227	29.1399	8.5318e-12	ADCY3, SLC9A5, ADCY7, EFNA2, LPAR4, CD53, CD48, HTR1B, MYD88, CD44, GNG2, IZUMO1, LRRC7, ISLR2, RECK, TMEM150C, MPDZ, TTC7B, PIK3CD, THY1, CD38, MAGEE1, CCR5, ABCB1B, CD34, CCR2, CX3CR1, PDGFRA, PDGFRB, DBN1, 1810043G02RIK, GNAI1, PTH1R, MME, KCNJ2, SLC29A1, CDC42EP1, ZAP70, FCER1G, STX11, TYROBP, KCNK3, PCDH19, PCDH18, KDR, GPR153, NOTCH3, BTLA, RGS2, EPHA8, NTRK2, RGS5, RGS6, KLRB1F, HEPH, CD20…	711	2554	12004	1.50059	3.13972e-09	3.92465e-10	1.17558e-08
UP_KEYWORDS	Membrane	361	46.3415	1.59462e-11	ADCY3, CALHM2, KLRC2, CD209A, ADCY7, SLC9A5, EFNA2, LPAR4, CD53, SIDT1, BC026585, CD48, CCDC141, HTR1B, CD44, PLOD1, HTRA2, PLOD3, GNG2, IZUMO1, KLRD1, LRRC7, ISLR2, RECK, TMEM150C, PLD1, MPDZ, TTC7B, PLD4, COLEC12, LHFP, TMEM26, TMEM132C, THY1, PARP16, CWH43, CD38, LHFPL2, VSIG2, CD37, MGAT3, MAGEE1, CCR5, CD34, ABCB1B, CX3CR1, ARXES2, CCR2, PDGFRA, PDGFRB, HAS2, HAS3, TPST1, CYP3A25, CYP1B1, GN…	751	4686	12861	1.31929	4.9433e-09	4.9433e-10	2.14154e-08
GOTERM_CC_DIRECT	GO:0016020~membrane	359	46.0847	2.40633e-06	ADCY3, CALHM2, CD209A, ADCY7, EFNA2, LPAR4, CD53, SIDT1, CD48, HMHA1, HTR1B, CD44, PLOD1, SERPINE2, HTRA2, PLOD3, GNG2, IZUMO1, KLRD1, LRRC7, ISLR2, RECK, TMEM150C, PLD1, MPDZ, TTC7B, PLD4, COLEC12, LHFP, TMEM26, MAGED2, TMEM132C, THY1, PARP16, CWH43, CD38, LHFPL2, VSIG2, CD37, MGAT3, MAGEE1, CCR5, CD34, ABCB1B, CX3CR1, CCR2, PDGFRA, PDGFRB, HAS2, HAS3, DBN1, TPST1, CYP3A25, CYP1B1, GNAI1, PTH1R,…	711	5052	12004	1.19974	0.000885139	7.37915e-05	0.00331557
Annotation Cluster 4	Enrichment Score: 9.881097351033638
Category	Term	Count	%	PValue	Genes	List Total	Pop Hits	Pop Total	Fold Enrichment	Bonferroni	Benjamini	FDR
INTERPRO	IPR008160:Collagen triple helix repeat	28	3.59435	2.21585e-18	COL3A1, C1QC, C1QTNF5, C1QTNF6, COL7A1, EMID1, COL6A2, COL11A1, COL18A1, COL4A2, COL4A1, COL15A1, COLEC12, COL5A3, COL16A1, COL5A2, COL4A6, COL5A1, EMILIN1, COL4A5, C1QA, C1QB, COL14A1, COL1A2, COL1A1, SCARA3, COL24A1, SCARA5	731	58	12257	8.09463	2.58147e-15	2.58147e-15	3.5691e-15
UP_KEYWORDS	Collagen	28	3.59435	1.83781e-17	COL3A1, C1QC, PCOLCE, C1QTNF5, C1QTNF6, COL7A1, EMID1, COL6A2, COL11A1, COL18A1, COL4A2, COL4A1, COL15A1, COLEC12, COL5A3, COL16A1, COL5A2, COL4A6, COL5A1, EMILIN1, COL4A5, C1QA, C1QB, COL14A1, COL1A2, COL1A1, SCARA3, COL24A1	751	63	12861	7.61119	5.69722e-15	9.49536e-16	2.46815e-14
GOTERM_CC_DIRECT	GO:0005581~collagen trimer	26	3.33761	2.43194e-15	COL3A1, C1QC, PCOLCE, C1QTNF5, C1QTNF6, COL7A1, EMID1, COL6A2, COL11A1, COL18A1, COL4A2, COL4A1, COL15A1, COLEC12, COL16A1, COL5A2, COL5A1, EMILIN1, COL4A5, C1QA, C1QB, COL14A1, COL1A2, SCARA3, COL1A1, COL24A1	711	62	12004	7.08008	8.98837e-13	2.99649e-13	3.36398e-12
KEGG_PATHWAY	mmu04974:Protein digestion and absorption	25	3.20924	2.35223e-14	SLC16A10, COL3A1, ELN, SLC7A8, MME, COL7A1, COL6A2, PGA5, COL11A1, KCNE3, COL18A1, COL4A2, SLC8A2, COL4A1, COL15A1, COL5A3, COL5A2, COL5A1, COL4A6, COL4A5, COL14A1, COL1A2, PRCP, COL1A1, COL24A1	297	62	4931	6.69463	5.64881e-12	5.64881e-12	3.03757e-11
GOTERM_MF_DIRECT	GO:0005201~extracellular matrix structural constituent	17	2.18228	8.78578e-13	COL4A2, COL4A1, COL3A1, FBN1, ELN, COL5A3, COL5A2, COL4A6, COL5A1, COL4A5, COL1A2, VCAN, LAMC1, COL1A1, FBN2, COL24A1, COL11A1	633	30	10934	9.7882	6.78303e-10	6.78303e-10	1.34239e-09
UP_KEYWORDS	Hydroxylation	20	2.56739	3.64261e-09	COL18A1, COL4A2, COL4A1, MASP1, COL3A1, CRTAP, ELN, COL15A1, COL16A1, C1QC, COL5A2, COL5A1, C1QA, C1QB, COL14A1, COL7A1, COL6A2, COL1A2, COL1A1, COL11A1	751	66	12861	5.18944	1.12921e-06	9.41008e-08	4.89196e-06
KEGG_PATHWAY	mmu05146:Amoebiasis	21	2.69576	7.77564e-08	COL4A2, COL4A1, COL3A1, PIK3CD, TGFB3, ITGB2, COL5A3, COL5A2, COL4A6, COL5A1, TGFB1, COL4A5, LAMA2, LAMC3, COL1A2, LAMC1, NOS2, COL1A1, COL24A1, COL11A1, FN1	297	85	4931	4.10184	1.86614e-05	9.33073e-06	0.000100364
INTERPRO	IPR000885:Fibrillar collagen, C-terminal	8	1.02696	2.64812e-07	COL3A1, COL1A2, COL1A1, COL24A1, COL5A3, COL11A1, COL5A2, COL5A1	731	10	12257	13.414	0.000308458	3.85625e-05	0.000426535
KEGG_PATHWAY	mmu04512:ECM-receptor interaction	19	2.43902	4.85273e-07	COL4A2, COL4A1, COL3A1, ITGA4, COL5A3, COL5A2, COL4A6, COL5A1, COL4A5, LAMA2, CD44, LAMC3, COL6A2, COL1A2, LAMC1, COL1A1, COL24A1, COL11A1, FN1	297	78	4931	4.04425	0.000116459	3.88211e-05	0.000626364
SMART	SM00038:COLFI	8	1.02696	7.11663e-07	COL3A1, COL1A2, COL1A1, COL24A1, COL5A3, COL11A1, COL5A2, COL5A1	472	10	6828	11.5729	0.000182169	9.10887e-05	0.000927963
KEGG_PATHWAY	mmu04510:Focal adhesion	29	3.72272	4.77628e-06	COL3A1, PAK6, RAC2, COL6A2, SHC2, COL11A1, FN1, SHC4, PARVG, COL4A2, COL4A1, PIK3CD, IGF1, ITGA4, COL5A3, COL5A2, COL4A6, COL5A1, COL4A5, KDR, LAMA2, LAMC3, PDGFRA, COL1A2, PDGFRB, LAMC1, COL1A1, COL24A1, PARVB	297	187	4931	2.57475	0.00114565	0.000286537	0.00616481
KEGG_PATHWAY	mmu04151:PI3K-Akt signaling pathway	34	4.36457	0.000105522	EFNA2, COL3A1, LPAR4, GNG11, TEK, COL6A2, IL2RG, GNG2, COL11A1, ANGPT2, MYC, FN1, IL2RB, COL4A2, COL4A1, PIK3CD, IGF1, ITGA4, COL5A3, COL5A2, COL4A6, COL5A1, COL4A5, KDR, LAMA2, LAMC3, GNG10, PDGFRA, COL1A2, PDGFRB, COL1A1, LAMC1, COL24A1, F2R	297	279	4931	2.02327	0.0250085	0.00421219	0.136116
Annotation Cluster 5	Enrichment Score: 8.257055652423094
Category	Term	Count	%	PValue	Genes	List Total	Pop Hits	Pop Total	Fold Enrichment	Bonferroni	Benjamini	FDR
INTERPRO	IPR016187:C-type lectin fold	28	3.59435	2.78029e-14	KLRC2, CD209A, KLRK1, CD44, CD93, CLEC9A, KLRA4, CLEC4A2, KLRA7, CLEC4A3, KLRA1, KLRD1, COL18A1, COL4A2, COL4A1, SELL, MRC2, COL15A1, COLEC12, COL4A6, CLEC11A, COL4A5, KLRI2, KLRB1F, KLRE1, VCAN, CD302, KLRB1A	731	79	12257	5.94289	3.23352e-11	1.61676e-11	4.47087e-11
INTERPRO	IPR016186:C-type lectin-like	24	3.08087	8.25921e-12	COL18A1, KLRC2, CD209A, SELL, MRC2, KLRK1, COL15A1, COLEC12, CLEC11A, CD44, CD93, KLRI2, CLEC9A, KLRB1F, KLRE1, KLRA4, KLRA7, VCAN, CLEC4A2, CLEC4A3, KLRA1, KLRD1, CD302, KLRB1A	731	71	12257	5.66787	9.62193e-09	3.20731e-09	1.33031e-08
INTERPRO	IPR001304:C-type lectin	21	2.69576	1.4983e-10	KLRC2, CD209A, SELL, MRC2, KLRK1, COLEC12, CLEC11A, CD93, KLRI2, CLEC9A, KLRB1F, KLRE1, KLRA4, KLRA7, VCAN, CLEC4A2, CLEC4A3, KLRA1, KLRD1, CD302, KLRB1A	731	61	12257	5.7724	1.74552e-07	4.36379e-08	2.41333e-07
SMART	SM00034:CLECT	21	2.69576	1.75454e-09	KLRC2, CD209A, SELL, MRC2, KLRK1, COLEC12, CLEC11A, CD93, KLRI2, CLEC9A, KLRB1F, KLRE1, KLRA4, KLRA7, VCAN, CLEC4A2, CLEC4A3, KLRA1, KLRD1, CD302, KLRB1A	472	61	6828	4.98013	4.49161e-07	4.49161e-07	2.28781e-06
UP_SEQ_FEATURE	domain:C-type lectin	16	2.05392	5.69431e-08	CD209A, SELL, KLRK1, COLEC12, CLEC11A, CD93, CLEC9A, KLRB1F, KLRA4, VCAN, CLEC4A2, KLRA7, KLRA1, KLRD1, CD302, KLRB1A	673	49	11634	5.64466	0.00010682	1.52606e-05	9.71716e-05
UP_KEYWORDS	Lectin	21	2.69576	3.00656e-07	CD209A, SELL, LGALS1, MRC2, KLRK1, COLEC12, CLEC11A, CD93, KLRI2, CLEC9A, KLRB1F, KLRE1, KLRA4, KLRA7, VCAN, CLEC4A2, CLEC4A3, KLRA1, KLRD1, CD302, KLRB1A	751	93	12861	3.86697	9.31989e-05	5.82519e-06	0.000403774
INTERPRO	IPR018378:C-type lectin, conserved site	9	1.15533	2.30578e-05	CD209A, SELL, CLEC9A, MRC2, COLEC12, CLEC4A2, VCAN, CLEC4A3, CLEC11A	731	22	12257	6.85941	0.0265051	0.00167751	0.0371331
GOTERM_MF_DIRECT	GO:0030246~carbohydrate binding	22	2.82413	3.685e-05	CD209A, SELL, LGALS1, MRC2, KLRK1, COLEC12, CLEC11A, CD93, CD34, KLRI2, CLEC9A, KLRB1F, KLRE1, KLRA4, KLRA7, VCAN, CLEC4A2, CLEC4A3, KLRA1, KLRD1, CD302, KLRB1A	633	137	10934	2.77381	0.0280479	0.00473023	0.0562853
Annotation Cluster 6	Enrichment Score: 5.4582681078986885
Category	Term	Count	%	PValue	Genes	List Total	Pop Hits	Pop Total	Fold Enrichment	Bonferroni	Benjamini	FDR
GOTERM_CC_DIRECT	GO:0005604~basement membrane	20	2.56739	4.68062e-07	COL18A1, COL4A2, COL4A1, FBN1, COL15A1, NID1, SPARC, NID2, COL4A6, COL5A1, TIMP1, COL4A5, LAMA2, SMOC2, EGFLAM, COL7A1, LAMC3, LAMC1, LOXL2, FN1	711	86	12004	3.92634	0.000172232	1.56587e-05	0.000644928
GOTERM_BP_DIRECT	GO:0030198~extracellular matrix organization	19	2.43902	5.77622e-06	COL18A1, RECK, COL4A2, COL4A1, ADAMTSL4, ELN, NID1, NID2, VIT, COL5A3, COL4A6, EMILIN1, LAMA2, SMOC2, EGFLAM, LAMC3, PDGFRA, LAMC1, FN1	669	92	11312	3.49204	0.0166286	0.00334806	0.0103625
UP_KEYWORDS	Basement membrane	11	1.41207	1.56045e-05	LAMA2, SMOC2, COL4A2, COL4A1, COL7A1, LAMC3, NID1, SPARC, NID2, LAMC1, LOXL2	751	34	12861	5.5405	0.00482574	0.000230327	0.0209545
Annotation Cluster 7	Enrichment Score: 5.327748793997453
Category	Term	Count	%	PValue	Genes	List Total	Pop Hits	Pop Total	Fold Enrichment	Bonferroni	Benjamini	FDR
GOTERM_BP_DIRECT	GO:0007186~G-protein coupled receptor signaling pathway	38	4.87805	9.1678e-08	GPR85, ADORA2B, GNAI1, GPR161, ADORA2A, PTH1R, LPAR4, GNG11, GPR88, EDNRB, APLNR, HTR1B, RAC2, CXCR4, OLFR558, GNG2, CALCRL, APLN, AMHR2, GPR174, GNAO1, GPR176, FZD1, PTGFR, FZD4, GPR153, P2RY13, CCR5, RGS2, GNG10, CXCL15, CX3CR1, RGS5, CCR2, RGS6, AREG, XCL1, F2R	669	243	11312	2.64418	0.000266106	8.87098e-05	0.000164478
GOTERM_BP_DIRECT	GO:0007165~signal transduction	71	9.11425	2.35921e-07	GPR85, GPR161, LPAR4, GPR88, RGL1, GLI1, CD48, EDNRB, HMHA1, HTR1B, MYD88, ARHGAP20, ANK2, CXCR4, OLFR558, GNG2, CALCRL, APLN, RAP2A, GPR174, IRS2, GPR176, ARHGAP28, RASIP1, CD83, SH2D3C, GRB10, CAMK4, CCR5, CD34, CCR2, CX3CR1, PDGFRB, PDE9A, ADORA2B, ADORA2A, GNAI1, PTH1R, GNG11, GREM1, IRAK3, SMOC2, APLNR, TNFRSF1A, NDRG3, NDRG4, RASAL3, PDE1A, FCER1G, SH2B2, RASA3, PLXND1, RHEBL1, AMHR2, GNAO1…	669	636	11312	1.88762	0.000684645	0.000171205	0.000423261
UP_KEYWORDS	Transducer	31	3.97946	3.44668e-07	GPR85, ADORA2B, GPR161, ADORA2A, GNAI1, PTH1R, LPAR4, GNG11, GPR88, EDNRB, APLNR, HTR1B, CXCR4, OLFR558, GNG2, CALCRL, XCR1, GPR174, IRS2, GNAO1, GPR176, FZD1, PTGFR, FZD4, GPR153, P2RY13, CCR5, GNG10, CX3CR1, CCR2, F2R	751	186	12861	2.85419	0.000106841	6.28511e-06	0.000462882
UP_KEYWORDS	G-protein coupled receptor	25	3.20924	1.28952e-06	GPR174, GPR85, GPR176, ADORA2B, ADORA2A, GPR161, PTH1R, LPAR4, FZD1, PTGFR, GPR88, FZD4, GPR153, P2RY13, APLNR, EDNRB, HTR1B, CCR5, CXCR4, CCR2, CX3CR1, OLFR558, CALCRL, XCR1, F2R	751	138	12861	3.10239	0.000399672	2.22082e-05	0.00173179
GOTERM_MF_DIRECT	GO:0004871~signal transducer activity	37	4.74968	1.64442e-06	GPR85, ADORA2B, GNAI1, GPR161, ADORA2A, PTH1R, TSPAN6, LPAR4, GNG11, GPR88, EDNRB, APLNR, HTR1B, CXCR4, GNG2, SH2B2, CALCRL, KLRA1, GPR174, IRS2, GNAO1, GPR176, LGALS1, FZD1, PTGFR, FZD4, GPR153, LSP1, P2RY13, CCR5, GNG10, CX3CR1, CCR2, RGS6, PDGFRB, NEK6, F2R	633	267	10934	2.39368	0.00126869	0.000423075	0.00251234
GOTERM_MF_DIRECT	GO:0004930~G-protein coupled receptor activity	24	3.08087	7.03639e-06	GPR174, GPR85, GPR176, ADORA2B, ADORA2A, GPR161, PTH1R, LPAR4, FZD1, PTGFR, GPR88, FZD4, GPR153, P2RY13, APLNR, EDNRB, HTR1B, CCR5, CXCR4, CCR2, CX3CR1, OLFR558, CALCRL, F2R	633	143	10934	2.89902	0.00541739	0.00135711	0.0107498
INTERPRO	IPR000276:G protein-coupled receptor, rhodopsin-like	21	2.69576	1.15543e-05	GPR174, GPR85, GPR176, ADORA2B, ADORA2A, GPR161, LPAR4, PTGFR, GPR88, GPR153, P2RY13, APLNR, EDNRB, HTR1B, CCR5, CXCR4, CCR2, OLFR558, CX3CR1, XCR1, F2R	731	114	12257	3.08874	0.0133706	0.00103491	0.018609
INTERPRO	IPR017452:GPCR, rhodopsin-like, 7TM	21	2.69576	1.51005e-05	GPR174, GPR85, GPR176, ADORA2B, ADORA2A, GPR161, LPAR4, PTGFR, GPR88, GPR153, P2RY13, APLNR, EDNRB, HTR1B, CCR5, CXCR4, CCR2, OLFR558, CX3CR1, XCR1, F2R	731	116	12257	3.03549	0.0174383	0.0012558	0.0243197
KEGG_PATHWAY	mmu04080:Neuroactive ligand-receptor interaction	12	1.54044	0.0578498	EDNRB, APLNR, P2RY13, HTR1B, ADORA2B, ADORA2A, GZMA, PTH1R, LPAR4, CALCRL, PTGFR, F2R	297	108	4931	1.84474	0.999999	0.369566	53.66
Annotation Cluster 8	Enrichment Score: 5.036106778227429
Category	Term	Count	%	PValue	Genes	List Total	Pop Hits	Pop Total	Fold Enrichment	Bonferroni	Benjamini	FDR
INTERPRO	IPR000742:Epidermal growth factor-like domain	32	4.10783	1.59747e-09	JAG2, DLK1, SCARF2, CD93, DNER, TEK, HEG1, CNTNAP1, FBN2, PCSK5, BMP1, ADAM23, SELL, SCUBE1, EFEMP2, FBN1, NID1, NID2, GAS6, NOTCH3, LAMA2, EGFLAM, EREG, LAMC3, VCAN, LAMC1, AREG, LRP2, MEGF6, ADAM12, LRP4, ADAM15	731	154	12257	3.48414	1.86105e-06	3.72211e-07	2.57307e-06
UP_KEYWORDS	EGF-like domain	29	3.72272	1.4121e-08	MASP1, JAG2, DLK1, SCARF2, CD93, DNER, TEK, HEG1, CNTNAP1, FBN2, BMP1, ADAM23, SELL, EFEMP2, SCUBE1, FBN1, NID1, NID2, GAS6, NOTCH3, EGFLAM, EREG, VCAN, AREG, LRP2, MEGF6, ADAM12, LRP4, ADAM15	751	144	12861	3.44882	4.37749e-06	2.91834e-07	1.89642e-05
INTERPRO	IPR013032:EGF-like, conserved site	27	3.46598	6.23574e-08	MASP1, JAG2, DLK1, SCARF2, CD93, DNER, TEK, HEG1, FBN2, BMP1, ADAM23, SELL, EFEMP2, SCUBE1, FBN1, NID1, NID2, GAS6, NOTCH3, EGFLAM, EREG, VCAN, AREG, LRP2, MEGF6, LRP4, ADAM15	731	133	12257	3.40392	7.26438e-05	1.21077e-05	0.00010044
INTERPRO	IPR018097:EGF-like calcium-binding, conserved site	18	2.31065	2.51223e-07	BMP1, MASP1, SCUBE1, EFEMP2, FBN1, JAG2, NID1, NID2, GAS6, NOTCH3, CD93, DNER, HEG1, VCAN, FBN2, LRP2, MEGF6, LRP4	731	67	12257	4.50469	0.000292632	4.18098e-05	0.000404647
INTERPRO	IPR000152:EGF-type aspartate/asparagine hydroxylation site	18	2.31065	2.51223e-07	BMP1, SCUBE1, EFEMP2, FBN1, JAG2, NID1, NID2, DLK1, GAS6, NOTCH3, CD93, DNER, HEG1, VCAN, FBN2, LRP2, MEGF6, LRP4	731	67	12257	4.50469	0.000292632	4.18098e-05	0.000404647
INTERPRO	IPR001881:EGF-like calcium-binding	20	2.56739	3.53324e-07	BMP1, MASP1, SCUBE1, EFEMP2, FBN1, JAG2, NID1, NID2, DLK1, GAS6, NOTCH3, EGFLAM, CD93, DNER, HEG1, VCAN, FBN2, LRP2, MEGF6, LRP4	731	84	12257	3.99225	0.000411538	4.57348e-05	0.000569102
GOTERM_MF_DIRECT	GO:0005509~calcium ion binding	52	6.67522	9.49569e-07	MASP1, JAG2, NCS1, FSTL1, DLK1, KCNIP1, CD93, IHH, PCDHB7, PCDHB6, SCUBE1, MMP19, SLC24A5, EGFLAM, SCIN, FKBP14, VCAN, FKBP10, PKDREJ, MYO5A, FKBP9, FKBP7, PCDHB10, DCHS1, CDH5, SMOC2, DNER, MAN1A, HEG1, FBN2, EHD2, BMP1, PLA2G10, EFEMP2, FBN1, NID1, SPARC, NID2, SEPN1, GAS6, PCDH19, PCDH18, NOTCH3, SULF1, RHBDL3, RCN3, LRP2, MEGF6, RCN1, LRP4, RCN2, CDH11	633	435	10934	2.06485	0.000732799	0.000366467	0.00145076
INTERPRO	IPR026823:Complement Clr-like EGF domain	9	1.15533	2.28964e-06	CD93, SCUBE1, EFEMP2, FBN1, NID1, FBN2, MEGF6, LRP2, LRP4	731	17	12257	8.87688	0.00266388	0.000266708	0.00368789
SMART	SM00179:EGF_CA	20	2.56739	2.95396e-06	BMP1, MASP1, SCUBE1, EFEMP2, FBN1, JAG2, NID1, NID2, DLK1, GAS6, NOTCH3, EGFLAM, CD93, DNER, HEG1, VCAN, FBN2, LRP2, MEGF6, LRP4	472	84	6828	3.44431	0.000755929	0.00025204	0.00385172
SMART	SM00181:EGF	25	3.20924	3.98474e-06	JAG2, DLK1, SCARF2, CD93, DNER, TEK, HEG1, FBN2, PCSK5, BMP1, EFEMP2, SCUBE1, FBN1, NID1, NID2, GAS6, NOTCH3, LAMA2, EGFLAM, LAMC3, VCAN, LAMC1, LRP2, MEGF6, LRP4	472	126	6828	2.87026	0.00101957	0.000254991	0.00519574
INTERPRO	IPR009030:Insulin-like growth factor binding protein, N-terminal	20	2.56739	4.20966e-06	EFEMP2, SCUBE1, FBN1, JAG2, NID1, NID2, GAS6, SCARF2, LAMA2, NOTCH3, CD93, CTGF, DNER, FBN2, LRP2, MEGF6, IGFBP3, PCSK5, IGFBP4, LRP4	731	98	12257	3.42193	0.00489226	0.000408605	0.00678034
UP_SEQ_FEATURE	domain:EGF-like 2	14	1.79718	4.3907e-06	FBN1, JAG2, NID1, NID2, DLK1, SCARF2, NOTCH3, EGFLAM, CD93, DNER, TEK, CNTNAP1, FBN2, LRP2	673	51	11634	4.74539	0.00820314	0.000748535	0.00749233
UP_SEQ_FEATURE	domain:EGF-like 1	15	1.92555	5.28366e-05	FBN1, JAG2, NID1, NID2, DLK1, SCARF2, NOTCH3, EGFLAM, CD93, DNER, TEK, CNTNAP1, VCAN, FBN2, LRP2	673	72	11634	3.60141	0.0943697	0.00759594	0.0901259
UP_SEQ_FEATURE	domain:EGF-like 3	11	1.41207	0.000195215	NOTCH3, EGFLAM, DNER, FBN1, TEK, JAG2, FBN2, DLK1, LRP2, LRP4, SCARF2	673	45	11634	4.22566	0.306677	0.0241216	0.332607
UP_SEQ_FEATURE	domain:EGF-like 5; calcium-binding	7	0.898588	0.00249801	CD93, EFEMP2, FBN1, JAG2, NID1, NID2, FBN2	673	25	11634	4.8403	0.990833	0.159521	4.17831
UP_SEQ_FEATURE	domain:EGF-like 4; calcium-binding	7	0.898588	0.00309133	NOTCH3, CD93, EFEMP2, FBN1, FBN2, MEGF6, GAS6	673	26	11634	4.65413	0.996998	0.181504	5.14628
UP_SEQ_FEATURE	domain:EGF-like 3; calcium-binding	7	0.898588	0.00378376	CD93, SCUBE1, EFEMP2, NID1, NID2, MEGF6, GAS6	673	27	11634	4.48176	0.999185	0.205	6.26431
UP_SEQ_FEATURE	domain:EGF-like 2; calcium-binding	7	0.898588	0.0206297	BMP1, SCUBE1, EFEMP2, VCAN, MEGF6, GAS6, LRP4	673	38	11634	3.18441	1	0.549809	29.9332
UP_SEQ_FEATURE	domain:EGF-like 1; calcium-binding	4	0.513479	0.0223362	BMP1, SCUBE1, MEGF6, GAS6	673	11	11634	6.2861	1	0.571539	31.9877
Annotation Cluster 9	Enrichment Score: 3.0558733359547037
Category	Term	Count	%	PValue	Genes	List Total	Pop Hits	Pop Total	Fold Enrichment	Bonferroni	Benjamini	FDR
INTERPRO	IPR000885:Fibrillar collagen, C-terminal	8	1.02696	2.64812e-07	COL3A1, COL1A2, COL1A1, COL24A1, COL5A3, COL11A1, COL5A2, COL5A1	731	10	12257	13.414	0.000308458	3.85625e-05	0.000426535
SMART	SM00038:COLFI	8	1.02696	7.11663e-07	COL3A1, COL1A2, COL1A1, COL24A1, COL5A3, COL11A1, COL5A2, COL5A1	472	10	6828	11.5729	0.000182169	9.10887e-05	0.000927963
UP_SEQ_FEATURE	domain:Fibrillar collagen NC1	7	0.898588	2.62689e-06	COL3A1, COL1A2, COL1A1, COL24A1, COL11A1, COL5A2, COL5A1	673	9	11634	13.4453	0.00491592	0.000492683	0.00448261
GOTERM_MF_DIRECT	GO:0048407~platelet-derived growth factor binding	7	0.898588	1.31047e-05	COL4A1, COL3A1, COL1A2, PDGFRA, PDGFRB, COL1A1, COL5A1	633	11	10934	10.9921	0.0100659	0.00202133	0.0200197
UP_SEQ_FEATURE	propeptide:C-terminal propeptide	5	0.641849	0.000335586	COL3A1, COL1A2, COL1A1, COL11A1, COL5A2	673	7	11634	12.3477	0.46723	0.0385897	0.571126
GOTERM_BP_DIRECT	GO:0071230~cellular response to amino acid stimulus	10	1.2837	0.00107642	COL4A1, COL3A1, NTRK2, COL1A2, PDGFRA, COL1A1, COL16A1, COL5A2, MMP2, COL4A6	669	45	11312	3.75752	0.95613	0.138329	1.91367
UP_SEQ_FEATURE	propeptide:N-terminal propeptide	4	0.513479	0.0017573	COL3A1, COL1A2, COL1A1, COL11A1	673	5	11634	13.8294	0.963102	0.123645	2.95683
KEGG_PATHWAY	mmu04611:Platelet activation	16	2.05392	0.00259312	ADCY3, ADCY7, GNAI1, FERMT3, COL3A1, PIK3CD, COL5A3, COL5A2, COL5A1, COL1A2, FCER1G, COL1A1, COL24A1, COL11A1, LCP2, F2R	297	112	4931	2.37181	0.463751	0.0550759	3.29588
UP_SEQ_FEATURE	domain:VWFC	5	0.641849	0.0051861	CTGF, COL3A1, FSTL1, COL1A1, COL5A2	673	13	11634	6.64876	0.999942	0.255907	8.4907
GOTERM_CC_DIRECT	GO:0005588~collagen type V trimer	3	0.385109	0.010069	COL5A3, COL5A2, COL5A1	711	3	12004	16.8833	0.975867	0.169899	13.0156
GOTERM_BP_DIRECT	GO:0043588~skin development	7	0.898588	0.0354599	COL3A1, COL1A1, PTCH2, TFAP2C, ADAMTS2, COL5A2, COL5A1	669	42	11312	2.81814	1	0.668211	47.6769
INTERPRO	IPR001007:von Willebrand factor, type C	5	0.641849	0.0657402	CTGF, COL3A1, JAG2, COL1A1, COL5A2	731	26	12257	3.22451	1	0.688081	66.556
SMART	SM00214:VWC	4	0.513479	0.227477	CTGF, COL3A1, COL1A1, COL5A2	472	24	6828	2.41102	1	0.754825	96.5451
GOTERM_MF_DIRECT	GO:0046332~SMAD binding	4	0.513479	0.558351	FOXA2, COL3A1, COL1A2, COL5A2	633	50	10934	1.38186	1	0.9984	99.9996
Annotation Cluster 10	Enrichment Score: 2.623836614871228
Category	Term	Count	%	PValue	Genes	List Total	Pop Hits	Pop Total	Fold Enrichment	Bonferroni	Benjamini	FDR
INTERPRO	IPR000152:EGF-type aspartate/asparagine hydroxylation site	18	2.31065	2.51223e-07	BMP1, SCUBE1, EFEMP2, FBN1, JAG2, NID1, NID2, DLK1, GAS6, NOTCH3, CD93, DNER, HEG1, VCAN, FBN2, LRP2, MEGF6, LRP4	731	67	12257	4.50469	0.000292632	4.18098e-05	0.000404647
UP_SEQ_FEATURE	domain:EGF-like 3	11	1.41207	0.000195215	NOTCH3, EGFLAM, DNER, FBN1, TEK, JAG2, FBN2, DLK1, LRP2, LRP4, SCARF2	673	45	11634	4.22566	0.306677	0.0241216	0.332607
UP_SEQ_FEATURE	domain:EGF-like 6	8	1.02696	0.0005203	DNER, SCUBE1, FBN1, NID1, FBN2, DLK1, MEGF6, SCARF2	673	26	11634	5.31901	0.623312	0.0527962	0.884176
UP_SEQ_FEATURE	domain:EGF-like 4	8	1.02696	0.00196775	DNER, SCUBE1, JAG2, NID1, NID2, DLK1, LRP2, SCARF2	673	32	11634	4.32169	0.975156	0.132483	3.30536
UP_SEQ_FEATURE	domain:EGF-like 5	7	0.898588	0.00249801	NOTCH3, DNER, SCUBE1, DLK1, MEGF6, LRP2, SCARF2	673	25	11634	4.8403	0.990833	0.159521	4.17831
UP_SEQ_FEATURE	domain:EGF-like 7	5	0.641849	0.00902849	NOTCH3, DNER, MEGF6, LRP2, SCARF2	673	15	11634	5.76226	1	0.36862	14.3386
UP_SEQ_FEATURE	domain:EGF-like 9	5	0.641849	0.0114973	NOTCH3, DNER, JAG2, MEGF6, LRP2	673	16	11634	5.40212	1	0.418617	17.9084
UP_SEQ_FEATURE	domain:EGF-like 8; calcium-binding	5	0.641849	0.0176386	NOTCH3, DNER, SCUBE1, FBN1, FBN2	673	18	11634	4.80188	1	0.523789	26.1905
UP_SEQ_FEATURE	domain:EGF-like 7; calcium-binding	4	0.513479	0.130961	SCUBE1, FBN1, JAG2, FBN2	673	22	11634	3.14305	1	0.946382	90.8857
UP_SEQ_FEATURE	domain:EGF-like 9; calcium-binding	3	0.385109	0.192056	SCUBE1, FBN1, FBN2	673	14	11634	3.70431	1	0.98096	97.3728
Annotation Cluster 11	Enrichment Score: 2.4557476315161977
Category	Term	Count	%	PValue	Genes	List Total	Pop Hits	Pop Total	Fold Enrichment	Bonferroni	Benjamini	FDR
GOTERM_BP_DIRECT	GO:0007166~cell surface receptor signaling pathway	19	2.43902	0.000251621	ITGAL, TSPAN3, TSPAN4, PTH1R, CD247, PIK3CD, FZD1, TSPAN6, TSPAN9, CD53, GPR88, FZD4, BTLA, TSPAN11, TNFRSF1A, CD37, MYD88, FCER1G, CALCRL	669	121	11312	2.6551	0.518355	0.0546462	0.450469
INTERPRO	IPR000301:Tetraspanin	7	0.898588	0.0044041	TSPAN11, CD37, TSPAN3, TSPAN4, TSPAN6, TSPAN9, CD53	731	27	12257	4.34711	0.994155	0.152847	6.86257
INTERPRO	IPR008952:Tetraspanin, EC2 domain	7	0.898588	0.0053282	TSPAN11, CD37, TSPAN3, TSPAN4, TSPAN6, TSPAN9, CD53	731	28	12257	4.19186	0.998019	0.176753	8.2453
INTERPRO	IPR018503:Tetraspanin, conserved site	6	0.770218	0.00541511	CD37, TSPAN3, TSPAN4, TSPAN6, TSPAN9, CD53	731	20	12257	5.03023	0.99821	0.174437	8.37435
INTERPRO	IPR018499:Tetraspanin/Peripherin	7	0.898588	0.0063866	TSPAN11, CD37, TSPAN3, TSPAN4, TSPAN6, TSPAN9, CD53	731	29	12257	4.04731	0.999427	0.187257	9.80531
PIR_SUPERFAMILY	PIRSF002419:tetraspanin	7	0.898588	0.0090251	TSPAN11, CD37, TSPAN3, TSPAN4, TSPAN6, TSPAN9, CD53	92	27	1296	3.65217	0.49336	0.49336	9.07624
Annotation Cluster 12	Enrichment Score: 2.4308674492219153
Category	Term	Count	%	PValue	Genes	List Total	Pop Hits	Pop Total	Fold Enrichment	Bonferroni	Benjamini	FDR
BIOCARTA	m_lymphocytePathway:Adhesion Molecules on Lymphocyte	6	0.770218	0.000133751	ITGAL, ICAM1, CD44, SELL, ITGB2, ITGA4	74	9	1066	9.6036	0.0159231	0.0159231	0.153429
BIOCARTA	m_tcytotoxicPathway:T Cytotoxic Cell Surface Molecules	6	0.770218	0.000253263	ITGAL, ICAM1, PTPRC, CD247, ITGB2, THY1	74	10	1066	8.64324	0.0299382	0.0150828	0.290344
BIOCARTA	m_monocytePathway:Monocyte and its Surface Molecules	6	0.770218	0.000439625	ITGAL, ICAM1, CD44, SELL, ITGB2, ITGA4	74	11	1066	7.85749	0.0513986	0.0174351	0.503498
BIOCARTA	m_thelperPathway:T Helper Cell Surface Molecules	6	0.770218	0.000439625	ITGAL, ICAM1, PTPRC, CD247, ITGB2, THY1	74	11	1066	7.85749	0.0513986	0.0174351	0.503498
GOTERM_BP_DIRECT	GO:0007159~leukocyte cell-cell adhesion	7	0.898588	0.00104684	ITGAL, ICAM1, PTPRC, FERMT3, ITGB2, MSN, ITGA4	669	21	11312	5.63627	0.952192	0.141036	1.86156
BIOCARTA	m_neutrophilPathway:Neutrophil and Its Surface Molecules	5	0.641849	0.00115086	ITGAL, ICAM1, CD44, SELL, ITGB2	74	8	1066	9.00338	0.12906	0.0339557	1.31317
BIOCARTA	m_blymphocytePathway:B Lymphocyte Cell Surface Molecules	4	0.513479	0.00530994	ITGAL, ICAM1, PTPRC, ITGB2	74	6	1066	9.6036	0.472122	0.101009	5.92868
BIOCARTA	m_ctlPathway:CTL mediated immune response against target cells	4	0.513479	0.0536	ITGAL, ICAM1, CD247, ITGB2	74	13	1066	4.43243	0.998654	0.483706	46.8682
KEGG_PATHWAY	mmu05144:Malaria	6	0.770218	0.0557129	ITGAL, ICAM1, MYD88, TGFB3, ITGB2, TGFB1	297	35	4931	2.84618	0.999999	0.367832	52.2849
KEGG_PATHWAY	mmu05323:Rheumatoid arthritis	8	1.02696	0.0814937	ITGAL, ICAM1, CTSK, H2-OB, TEK, TGFB3, ITGB2, TGFB1	297	63	4931	2.10828	1	0.432611	66.6203
KEGG_PATHWAY	mmu05416:Viral myocarditis	6	0.770218	0.178726	ITGAL, ICAM1, RAC2, H2-OB, ITGB2, SGCB	297	50	4931	1.99232	1	0.590007	92.1249
Annotation Cluster 13	Enrichment Score: 2.3794729026538204
Category	Term	Count	%	PValue	Genes	List Total	Pop Hits	Pop Total	Fold Enrichment	Bonferroni	Benjamini	FDR
UP_SEQ_FEATURE	propeptide:Removed in mature form	21	2.69576	0.000829708	RECK, RAP2A, ACTA1, EFNA2, MMP19, CD160, GNG11, THY1, CD48, GPC2, SRPX, EREG, RAC2, CD177, GNG10, GNG2, CAR4, GFRA4, GPC1, GFRA2, RHEBL1	673	159	11634	2.28316	0.78927	0.0714688	1.40647
UP_KEYWORDS	GPI-anchor	14	1.79718	0.00108995	RECK, LPL, EFNA2, MMP19, CD160, THY1, CD48, GPC2, CD177, CAR4, GFRA4, GPC1, GPIHBP1, GFRA2	751	84	12861	2.85419	0.286854	0.0105091	1.45391
GOTERM_CC_DIRECT	GO:0031225~anchored component of membrane	14	1.79718	0.00138229	RECK, LPL, EFNA2, MMP19, CD160, THY1, CD48, GPC2, CD177, CAR4, GFRA4, GPC1, GPIHBP1, GFRA2	711	85	12004	2.78077	0.398924	0.0357065	1.88789
UP_SEQ_FEATURE	lipid moiety-binding region:GPI-anchor amidated serine	7	0.898588	0.0140304	RECK, CD48, GPC2, CD160, CAR4, GPC1, GFRA2	673	35	11634	3.45736	1	0.468008	21.4252
GOTERM_CC_DIRECT	GO:0046658~anchored component of plasma membrane	5	0.641849	0.0722163	CD48, CD160, CAR4, GPIHBP1, THY1	711	27	12004	3.12653	1	0.589265	64.3994
Annotation Cluster 14	Enrichment Score: 2.3451840413789453
Category	Term	Count	%	PValue	Genes	List Total	Pop Hits	Pop Total	Fold Enrichment	Bonferroni	Benjamini	FDR
GOTERM_BP_DIRECT	GO:0038063~collagen-activated tyrosine kinase receptor signaling pathway	6	0.770218	3.41243e-05	COL4A2, COL4A1, COL1A1, DDR2, COL4A6, COL4A5	669	8	11312	12.6816	0.0943157	0.0123067	0.061204
BIOCARTA	m_vitCBPathway:Vitamin C in the Brain	6	0.770218	0.000439625	COL4A2, COL4A1, SLC2A3, SLC23A2, COL4A6, COL4A5	74	11	1066	7.85749	0.0513986	0.0174351	0.503498
GOTERM_CC_DIRECT	GO:0005587~collagen type IV trimer	4	0.513479	0.00360084	COL4A2, COL4A1, COL4A6, COL4A5	711	6	12004	11.2555	0.734861	0.0751172	4.84895
INTERPRO	IPR001442:Collagen IV, non-collagenous	4	0.513479	0.00367323	COL4A2, COL4A1, COL4A6, COL4A5	731	6	12257	11.1783	0.986257	0.141968	5.75517
SMART	SM00111:C4	4	0.513479	0.00557302	COL4A2, COL4A1, COL4A6, COL4A5	472	6	6828	9.64407	0.760854	0.163756	7.02803
BIOCARTA	m_intrinsicPathway:Intrinsic Prothrombin Activation Pathway	5	0.641849	0.0119886	COL4A2, COL4A1, COL4A6, F2R, COL4A5	74	14	1066	5.14479	0.764802	0.186786	12.9296
BIOCARTA	m_npp1Pathway:Regulators of Bone Mineralization	4	0.513479	0.0191914	COL4A2, COL4A1, COL4A6, COL4A5	74	9	1066	6.4024	0.902252	0.252237	19.9442
KEGG_PATHWAY	mmu05222:Small cell lung cancer	11	1.41207	0.0204079	LAMA2, COL4A2, COL4A1, LAMC3, PIK3CD, NOS2, LAMC1, MYC, COL4A6, FN1, COL4A5	297	80	4931	2.28287	0.992906	0.20994	23.3668
BIOCARTA	m_ace2Pathway:Angiotensin-converting enzyme 2 regulates heart function	4	0.513479	0.0260855	COL4A2, COL4A1, COL4A6, COL4A5	74	10	1066	5.76216	0.958072	0.297017	26.171
BIOCARTA	m_plateletAppPathway:Platelet Amyloid Precursor Protein Pathway	4	0.513479	0.0260855	COL4A2, COL4A1, COL4A6, COL4A5	74	10	1066	5.76216	0.958072	0.297017	26.171
Annotation Cluster 15	Enrichment Score: 2.273137047615532
Category	Term	Count	%	PValue	Genes	List Total	Pop Hits	Pop Total	Fold Enrichment	Bonferroni	Benjamini	FDR
INTERPRO	IPR001791:Laminin G domain	12	1.54044	1.88806e-05	LAMA2, COL18A1, EGFLAM, COL14A1, COL15A1, CNTNAP1, COL16A1, COL24A1, COL5A3, COL11A1, GAS6, COL5A1	731	41	12257	4.90754	0.0217559	0.00146533	0.0304068
SMART	SM00210:TSPN	8	1.02696	0.000115862	COL18A1, COL14A1, COL15A1, COL16A1, COL24A1, COL5A3, COL11A1, COL5A1	472	18	6828	6.42938	0.0292268	0.00591491	0.150972
UP_SEQ_FEATURE	domain:TSP N-terminal	7	0.898588	0.00017645	COL18A1, COL14A1, COL15A1, COL16A1, COL24A1, COL11A1, COL5A1	673	16	11634	7.56296	0.281831	0.023369	0.300681
UP_SEQ_FEATURE	region of interest:Nonhelical region 7 (NC7)	3	0.385109	0.0096114	COL18A1, COL15A1, COL16A1	673	3	11634	17.2868	1	0.37923	15.1944
UP_SEQ_FEATURE	region of interest:Nonhelical region 6 (NC6)	3	0.385109	0.0096114	COL18A1, COL15A1, COL16A1	673	3	11634	17.2868	1	0.37923	15.1944
UP_SEQ_FEATURE	region of interest:Nonhelical region 8 (NC8)	3	0.385109	0.0096114	COL18A1, COL15A1, COL16A1	673	3	11634	17.2868	1	0.37923	15.1944
UP_SEQ_FEATURE	region of interest:Nonhelical region 5 (NC5)	3	0.385109	0.0096114	COL18A1, COL15A1, COL16A1	673	3	11634	17.2868	1	0.37923	15.1944
UP_SEQ_FEATURE	region of interest:Triple-helical region 3 (COL3)	3	0.385109	0.0296423	COL18A1, COL15A1, COL16A1	673	5	11634	10.3721	1	0.655303	40.1594
UP_SEQ_FEATURE	region of interest:Nonhelical region 1 (NC1)	3	0.385109	0.0296423	COL18A1, COL15A1, COL16A1	673	5	11634	10.3721	1	0.655303	40.1594
UP_SEQ_FEATURE	region of interest:Nonhelical region 2 (NC2)	3	0.385109	0.0296423	COL18A1, COL15A1, COL16A1	673	5	11634	10.3721	1	0.655303	40.1594
UP_SEQ_FEATURE	region of interest:Nonhelical region 3 (NC3)	3	0.385109	0.0296423	COL18A1, COL15A1, COL16A1	673	5	11634	10.3721	1	0.655303	40.1594
UP_SEQ_FEATURE	region of interest:Nonhelical region 4 (NC4)	3	0.385109	0.0296423	COL18A1, COL15A1, COL16A1	673	5	11634	10.3721	1	0.655303	40.1594
INTERPRO	IPR013320:Concanavalin A-like lectin/glucanase, subgroup	15	1.92555	0.0373194	COL18A1, NRP1, LGALS1, COL15A1, COL5A3, COL16A1, COL5A1, GAS6, LAMA2, EGFLAM, COL14A1, CNTNAP1, PTX3, COL24A1, COL11A1	731	139	12257	1.80944	1	0.553189	45.8066
Annotation Cluster 16	Enrichment Score: 2.257336720824349
Category	Term	Count	%	PValue	Genes	List Total	Pop Hits	Pop Total	Fold Enrichment	Bonferroni	Benjamini	FDR
UP_SEQ_FEATURE	domain:CUB 2	6	0.770218	0.00475059	C1QTNF5, BMP1, NRP1, MASP1, PCOLCE, MFRP	673	20	11634	5.18603	0.999868	0.243586	7.80466
UP_SEQ_FEATURE	domain:CUB 1	6	0.770218	0.00475059	C1QTNF5, BMP1, NRP1, MASP1, PCOLCE, MFRP	673	20	11634	5.18603	0.999868	0.243586	7.80466
INTERPRO	IPR000859:CUB domain	8	1.02696	0.00554102	C1QTNF5, BMP1, NRP1, MASP1, SCUBE1, LRP3, PCOLCE, MFRP	731	37	12257	3.62539	0.998456	0.173363	8.561
SMART	SM00042:CUB	8	1.02696	0.00747426	C1QTNF5, BMP1, NRP1, MASP1, SCUBE1, LRP3, PCOLCE, MFRP	472	34	6828	3.40379	0.85348	0.192167	9.31933
Annotation Cluster 17	Enrichment Score: 2.1276477512553282
Category	Term	Count	%	PValue	Genes	List Total	Pop Hits	Pop Total	Fold Enrichment	Bonferroni	Benjamini	FDR
INTERPRO	IPR024079:Metallopeptidase, catalytic domain	13	1.66881	0.000107578	BMP1, ADAMTS14, ADAM23, MMP19, MME, MMP2, ADAMTS7, ADAMTS10, ADAMTS12, ADAM12, ADAMTS2, ADAMTS4, ADAM15	731	57	12257	3.82415	0.117799	0.00734556	0.173137
UP_KEYWORDS	Zymogen	19	2.43902	0.000268719	BMP1, GZMA, MMP19, KLK1, MMP2, ADAMTS7, CTSK, GGT7, HTRA2, CASP12, PRCP, CTSD, ADAMTS12, PGA5, ADAM12, ADAMTS2, PCSK5, ADAM15, ADAMTS4	751	123	12861	2.64535	0.0799378	0.00332701	0.360282
UP_KEYWORDS	Cleavage on pair of basic residues	19	2.43902	0.000401205	BMP1, PLA2G10, ADAM23, TGFB3, IGF2, INHA, TGFB1, CDH5, ADAMTS7, GDF11, GDF10, ADAMTS10, ADAMTS12, ADAM12, APLN, PCSK5, CDH11, ADAM15, ADAMTS4	751	127	12861	2.56203	0.116972	0.00459676	0.53747
INTERPRO	IPR010909:PLAC	7	0.898588	0.000437149	ADAMTS7, ADAMTS14, ADAMTSL4, ADAMTS10, ADAMTS12, PCSK5, ADAMTS2	731	18	12257	6.52067	0.399138	0.0264538	0.701801
UP_SEQ_FEATURE	domain:Disintegrin	8	1.02696	0.0005203	ADAMTS7, ADAM23, ADAMTS10, ADAMTS12, ADAM12, ADAMTS2, ADAM15, ADAMTS4	673	26	11634	5.31901	0.623312	0.0527962	0.884176
INTERPRO	IPR001590:Peptidase M12B, ADAM/reprolysin	9	1.15533	0.000558235	ADAMTS7, ADAMTS14, ADAM23, ADAMTS10, ADAMTS12, ADAM12, ADAMTS2, ADAM15, ADAMTS4	731	33	12257	4.57294	0.478228	0.0305025	0.895375
INTERPRO	IPR002870:Peptidase M12B, propeptide	9	1.15533	0.000558235	ADAMTS7, ADAMTS14, ADAM23, ADAMTS10, ADAMTS12, ADAM12, ADAMTS2, ADAM15, ADAMTS4	731	33	12257	4.57294	0.478228	0.0305025	0.895375
GOTERM_MF_DIRECT	GO:0004222~metalloendopeptidase activity	14	1.79718	0.000620661	BMP1, ADAMTS14, ADAM23, ADAMTSL4, MMP19, MME, MMP2, ADAMTS7, ADAMTS10, ADAMTS12, ADAM12, ADAMTS2, ADAM15, ADAMTS4	633	80	10934	3.02283	0.380783	0.0518623	0.944068
UP_SEQ_FEATURE	domain:Peptidase M12B	8	1.02696	0.000667811	ADAMTS7, ADAM23, ADAMTS10, ADAMTS12, ADAM12, ADAMTS2, ADAM15, ADAMTS4	673	27	11634	5.12201	0.71442	0.0638313	1.13351
INTERPRO	IPR010294:ADAM-TS Spacer 1	7	0.898588	0.00143174	ADAMTS7, ADAMTS14, ADAMTSL4, ADAMTS10, ADAMTS12, ADAMTS2, ADAMTS4	731	22	12257	5.3351	0.811596	0.0700017	2.28134
UP_SEQ_FEATURE	domain:TSP type-1 4	6	0.770218	0.00162214	ADAMTS7, ADAMTSL4, ADAMTS10, ADAMTS12, ADAMTS2, SPON1	673	16	11634	6.48254	0.952433	0.124025	2.73237
UP_SEQ_FEATURE	domain:PLAC	5	0.641849	0.0017505	ADAMTS7, ADAMTSL4, ADAMTS10, ADAMTS12, ADAMTS2	673	10	11634	8.64339	0.962627	0.127987	2.94554
INTERPRO	IPR000884:Thrombospondin, type 1 repeat	10	1.2837	0.00184848	ADAMTS7, ADAMTS14, THSD1, CTGF, ADAMTSL4, ADAMTS10, ADAMTS12, ADAMTS2, SPON1, ADAMTS4	731	48	12257	3.49322	0.884151	0.0858963	2.93615
UP_SEQ_FEATURE	metal ion-binding site:Zinc; catalytic	13	1.66881	0.0037474	AMZ1, BMP1, MMP19, MME, ENPEP, ADAMTS7, ADAMTS10, ADAMTS12, CAR4, ADAM12, ADAMTS2, ADAMTS4, ADAM15	673	86	11634	2.61312	0.999127	0.209253	6.20591
UP_SEQ_FEATURE	short sequence motif:Cysteine switch	7	0.898588	0.00378376	ADAMTS7, MMP19, ADAMTS12, ADAM12, MMP2, ADAM15, ADAMTS4	673	27	11634	4.48176	0.999185	0.205	6.26431
GOTERM_MF_DIRECT	GO:0008237~metallopeptidase activity	15	1.92555	0.00396414	AMZ1, BMP1, ADAM23, MMP19, MME, ENPEP, MMP2, ADAMTS7, CPXM1, ADAMTS10, ADAMTS12, ADAM12, ADAMTS2, ADAM15, ADAMTS4	633	109	10934	2.37706	0.953411	0.196701	5.88805
SMART	SM00209:TSP1	10	1.2837	0.0042235	ADAMTS7, ADAMTS14, THSD1, CTGF, ADAMTSL4, ADAMTS10, ADAMTS12, ADAMTS2, SPON1, ADAMTS4	472	47	6828	3.07789	0.661593	0.165218	5.36933
UP_KEYWORDS	Metalloprotease	14	1.79718	0.00443295	AMZ1, BMP1, MMP19, MME, ENPEP, MMP2, ADAMTS7, CPXM1, ADAMTS10, ADAMTS12, ADAM12, ADAMTS2, ADAM15, ADAMTS4	751	98	12861	2.44645	0.747734	0.0375349	5.79209
UP_SEQ_FEATURE	domain:TSP type-1 3	6	0.770218	0.00475059	ADAMTS7, ADAMTSL4, ADAMTS10, ADAMTS12, ADAMTS2, SPON1	673	20	11634	5.18603	0.999868	0.243586	7.80466
UP_SEQ_FEATURE	metal ion-binding site:Zinc; in inhibited form	6	0.770218	0.00594369	ADAMTS7, MMP19, ADAMTS12, ADAM12, ADAM15, ADAMTS4	673	21	11634	4.93908	0.999986	0.280307	9.67265
INTERPRO	IPR013273:Peptidase M12B, ADAM-TS	6	0.770218	0.00676489	ADAMTS7, ADAMTS14, ADAMTS10, ADAMTS12, ADAMTS2, ADAMTS4	731	21	12257	4.7907	0.999632	0.192431	10.3568
UP_SEQ_FEATURE	domain:TSP type-1 5	5	0.641849	0.00902849	ADAMTS7, ADAMTSL4, ADAMTS10, ADAMTS12, SPON1	673	15	11634	5.76226	1	0.36862	14.3386
UP_SEQ_FEATURE	domain:TSP type-1 2	6	0.770218	0.0151419	ADAMTS7, ADAMTSL4, ADAMTS10, ADAMTS12, ADAMTS2, SPON1	673	26	11634	3.98926	1	0.486068	22.9233
UP_SEQ_FEATURE	domain:TSP type-1 1	6	0.770218	0.0151419	ADAMTS7, ADAMTSL4, ADAMTS10, ADAMTS12, ADAMTS2, SPON1	673	26	11634	3.98926	1	0.486068	22.9233
UP_SEQ_FEATURE	domain:TSP type-1 6	4	0.513479	0.0223362	ADAMTS7, ADAMTSL4, ADAMTS12, SPON1	673	11	11634	6.2861	1	0.571539	31.9877
INTERPRO	IPR006586:ADAM, cysteine-rich	5	0.641849	0.0332016	ADAMTS7, ADAM23, ADAM12, ADAM15, ADAMTS4	731	21	12257	3.99225	1	0.530681	41.9498
GOTERM_MF_DIRECT	GO:0008233~peptidase activity	30	3.85109	0.0363973	AMZ1, ADAMTS14, MASP1, ADAMTSL4, MME, ENPEP, MMP2, HTRA2, ADAMTS10, ADAMTS12, PGA5, PCSK5, IHH, BMP1, GZMA, PRSS57, MMP19, KLK1, ADAMTS7, CTSK, ARXES2, CPXM1, CASP12, PRCP, CTSD, RHBDL3, ADAM12, ADAMTS2, ADAM15, ADAMTS4	633	354	10934	1.46384	1	0.57994	43.2467
UP_SEQ_FEATURE	compositionally biased region:Cys-rich	11	1.41207	0.0416698	ADAMTS7, FMOD, BGN, EPHA8, ADAM23, LMCD1, ADAMTS10, ADAMTS12, ADAM12, ADAMTS2, ADAM15	673	93	11634	2.04467	1	0.747587	51.6316
UP_SEQ_FEATURE	region of interest:Spacer	4	0.513479	0.0433302	ADAMTS7, ADAMTS10, ADAMTS2, ADAMTS4	673	14	11634	4.93908	1	0.749681	53.0419
SMART	SM00608:ACR	5	0.641849	0.0524198	ADAMTS7, ADAM23, ADAM12, ADAM15, ADAMTS4	472	21	6828	3.44431	0.999999	0.450806	50.4452
UP_KEYWORDS	Protease	28	3.59435	0.0830214	AMZ1, MASP1, MME, ENPEP, MMP2, HTRA2, ADAMTS10, ADAMTS12, PGA5, PCSK5, IHH, BMP1, GZMA, PRSS57, MMP19, KLK1, ADAMTS7, CTSK, CPXM1, CASP12, ARXES2, PRCP, CTSD, RHBDL3, ADAM12, ADAMTS2, ADAM15, ADAMTS4	751	349	12861	1.37394	1	0.38646	68.7758
UP_SEQ_FEATURE	domain:EGF-like	6	0.770218	0.116088	EREG, SELL, ADAM23, AREG, ADAM12, ADAM15	673	45	11634	2.3049	1	0.932241	87.8245
GOTERM_BP_DIRECT	GO:0006508~proteolysis	29	3.72272	0.149075	AMZ1, MASP1, MME, ENPEP, MMP2, PCOLCE, HTRA2, ADAMTS10, ADAMTS12, PGA5, PCSK5, IHH, BMP1, GZMA, ADAM23, PRSS57, MMP19, KLK1, ADAMTS7, CTSK, CPXM1, CASP12, PRCP, CTSD, RHBDL3, ADAM12, ADAMTS2, ADAM15, ADAMTS4	669	386	11312	1.27035	1	0.940578	94.4767
INTERPRO	IPR001762:Blood coagulation inhibitor, Disintegrin	3	0.385109	0.246243	ADAM23, ADAM12, ADAM15	731	16	12257	3.1439	1	0.952609	98.9467
SMART	SM00050:DISIN	3	0.385109	0.303576	ADAM23, ADAM12, ADAM15	472	16	6828	2.71239	1	0.84314	99.1064
GOTERM_MF_DIRECT	GO:0016787~hydrolase activity	65	8.34403	0.737173	ARSB, MASP1, ATP10A, ENPEP, ACOT6, MMP2, PTER, ACOT7, HTRA2, ANG, IHH, PLD1, GZMA, PLD4, MMP19, PPM1F, ADAMTS7, CD38, CTSK, ABCB1B, CPXM1, PRCP, CTSD, PDE9A, GLB1L2, PPM1M, ADAM12, THEM5, ADAMTS2, ADAM15, ADAMTS4, AMZ1, ABHD8, DUSP10, PLBD1, MME, PDE1A, MAN1A, MANEA, ADAMTS10, ADAMTS12, PGA5, EHD2, PCSK5, MEST, PTPN7, PTPRC, LPL, BMP1, LIPA, PLA2G10, PTPRZ1, PRSS57, DPYSL4, DPYSL3, KLK1, DPYSL2, …	633	1183	10934	0.949083	1	0.999873	100
UP_KEYWORDS	Hydrolase	64	8.21566	0.878117	ARSB, MASP1, ATP10A, ATP10D, ENPEP, ACOT6, MMP2, PTER, ACOT7, HTRA2, ANG, IHH, PLD1, GZMA, PLD4, MMP19, PPM1F, ADAMTS7, CD38, CTSK, ABCB1B, ARXES2, CPXM1, PRCP, CTSD, PDE9A, GLB1L2, PPM1M, ADAM12, THEM5, ADAMTS2, ADAM15, ADAMTS4, AMZ1, ABHD8, DUSP10, PLBD1, MME, PDE1A, MAN1A, MANEA, ADAMTS10, ADAMTS12, PGA5, EHD2, PCSK5, MEST, PTPN7, PTPRC, LPL, BMP1, LIPA, PLA2G10, PTPRZ1, PRSS57, KLK1, MPG, GGT…	751	1227	12861	0.893244	1	0.994591	100
Annotation Cluster 18	Enrichment Score: 2.0662445926658135
Category	Term	Count	%	PValue	Genes	List Total	Pop Hits	Pop Total	Fold Enrichment	Bonferroni	Benjamini	FDR
INTERPRO	IPR013783:Immunoglobulin-like fold	50	6.41849	3.87307e-06	IGDCC4, CAMTA1, MYBPC1, IL21R, ILDR2, LRIG3, CD1D1, CCDC141, CD48, KDELC1, IL12RB1, COL7A1, KIRREL, TEK, TGM1, OBSL1, IL2RG, MR1, AMICA1, PLXND1, ISLR2, IL13RA2, FN1, PTPRC, ICAM1, IL2RB, VSTM2A, LRRN4, PTPRZ1, LRRN2, SDK2, CD160, FCRLS, KDR, THY1, BTLA, CD83, VSIG2, COL14A1, EGFLAM, EPHA8, NTRK2, H2-OB, PDGFRA, ANKFN1, PDGFRB, VCAN, JAM2, MERTK, CD200	731	418	12257	2.00567	0.00450198	0.00041011	0.00623823
INTERPRO	IPR007110:Immunoglobulin-like domain	33	4.2362	0.000377675	IGDCC4, MYBPC1, ILDR2, LRIG3, CD1D1, CD48, CCDC141, KIRREL, TEK, OBSL1, MR1, IZUMO1, AMICA1, ISLR2, ICAM1, VSTM2A, LRRN2, SDK2, CD160, FCRLS, THY1, KDR, BTLA, CD83, VSIG2, H2-OB, NTRK2, PDGFRA, PDGFRB, VCAN, JAM2, MERTK, CD200	731	284	12257	1.94833	0.356012	0.0241522	0.606594
UP_KEYWORDS	Immunoglobulin domain	29	3.72272	0.000729407	IGDCC4, ILDR2, LRIG3, CD1D1, CD48, KIRREL, TEK, OBSL1, MR1, IZUMO1, AMICA1, ISLR2, ICAM1, VSTM2A, LRRN2, SDK2, CD160, KDR, THY1, BTLA, CD83, VSIG2, NTRK2, PDGFRA, PDGFRB, VCAN, JAM2, MERTK, CD200	751	251	12861	1.9786	0.20244	0.00776962	0.975153
INTERPRO	IPR003599:Immunoglobulin subtype	26	3.33761	0.0012411	IGDCC4, MYBPC1, ILDR2, LRIG3, CCDC141, CD48, KIRREL, OBSL1, AMICA1, ICAM1, VSTM2A, LRRN2, SDK2, CD160, FCRLS, KDR, BTLA, CD83, VSIG2, NTRK2, PDGFRA, PDGFRB, VCAN, JAM2, MERTK, CD200	731	218	12257	1.99979	0.764673	0.063647	1.98042
SMART	SM00409:IG	26	3.33761	0.00796394	IGDCC4, MYBPC1, ILDR2, LRIG3, CCDC141, CD48, KIRREL, OBSL1, AMICA1, ICAM1, VSTM2A, LRRN2, SDK2, CD160, FCRLS, KDR, BTLA, CD83, VSIG2, NTRK2, PDGFRA, PDGFRB, VCAN, JAM2, MERTK, CD200	472	218	6828	1.72531	0.870869	0.169797	9.90097
INTERPRO	IPR003598:Immunoglobulin subtype 2	16	2.05392	0.0195121	IGDCC4, MYBPC1, LRRN2, SDK2, LRIG3, FCRLS, KDR, CCDC141, VSIG2, KIRREL, NTRK2, PDGFRA, PDGFRB, OBSL1, JAM2, AMICA1	731	140	12257	1.91628	1	0.413666	27.1953
UP_SEQ_FEATURE	domain:Ig-like C2-type 1	11	1.41207	0.0416698	CD48, ICAM1, KIRREL, NTRK2, SDK2, TEK, PDGFRA, PDGFRB, LRIG3, MERTK, KDR	673	93	11634	2.04467	1	0.747587	51.6316
UP_SEQ_FEATURE	domain:Ig-like C2-type 2	11	1.41207	0.0443301	CD48, ICAM1, KIRREL, NTRK2, SDK2, TEK, PDGFRA, PDGFRB, LRIG3, MERTK, KDR	673	94	11634	2.02292	1	0.752037	53.8724
UP_SEQ_FEATURE	domain:Ig-like C2-type 5	6	0.770218	0.0489381	ICAM1, KIRREL, SDK2, PDGFRA, PDGFRB, KDR	673	35	11634	2.96345	1	0.764997	57.5244
SMART	SM00408:IGc2	16	2.05392	0.0579771	IGDCC4, MYBPC1, LRRN2, SDK2, LRIG3, FCRLS, KDR, CCDC141, VSIG2, KIRREL, NTRK2, PDGFRA, PDGFRB, OBSL1, JAM2, AMICA1	472	140	6828	1.65327	1	0.471162	54.1038
UP_SEQ_FEATURE	domain:Ig-like C2-type 4	6	0.770218	0.0786569	ICAM1, KIRREL, SDK2, PDGFRA, PDGFRB, KDR	673	40	11634	2.59302	1	0.878191	75.2906
INTERPRO	IPR013098:Immunoglobulin I-set	11	1.41207	0.0818935	CCDC141, IGDCC4, MYBPC1, KIRREL, LRRN2, NTRK2, SDK2, PDGFRA, OBSL1, LRIG3, KDR	731	102	12257	1.80825	1	0.73478	74.7469
UP_SEQ_FEATURE	domain:Ig-like C2-type 3	7	0.898588	0.198166	ICAM1, KIRREL, SDK2, PDGFRA, PDGFRB, LRIG3, KDR	673	68	11634	1.77952	1	0.982785	97.692
Annotation Cluster 19	Enrichment Score: 1.9629565058076208
Category	Term	Count	%	PValue	Genes	List Total	Pop Hits	Pop Total	Fold Enrichment	Bonferroni	Benjamini	FDR
BIOCARTA	m_nktPathway:Selective expression of chemokine receptors during T-cell polarization	6	0.770218	0.00229775	IL12RB1, CCR5, CXCR4, CCR2, TGFB3, TGFB1	74	15	1066	5.76216	0.241223	0.053713	2.60613
GOTERM_MF_DIRECT	GO:0004950~chemokine receptor activity	4	0.513479	0.0124184	CCR5, CXCR4, CCR2, XCR1	633	9	10934	7.67702	0.999935	0.38267	17.38
INTERPRO	IPR000355:Chemokine receptor family	3	0.385109	0.045265	CCR5, CXCR4, CCR2	731	6	12257	8.38372	1	0.605613	52.579
Annotation Cluster 20	Enrichment Score: 1.8950579716229476
Category	Term	Count	%	PValue	Genes	List Total	Pop Hits	Pop Total	Fold Enrichment	Bonferroni	Benjamini	FDR
GOTERM_MF_DIRECT	GO:0008083~growth factor activity	16	2.05392	8.12144e-05	BMP1, JAG2, TGFB3, IGF1, IGF2, INHA, MDK, CLEC11A, TGFB1, TIMP1, EREG, CTGF, GDF11, GDF10, AREG, BMP7	633	84	10934	3.29015	0.0607748	0.00891715	0.124009
UP_KEYWORDS	Growth factor	14	1.79718	0.000465807	BMP1, TGFB3, IGF1, IGF2, INHA, MDK, CLEC11A, TGFB1, TIMP1, EREG, GDF11, GDF10, AREG, BMP7	751	77	12861	3.11367	0.134488	0.00514507	0.623763
GOTERM_BP_DIRECT	GO:0048468~cell development	8	1.02696	0.000964425	BMP1, FOXA2, GDF10, IGF1, LEF1, INHA, BMP7, GJC1	669	28	11312	4.83109	0.939255	0.137073	1.7162
GOTERM_BP_DIRECT	GO:0043408~regulation of MAPK cascade	9	1.15533	0.00170464	BMP1, TLR13, NTRK2, TGFB3, GDF11, GDF10, INHA, BMP7, TGFB1	669	39	11312	3.90204	0.992936	0.156998	3.0145
INTERPRO	IPR017948:Transforming growth factor beta, conserved site	6	0.770218	0.00330405	TGFB3, GDF11, GDF10, INHA, BMP7, TGFB1	731	18	12257	5.58915	0.978839	0.133072	5.1911
GOTERM_BP_DIRECT	GO:0010862~positive regulation of pathway-restricted SMAD protein phosphorylation	8	1.02696	0.00382271	BMP1, TGFB3, GDF11, GDF10, INHA, BMP7, ENG, TGFB1	669	35	11312	3.86487	0.999985	0.237524	6.64063
GOTERM_MF_DIRECT	GO:0005125~cytokine activity	14	1.79718	0.00446464	BMP1, NDP, TGFB3, INHA, GREM1, TGFB1, TIMP1, CXCL15, GDF11, GDF10, AREG, XCL1, BMP7, CMTM3	633	99	10934	2.44269	0.968394	0.2057	6.60798
GOTERM_MF_DIRECT	GO:0005160~transforming growth factor beta receptor binding	7	0.898588	0.00656762	BMP1, TGFB3, GDF11, GDF10, INHA, BMP7, TGFB1	633	30	10934	4.03044	0.993823	0.258612	9.57706
GOTERM_BP_DIRECT	GO:0030501~positive regulation of bone mineralization	7	0.898588	0.00728059	MEF2C, OSR2, TGFB3, PKDCC, FBN2, BMP7, TGFB1	669	30	11312	3.94539	1	0.345745	12.2868
INTERPRO	IPR001839:Transforming growth factor-beta, C-terminal	6	0.770218	0.00833346	TGFB3, GDF11, GDF10, INHA, BMP7, TGFB1	731	22	12257	4.57294	0.999942	0.226289	12.6101
SMART	SM00204:TGFB	6	0.770218	0.0123519	TGFB3, GDF11, GDF10, INHA, BMP7, TGFB1	472	21	6828	4.13317	0.958488	0.203294	14.9614
INTERPRO	IPR015615:Transforming growth factor-beta-related	5	0.641849	0.0159339	TGFB3, GDF11, GDF10, INHA, BMP7	731	17	12257	4.9316	1	0.366442	22.7958
INTERPRO	IPR001111:Transforming growth factor-beta, N-terminal	4	0.513479	0.0468041	TGFB3, GDF11, BMP7, TGFB1	731	14	12257	4.7907	1	0.611907	53.7955
GOTERM_BP_DIRECT	GO:0060395~SMAD protein signal transduction	7	0.898588	0.0520434	BMP1, TGFB3, GDF11, GDF10, INHA, BMP7, TGFB1	669	46	11312	2.57308	1	0.752859	61.6676
GOTERM_BP_DIRECT	GO:0007435~salivary gland morphogenesis	3	0.385109	0.114413	TGFB3, BMP7, TGFB1	669	10	11312	5.07265	1	0.901783	88.6946
GOTERM_BP_DIRECT	GO:0040007~growth	4	0.513479	0.166037	TGFB3, GDF11, BMP7, TGFB1	669	24	11312	2.81814	1	0.952486	96.1513
GOTERM_BP_DIRECT	GO:0042981~regulation of apoptotic process	12	1.54044	0.375958	TNFRSF1A, IRAK3, BMP1, ANK2, SELL, CASP12, GDF11, GDF10, INHA, SNAI2, MYC, TGFB1	669	164	11312	1.23723	1	0.997047	99.9788
KEGG_PATHWAY	mmu04350:TGF-beta signaling pathway	6	0.770218	0.424039	AMHR2, FST, TGFB3, BMP7, MYC, TGFB1	297	71	4931	1.40304	1	0.832931	99.9192
GOTERM_BP_DIRECT	GO:0001657~ureteric bud development	4	0.513479	0.485986	GDF11, VCAN, BMP7, TGFB1	669	44	11312	1.53717	1	0.99939	99.9993
Annotation Cluster 21	Enrichment Score: 1.8690250158021562
Category	Term	Count	%	PValue	Genes	List Total	Pop Hits	Pop Total	Fold Enrichment	Bonferroni	Benjamini	FDR
UP_SEQ_FEATURE	domain:Collagen-like	10	1.2837	1.06445e-06	C1QA, C1QB, C1QTNF5, C1QTNF6, EMID1, NRGN, SCARA5, C1QC, MFRP, EMILIN1	673	21	11634	8.2318	0.00199491	0.000221854	0.00181643
UP_SEQ_FEATURE	domain:C1q	7	0.898588	0.000370289	C1QA, C1QB, C1QTNF5, C1QTNF6, C1QC, MFRP, EMILIN1	673	18	11634	6.72263	0.500822	0.0400462	0.630012
KEGG_PATHWAY	mmu05150:Staphylococcus aureus infection	8	1.02696	0.00288664	C1QA, ITGAL, ICAM1, C1QB, MASP1, H2-OB, ITGB2, C1QC	297	33	4931	4.0249	0.500324	0.0561767	3.66256
INTERPRO	IPR001073:Complement C1q protein	6	0.770218	0.00426729	C1QA, C1QB, C1QTNF5, C1QTNF6, C1QC, EMILIN1	731	19	12257	5.29498	0.99314	0.153011	6.65621
SMART	SM00110:C1Q	6	0.770218	0.00472145	C1QA, C1QB, C1QTNF5, C1QTNF6, C1QC, EMILIN1	472	17	6828	5.10568	0.702266	0.158929	5.98453
INTERPRO	IPR008983:Tumour necrosis factor-like domain	6	0.770218	0.0231808	C1QA, C1QB, C1QTNF5, C1QTNF6, C1QC, EMILIN1	731	28	12257	3.59302	1	0.45512	31.4613
KEGG_PATHWAY	mmu05020:Prion diseases	5	0.641849	0.0456088	C1QA, C1QB, CASP12, LAMC1, C1QC	297	23	4931	3.60928	0.999986	0.320454	45.2582
KEGG_PATHWAY	mmu05133:Pertussis	8	1.02696	0.0613671	C1QA, C1QB, MYD88, GNAI1, IRF8, ITGB2, NOS2, C1QC	297	59	4931	2.25121	1	0.378103	55.8441
KEGG_PATHWAY	mmu04610:Complement and coagulation cascades	6	0.770218	0.104503	C1QA, C1QB, MASP1, TFPI, C1QC, F2R	297	42	4931	2.37181	1	0.475917	75.9415
BIOCARTA	m_compPathway:Complement Pathway	3	0.385109	0.14576	C1QA, C1QB, MASP1	74	10	1066	4.32162	1	0.766422	83.6098
UP_KEYWORDS	Complement pathway	3	0.385109	0.216728	C1QA, C1QB, C1QC	751	15	12861	3.42503	1	0.655807	96.2393
GOTERM_BP_DIRECT	GO:0006958~complement activation, classical pathway	3	0.385109	0.243181	C1QA, C1QB, C1QC	669	16	11312	3.1704	1	0.982123	99.3255
KEGG_PATHWAY	mmu05322:Systemic lupus erythematosus	5	0.641849	0.422343	C1QA, C1QB, H2AFY2, H2-OB, C1QC	297	55	4931	1.50934	1	0.835393	99.9161
Annotation Cluster 22	Enrichment Score: 1.8283609206433242
Category	Term	Count	%	PValue	Genes	List Total	Pop Hits	Pop Total	Fold Enrichment	Bonferroni	Benjamini	FDR
GOTERM_BP_DIRECT	GO:0032967~positive regulation of collagen biosynthetic process	7	0.898588	0.000786614	CTGF, TGFB3, PDGFRB, ENG, TGFB1, IHH, F2R	669	20	11312	5.91809	0.898169	0.125741	1.40189
GOTERM_MF_DIRECT	GO:0005114~type II transforming growth factor beta receptor binding	4	0.513479	0.00564478	CD44, TGFB3, ENG, TGFB1	633	7	10934	9.87046	0.98735	0.239008	8.28518
GOTERM_BP_DIRECT	GO:0007179~transforming growth factor beta receptor signaling pathway	8	1.02696	0.0991725	AMHR2, COL3A1, COL1A2, TGFB3, ENG, HPGD, TGFB1, CDH5	669	67	11312	2.01896	1	0.881775	84.6456
GOTERM_MF_DIRECT	GO:0034713~type I transforming growth factor beta receptor binding	3	0.385109	0.110346	TGFB3, ENG, TGFB1	633	10	10934	5.18199	1	0.84152	83.2432
Annotation Cluster 23	Enrichment Score: 1.811634822375094
Category	Term	Count	%	PValue	Genes	List Total	Pop Hits	Pop Total	Fold Enrichment	Bonferroni	Benjamini	FDR
UP_KEYWORDS	Growth factor	14	1.79718	0.000465807	BMP1, TGFB3, IGF1, IGF2, INHA, MDK, CLEC11A, TGFB1, TIMP1, EREG, GDF11, GDF10, AREG, BMP7	751	77	12861	3.11367	0.134488	0.00514507	0.623763
UP_KEYWORDS	Mitogen	5	0.641849	0.0617568	EREG, TGFB3, IGF2, MDK, TGFB1	751	26	12861	3.2933	1	0.326472	57.5184
GOTERM_BP_DIRECT	GO:0051781~positive regulation of cell division	5	0.641849	0.127704	EREG, TGFB3, IGF2, MDK, TGFB1	669	33	11312	2.56194	1	0.916166	91.3809
Annotation Cluster 24	Enrichment Score: 1.7983844515584502
Category	Term	Count	%	PValue	Genes	List Total	Pop Hits	Pop Total	Fold Enrichment	Bonferroni	Benjamini	FDR
INTERPRO	IPR001791:Laminin G domain	12	1.54044	1.88806e-05	LAMA2, COL18A1, EGFLAM, COL14A1, COL15A1, CNTNAP1, COL16A1, COL24A1, COL5A3, COL11A1, GAS6, COL5A1	731	41	12257	4.90754	0.0217559	0.00146533	0.0304068
SMART	SM00282:LamG	6	0.770218	0.0348952	LAMA2, EGFLAM, COL15A1, CNTNAP1, COL11A1, GAS6	472	27	6828	3.21469	0.999888	0.380328	37.0696
INTERPRO	IPR013320:Concanavalin A-like lectin/glucanase, subgroup	15	1.92555	0.0373194	COL18A1, NRP1, LGALS1, COL15A1, COL5A3, COL16A1, COL5A1, GAS6, LAMA2, EGFLAM, COL14A1, CNTNAP1, PTX3, COL24A1, COL11A1	731	139	12257	1.80944	1	0.553189	45.8066
UP_SEQ_FEATURE	domain:Laminin G-like 2	4	0.513479	0.071274	LAMA2, EGFLAM, CNTNAP1, GAS6	673	17	11634	4.06748	1	0.858255	71.6853
UP_SEQ_FEATURE	domain:Laminin G-like 1	4	0.513479	0.071274	LAMA2, EGFLAM, CNTNAP1, GAS6	673	17	11634	4.06748	1	0.858255	71.6853
UP_SEQ_FEATURE	domain:Laminin G-like 3	3	0.385109	0.129752	LAMA2, EGFLAM, CNTNAP1	673	11	11634	4.71458	1	0.946574	90.667
Annotation Cluster 25	Enrichment Score: 1.7762060806161994
Category	Term	Count	%	PValue	Genes	List Total	Pop Hits	Pop Total	Fold Enrichment	Bonferroni	Benjamini	FDR
BIOCARTA	m_lymphocytePathway:Adhesion Molecules on Lymphocyte	6	0.770218	0.000133751	ITGAL, ICAM1, CD44, SELL, ITGB2, ITGA4	74	9	1066	9.6036	0.0159231	0.0159231	0.153429
BIOCARTA	m_monocytePathway:Monocyte and its Surface Molecules	6	0.770218	0.000439625	ITGAL, ICAM1, CD44, SELL, ITGB2, ITGA4	74	11	1066	7.85749	0.0513986	0.0174351	0.503498
GOTERM_BP_DIRECT	GO:0007159~leukocyte cell-cell adhesion	7	0.898588	0.00104684	ITGAL, ICAM1, PTPRC, FERMT3, ITGB2, MSN, ITGA4	669	21	11312	5.63627	0.952192	0.141036	1.86156
BIOCARTA	m_neutrophilPathway:Neutrophil and Its Surface Molecules	5	0.641849	0.00115086	ITGAL, ICAM1, CD44, SELL, ITGB2	74	8	1066	9.00338	0.12906	0.0339557	1.31317
GOTERM_MF_DIRECT	GO:0050839~cell adhesion molecule binding	8	1.02696	0.0348353	ITGAL, SELL, ITGB2, MSN, ITGA4, AMICA1, CD1D1, CD200	633	54	10934	2.55901	1	0.586452	41.8248
GOTERM_BP_DIRECT	GO:0043113~receptor clustering	4	0.513479	0.196179	ITGAL, ITGB2, ITGA4, LRP4	669	26	11312	2.60136	1	0.967509	98.0117
GOTERM_CC_DIRECT	GO:0008305~integrin complex	3	0.385109	0.440068	ITGAL, ITGB2, ITGA4	711	25	12004	2.02599	1	0.960585	99.9661
UP_KEYWORDS	Integrin	4	0.513479	0.492567	ITGAL, ADAMTS14, ITGB2, ITGA4	751	45	12861	1.52224	1	0.890704	99.989
KEGG_PATHWAY	mmu05169:Epstein-Barr virus infection	6	0.770218	0.984479	ITGAL, ICAM1, CD38, CD44, PIK3CD, MYC	297	177	4931	0.562803	1	0.999124	100
Annotation Cluster 26	Enrichment Score: 1.740940206865932
Category	Term	Count	%	PValue	Genes	List Total	Pop Hits	Pop Total	Fold Enrichment	Bonferroni	Benjamini	FDR
INTERPRO	IPR001190:Speract/scavenger receptor	5	0.641849	0.0127748	HHIPL1, LOXL3, LOXL2, SCARA5, FCRLS	731	16	12257	5.23983	1	0.312342	18.7055
INTERPRO	IPR017448:Speract/scavenger receptor-related	5	0.641849	0.0159339	HHIPL1, LOXL3, LOXL2, SCARA5, FCRLS	731	17	12257	4.9316	1	0.366442	22.7958
GOTERM_MF_DIRECT	GO:0005044~scavenger receptor activity	6	0.770218	0.0206252	HHIPL1, LOXL3, LOXL2, SCARA5, FCRLS, SCARF2	633	28	10934	3.70142	1	0.448931	27.2696
SMART	SM00202:SR	5	0.641849	0.0258918	HHIPL1, LOXL3, LOXL2, SCARA5, FCRLS	472	17	6828	4.25474	0.998788	0.360909	28.9696
Annotation Cluster 27	Enrichment Score: 1.736372545246607
Category	Term	Count	%	PValue	Genes	List Total	Pop Hits	Pop Total	Fold Enrichment	Bonferroni	Benjamini	FDR
INTERPRO	IPR000716:Thyroglobulin type-1	5	0.641849	0.00578751	SMOC2, NID1, NID2, IGFBP3, IGFBP4	731	13	12257	6.44902	0.998843	0.175684	8.92538
SMART	SM00211:TY	5	0.641849	0.00968548	SMOC2, NID1, NID2, IGFBP3, IGFBP4	472	13	6828	5.56389	0.91722	0.187493	11.9186
UP_SEQ_FEATURE	domain:Thyroglobulin type-1	3	0.385109	0.110222	NID1, IGFBP3, IGFBP4	673	10	11634	5.18603	1	0.926331	86.3697
Annotation Cluster 28	Enrichment Score: 1.7145027434122455
Category	Term	Count	%	PValue	Genes	List Total	Pop Hits	Pop Total	Fold Enrichment	Bonferroni	Benjamini	FDR
UP_SEQ_FEATURE	domain:EGF-like 5; calcium-binding	7	0.898588	0.00249801	CD93, EFEMP2, FBN1, JAG2, NID1, NID2, FBN2	673	25	11634	4.8403	0.990833	0.159521	4.17831
UP_SEQ_FEATURE	domain:EGF-like 15; calcium-binding	5	0.641849	0.0026259	NOTCH3, FBN1, JAG2, FBN2, LRP2	673	11	11634	7.85763	0.992793	0.161522	4.38773
UP_SEQ_FEATURE	domain:EGF-like 4; calcium-binding	7	0.898588	0.00309133	NOTCH3, CD93, EFEMP2, FBN1, FBN2, MEGF6, GAS6	673	26	11634	4.65413	0.996998	0.181504	5.14628
UP_SEQ_FEATURE	domain:EGF-like 12; calcium-binding	5	0.641849	0.00693299	NOTCH3, FBN1, JAG2, FBN2, LRP2	673	14	11634	6.17385	0.999998	0.311268	11.1945
UP_SEQ_FEATURE	domain:EGF-like 16; calcium-binding	4	0.513479	0.00863187	NOTCH3, FBN1, JAG2, FBN2	673	8	11634	8.64339	1	0.363499	13.7517
UP_SEQ_FEATURE	domain:EGF-like 22; calcium-binding	3	0.385109	0.0096114	NOTCH3, FBN1, FBN2	673	3	11634	17.2868	1	0.37923	15.1944
UP_SEQ_FEATURE	domain:EGF-like 29; calcium-binding	3	0.385109	0.0096114	NOTCH3, FBN1, FBN2	673	3	11634	17.2868	1	0.37923	15.1944
UP_SEQ_FEATURE	domain:EGF-like 9	5	0.641849	0.0114973	NOTCH3, DNER, JAG2, MEGF6, LRP2	673	16	11634	5.40212	1	0.418617	17.9084
UP_SEQ_FEATURE	domain:EGF-like 8; calcium-binding	5	0.641849	0.0176386	NOTCH3, DNER, SCUBE1, FBN1, FBN2	673	18	11634	4.80188	1	0.523789	26.1905
UP_SEQ_FEATURE	domain:EGF-like 10; calcium-binding	4	0.513479	0.0223362	NOTCH3, DNER, FBN1, FBN2	673	11	11634	6.2861	1	0.571539	31.9877
UP_SEQ_FEATURE	domain:EGF-like 30; calcium-binding	3	0.385109	0.0296423	NOTCH3, FBN1, FBN2	673	5	11634	10.3721	1	0.655303	40.1594
UP_SEQ_FEATURE	domain:EGF-like 21; calcium-binding	3	0.385109	0.0296423	NOTCH3, FBN1, FBN2	673	5	11634	10.3721	1	0.655303	40.1594
UP_SEQ_FEATURE	domain:EGF-like 23; calcium-binding	3	0.385109	0.0296423	NOTCH3, FBN1, FBN2	673	5	11634	10.3721	1	0.655303	40.1594
UP_SEQ_FEATURE	domain:EGF-like 17; calcium-binding	3	0.385109	0.0427815	NOTCH3, FBN1, FBN2	673	6	11634	8.64339	1	0.75099	52.5802
UP_SEQ_FEATURE	domain:EGF-like 11; calcium-binding	4	0.513479	0.0433302	NOTCH3, FBN1, JAG2, FBN2	673	14	11634	4.93908	1	0.749681	53.0419
UP_SEQ_FEATURE	domain:EGF-like 6; calcium-binding	4	0.513479	0.0820011	NOTCH3, EFEMP2, JAG2, LRP2	673	18	11634	3.84151	1	0.882359	76.7773
UP_SEQ_FEATURE	domain:EGF-like 13; calcium-binding	3	0.385109	0.0915699	NOTCH3, FBN1, FBN2	673	9	11634	5.76226	1	0.903655	80.5797
UP_SEQ_FEATURE	domain:EGF-like 14; calcium-binding	3	0.385109	0.110222	NOTCH3, FBN1, FBN2	673	10	11634	5.18603	1	0.926331	86.3697
UP_SEQ_FEATURE	domain:EGF-like 7; calcium-binding	4	0.513479	0.130961	SCUBE1, FBN1, JAG2, FBN2	673	22	11634	3.14305	1	0.946382	90.8857
Annotation Cluster 29	Enrichment Score: 1.597166972848124
Category	Term	Count	%	PValue	Genes	List Total	Pop Hits	Pop Total	Fold Enrichment	Bonferroni	Benjamini	FDR
UP_SEQ_FEATURE	domain:EGF-like 4	8	1.02696	0.00196775	DNER, SCUBE1, JAG2, NID1, NID2, DLK1, LRP2, SCARF2	673	32	11634	4.32169	0.975156	0.132483	3.30536
UP_SEQ_FEATURE	repeat:LDL-receptor class B 2	4	0.513479	0.0223362	NID1, NID2, LRP2, LRP4	673	11	11634	6.2861	1	0.571539	31.9877
UP_SEQ_FEATURE	repeat:LDL-receptor class B 1	4	0.513479	0.0223362	NID1, NID2, LRP2, LRP4	673	11	11634	6.2861	1	0.571539	31.9877
UP_SEQ_FEATURE	repeat:LDL-receptor class B 4	4	0.513479	0.0223362	NID1, NID2, LRP2, LRP4	673	11	11634	6.2861	1	0.571539	31.9877
UP_SEQ_FEATURE	repeat:LDL-receptor class B 3	4	0.513479	0.0223362	NID1, NID2, LRP2, LRP4	673	11	11634	6.2861	1	0.571539	31.9877
INTERPRO	IPR000033:LDLR class B repeat	4	0.513479	0.0242236	NID1, NID2, LRP2, LRP4	731	11	12257	6.09725	1	0.462615	32.6304
SMART	SM00135:LY	4	0.513479	0.0354822	NID1, NID2, LRP2, LRP4	472	11	6828	5.2604	0.999904	0.370246	37.5669
INTERPRO	IPR011042:Six-bladed beta-propeller, TolB-like	5	0.641849	0.0909853	HHIPL1, NID1, NID2, LRP2, LRP4	731	29	12257	2.89094	1	0.746407	78.4872
UP_SEQ_FEATURE	repeat:LDL-receptor class B 5	3	0.385109	0.110222	NID2, LRP2, LRP4	673	10	11634	5.18603	1	0.926331	86.3697
Annotation Cluster 30	Enrichment Score: 1.5958560961222683
Category	Term	Count	%	PValue	Genes	List Total	Pop Hits	Pop Total	Fold Enrichment	Bonferroni	Benjamini	FDR
INTERPRO	IPR015369:Follistatin/Osteonectin EGF domain	4	0.513479	0.0019216	FST, FSTL3, FSTL1, SPARC	731	5	12257	13.414	0.893628	0.0857329	3.05062
SMART	SM00280:KAZAL	6	0.770218	0.00996308	RECK, SMOC2, FST, FSTL3, FSTL1, SPARC	472	20	6828	4.33983	0.922953	0.178957	12.24
INTERPRO	IPR003645:Follistatin-like, N-terminal	4	0.513479	0.0184187	FST, FSTL3, FSTL1, SPARC	731	10	12257	6.70698	1	0.402896	25.8766
INTERPRO	IPR002350:Kazal domain	6	0.770218	0.0266796	RECK, SMOC2, FST, FSTL3, FSTL1, SPARC	731	29	12257	3.46913	1	0.481248	35.3103
SMART	SM00274:FOLN	4	0.513479	0.0271669	FST, FSTL3, FSTL1, SPARC	472	10	6828	5.78644	0.999133	0.339502	30.1724
UP_SEQ_FEATURE	domain:Kazal-like 1	3	0.385109	0.0427815	RECK, FST, FSTL3	673	6	11634	8.64339	1	0.75099	52.5802
UP_SEQ_FEATURE	domain:Kazal-like 2	3	0.385109	0.0427815	RECK, FST, FSTL3	673	6	11634	8.64339	1	0.75099	52.5802
UP_SEQ_FEATURE	domain:Kazal-like	3	0.385109	0.365685	SMOC2, FSTL1, SPARC	673	22	11634	2.35729	1	0.999324	99.9577
Annotation Cluster 31	Enrichment Score: 1.5616706433955645
Category	Term	Count	%	PValue	Genes	List Total	Pop Hits	Pop Total	Fold Enrichment	Bonferroni	Benjamini	FDR
INTERPRO	IPR003961:Fibronectin, type III	21	2.69576	0.000529822	FLRT3, PTPRC, IGDCC4, IL2RB, LRRN4, MYBPC1, PTPRZ1, SDK2, IL21R, COL14A1, EGFLAM, IL12RB1, COL7A1, EPHA8, TEK, ANKFN1, OBSL1, IL2RG, MERTK, IL13RA2, FN1	731	149	12257	2.3632	0.460658	0.0303987	0.849984
SMART	SM00060:FN3	16	2.05392	0.00752725	PTPRC, IGDCC4, LRRN4, MYBPC1, PTPRZ1, SDK2, EGFLAM, IL12RB1, COL14A1, COL7A1, EPHA8, TEK, ANKFN1, IL2RG, MERTK, FN1	472	109	6828	2.12346	0.85547	0.17587	9.38245
UP_SEQ_FEATURE	domain:Fibronectin type-III 2	12	1.54044	0.011247	IGDCC4, PTPRC, IL12RB1, EGFLAM, COL14A1, COL7A1, EPHA8, SDK2, TEK, MERTK, FN1, IL13RA2	673	87	11634	2.38438	1	0.419621	17.5529
UP_SEQ_FEATURE	domain:Fibronectin type-III 1	12	1.54044	0.0122061	IGDCC4, PTPRC, IL12RB1, EGFLAM, COL14A1, COL7A1, EPHA8, SDK2, TEK, MERTK, FN1, IL13RA2	673	88	11634	2.35729	1	0.429899	18.9072
UP_SEQ_FEATURE	domain:Fibronectin type-III 5	6	0.770218	0.0237203	IGDCC4, IL12RB1, COL14A1, COL7A1, SDK2, FN1	673	29	11634	3.57657	1	0.58648	33.6122
UP_SEQ_FEATURE	domain:Fibronectin type-III 3	8	1.02696	0.0347472	IGDCC4, IL12RB1, COL14A1, COL7A1, SDK2, TEK, FN1, IL13RA2	673	54	11634	2.561	1	0.70069	45.3104
UP_SEQ_FEATURE	domain:Fibronectin type-III 7	4	0.513479	0.0612306	COL14A1, COL7A1, SDK2, FN1	673	16	11634	4.32169	1	0.820559	65.9806
UP_SEQ_FEATURE	domain:Fibronectin type-III 4	6	0.770218	0.0927376	IGDCC4, IL12RB1, COL14A1, COL7A1, SDK2, FN1	673	42	11634	2.46954	1	0.90085	81.0013
UP_SEQ_FEATURE	domain:Fibronectin type-III 6	4	0.513479	0.0933741	COL14A1, COL7A1, SDK2, FN1	673	19	11634	3.63932	1	0.89961	81.2274
UP_SEQ_FEATURE	domain:Fibronectin type-III 9	3	0.385109	0.129752	COL7A1, SDK2, FN1	673	11	11634	4.71458	1	0.946574	90.667
UP_SEQ_FEATURE	domain:Fibronectin type-III 8	3	0.385109	0.213618	COL14A1, COL7A1, SDK2	673	15	11634	3.45736	1	0.987436	98.3441
Annotation Cluster 32	Enrichment Score: 1.4857110662927453
Category	Term	Count	%	PValue	Genes	List Total	Pop Hits	Pop Total	Fold Enrichment	Bonferroni	Benjamini	FDR
UP_SEQ_FEATURE	site:Role in the control of polyamine-mediated channel gating and in the blocking by intracellular magnesium	3	0.385109	0.0184883	KCNJ8, KCNJ2, KCNJ3	673	4	11634	12.9651	1	0.525202	27.2725
UP_SEQ_FEATURE	region of interest:H5 (pore-forming helix)	3	0.385109	0.0184883	KCNJ8, KCNJ2, KCNJ3	673	4	11634	12.9651	1	0.525202	27.2725
INTERPRO	IPR016449:Potassium channel, inwardly rectifying, Kir	3	0.385109	0.0196093	KCNJ8, KCNJ2, KCNJ3	731	4	12257	12.5756	1	0.408065	27.3115
INTERPRO	IPR013518:Potassium channel, inwardly rectifying, Kir, cytoplasmic	3	0.385109	0.0196093	KCNJ8, KCNJ2, KCNJ3	731	4	12257	12.5756	1	0.408065	27.3115
UP_SEQ_FEATURE	short sequence motif:Selectivity filter	6	0.770218	0.0205796	KCND1, KCNJ8, KCNA6, KCNJ2, KCNG4, KCNJ3	673	28	11634	3.70431	1	0.556346	29.872
GOTERM_BP_DIRECT	GO:0010107~potassium ion import	4	0.513479	0.0375959	ABCC9, KCNJ8, KCNJ2, KCNJ3	669	13	11312	5.20271	1	0.682368	49.7172
GOTERM_MF_DIRECT	GO:0005242~inward rectifier potassium channel activity	3	0.385109	0.0428329	KCNJ8, KCNJ2, KCNJ3	633	6	10934	8.63665	1	0.629908	48.7696
INTERPRO	IPR014756:Immunoglobulin E-set	7	0.898588	0.298704	CAMTA1, KDELC1, KCNJ8, TGM1, KCNJ2, PLXND1, KCNJ3	731	76	12257	1.54437	1	0.97422	99.6705
Annotation Cluster 33	Enrichment Score: 1.4582392070163364
Category	Term	Count	%	PValue	Genes	List Total	Pop Hits	Pop Total	Fold Enrichment	Bonferroni	Benjamini	FDR
UP_SEQ_FEATURE	domain:VWFA 1	5	0.641849	0.00693299	COCH, COL14A1, COL7A1, COL6A2, VIT	673	14	11634	6.17385	0.999998	0.311268	11.1945
UP_SEQ_FEATURE	domain:VWFA 2	5	0.641849	0.00902849	COCH, COL14A1, COL7A1, COL6A2, VIT	673	15	11634	5.76226	1	0.36862	14.3386
INTERPRO	IPR002035:von Willebrand factor, type A	8	1.02696	0.150465	COCH, ITGAL, COL14A1, COL7A1, COL6A2, ITGB2, CPNE2, VIT	731	74	12257	1.8127	1	0.864625	92.7671
SMART	SM00327:VWA	7	0.898588	0.155981	COCH, ITGAL, COL14A1, COL7A1, COL6A2, CPNE2, VIT	472	53	6828	1.91062	1	0.671475	89.0434
Annotation Cluster 34	Enrichment Score: 1.456806972424081
Category	Term	Count	%	PValue	Genes	List Total	Pop Hits	Pop Total	Fold Enrichment	Bonferroni	Benjamini	FDR
INTERPRO	IPR008979:Galactose-binding domain-like	11	1.41207	0.00382152	LAMA2, NRP1, FBXO17, EPHA8, LAMC3, CPXM1, GLB1L2, CNTNAP1, LAMC1, DDR2, PCSK5	731	63	12257	2.92765	0.988445	0.142568	5.98085
INTERPRO	IPR000421:Coagulation factor 5/8 C-terminal type domain	4	0.513479	0.0659671	NRP1, CPXM1, CNTNAP1, DDR2	731	16	12257	4.19186	1	0.684068	66.6865
UP_SEQ_FEATURE	domain:F5/8 type C	3	0.385109	0.0739761	CPXM1, CNTNAP1, DDR2	673	8	11634	6.48254	1	0.865003	73.0587
SMART	SM00231:FA58C	4	0.513479	0.0798209	NRP1, CPXM1, CNTNAP1, DDR2	472	15	6828	3.85763	1	0.532598	66.2
Annotation Cluster 35	Enrichment Score: 1.4564602876036363
Category	Term	Count	%	PValue	Genes	List Total	Pop Hits	Pop Total	Fold Enrichment	Bonferroni	Benjamini	FDR
UP_SEQ_FEATURE	domain:FZ	5	0.641849	0.0254941	COL18A1, C1QTNF5, FZD1, FZD4, MFRP	673	20	11634	4.32169	1	0.606107	35.6408
INTERPRO	IPR020067:Frizzled domain	5	0.641849	0.0281661	COL18A1, C1QTNF5, FZD1, FZD4, MFRP	731	20	12257	4.19186	1	0.493015	36.8834
SMART	SM00063:FRI	5	0.641849	0.0315258	COL18A1, C1QTNF5, FZD1, FZD4, MFRP	472	18	6828	4.01836	0.999725	0.365924	34.1438
INTERPRO	IPR015526:Frizzled/secreted frizzled-related protein	4	0.513479	0.0659671	COL18A1, FZD1, FZD4, MFRP	731	16	12257	4.19186	1	0.684068	66.6865
Annotation Cluster 36	Enrichment Score: 1.4172477101686374
Category	Term	Count	%	PValue	Genes	List Total	Pop Hits	Pop Total	Fold Enrichment	Bonferroni	Benjamini	FDR
UP_KEYWORDS	Potassium transport	12	1.54044	0.000815667	KCNAB3, KCND1, KCNAB2, KCNJ8, SLC24A5, KCNA6, KCNJ2, KCNG4, KCNIP1, KCNJ3, KCNE3, KCNK3	751	62	12861	3.31455	0.223501	0.00839655	1.08989
UP_KEYWORDS	Potassium	13	1.66881	0.000974061	KCNAB3, KCNAB2, KCND1, SLC24A5, KCNA6, KCNJ2, KCNJ3, KCNIP1, KCNK3, KCNJ8, KCNG4, IMPDH1, KCNE3	751	73	12861	3.04969	0.26074	0.00969803	1.30026
GOTERM_BP_DIRECT	GO:0006813~potassium ion transport	13	1.66881	0.00137832	KCNAB3, KCNAB2, KCND1, SLC24A5, KCNA6, KCNJ2, KCNJ3, KCNIP1, KCNK3, ABCC9, KCNJ8, KCNG4, KCNE3	669	75	11312	2.93086	0.981758	0.137825	2.44416
GOTERM_MF_DIRECT	GO:0005244~voltage-gated ion channel activity	12	1.54044	0.00296609	KCNAB3, KCND1, KCNAB2, KCNJ8, CACNG7, CLIC6, KCNA6, KCNJ2, KCNG4, KCNIP1, KCNJ3, KCNE3	633	73	10934	2.83945	0.899059	0.173952	4.43693
GOTERM_BP_DIRECT	GO:0034765~regulation of ion transmembrane transport	12	1.54044	0.00350028	KCNAB3, KCND1, KCNAB2, KCNJ8, CACNG7, CLIC6, KCNA6, KCNJ2, KCNG4, KCNIP1, KCNJ3, KCNE3	669	73	11312	2.77953	0.999962	0.234994	6.09702
UP_KEYWORDS	Voltage-gated channel	12	1.54044	0.00355737	KCNAB3, KCND1, KCNAB2, KCNJ8, CACNG7, CLIC6, KCNA6, KCNJ2, KCNG4, KCNIP1, KCNJ3, KCNE3	751	74	12861	2.77705	0.668707	0.0310714	4.67328
GOTERM_BP_DIRECT	GO:0071805~potassium ion transmembrane transport	9	1.15533	0.00743721	ABCC9, KCND1, SLC9A5, KCNA6, KCNJ2, KCNG4, KCNIP1, KCNE3, KCNK3	669	49	11312	3.1057	1	0.340813	12.5347
GOTERM_CC_DIRECT	GO:0008076~voltage-gated potassium channel complex	9	1.15533	0.0107393	ABCC9, KCND1, KCNAB2, KCNA6, CNTNAP1, KCNJ2, KCNG4, KCNIP1, KCNE3	711	52	12004	2.9221	0.981191	0.172388	13.8236
UP_KEYWORDS	Ion channel	19	2.43902	0.0186945	CALHM2, KCNAB3, KCND1, KCNAB2, CACNG7, ANO1, KCNA6, KCNJ2, KCNJ3, KCNIP1, KCNK3, KCNJ8, TTYH2, CLIC6, KCTD12B, LRRC55, KCNG4, KCNE3, PKDREJ	751	181	12861	1.79767	0.997121	0.139296	22.3874
UP_SEQ_FEATURE	short sequence motif:Selectivity filter	6	0.770218	0.0205796	KCND1, KCNJ8, KCNA6, KCNJ2, KCNG4, KCNJ3	673	28	11634	3.70431	1	0.556346	29.872
UP_KEYWORDS	Ion transport	33	4.2362	0.0260233	STEAP4, CALHM2, KCNAB3, SLC13A5, SLC9A5, KCNAB2, ANO1, KCNA6, SFXN2, KCNJ2, KCNIP1, KCNJ3, SLC23A2, TTYH2, SLC22A3, LRRC55, SLC4A4, KCNG4, SLC4A3, KCNE3, SLC8A2, KCND1, CACNG7, SLC24A5, KCNK3, KCNJ8, CLIC6, KCTD12B, SLC13A3, HEPH, SCARA5, PKDREJ, SLC5A11	751	384	12861	1.47169	0.999718	0.169538	29.8206
GOTERM_MF_DIRECT	GO:0005267~potassium channel activity	7	0.898588	0.0358766	ABCC9, KCND1, KCNA6, KCNG4, KCNIP1, KCNE3, KCNK3	633	43	10934	2.81193	1	0.58581	42.7763
GOTERM_MF_DIRECT	GO:0005249~voltage-gated potassium channel activity	6	0.770218	0.0440444	KCNAB3, KCND1, KCNAB2, KCNA6, KCNG4, KCNE3	633	34	10934	3.04823	1	0.619375	49.7514
UP_KEYWORDS	Potassium channel	6	0.770218	0.0619196	KCND1, KCNA6, KCNG4, KCNIP1, KCNE3, KCNK3	751	37	12861	2.77705	1	0.321948	57.6173
GOTERM_BP_DIRECT	GO:0006811~ion transport	30	3.85109	0.0675788	STEAP4, CALHM2, SLC13A5, KCNAB3, KCNAB2, ANO1, KCNA6, SFXN2, KCNJ2, KCNIP1, KCNJ3, SLC23A2, TTYH2, SLC22A3, LRRC55, SLC4A4, KCNG4, SLC4A3, KCNE3, SLC8A2, KCND1, CACNG7, SLC24A5, KCNK3, KCNJ8, CLIC6, SLC13A3, HEPH, SCARA5, SLC5A11	669	368	11312	1.37844	1	0.803088	71.5018
INTERPRO	IPR003131:Potassium channel tetramerisation-type BTB domain	5	0.641849	0.176145	KCND1, KCTD17, KCTD12B, KCNA6, KCNG4	731	37	12257	2.26587	1	0.90008	95.5884
INTERPRO	IPR003968:Potassium channel, voltage dependent, Kv	3	0.385109	0.246243	KCND1, KCNA6, KCNG4	731	16	12257	3.1439	1	0.952609	98.9467
INTERPRO	IPR027359:Voltage-dependent potassium channel, four helix bundle domain	3	0.385109	0.540714	KCND1, KCNA6, KCNG4	731	30	12257	1.67674	1	0.998903	99.9996
GOTERM_MF_DIRECT	GO:0005216~ion channel activity	5	0.641849	0.771804	KCND1, KCNA6, KCNG4, KCNK3, GJC1	633	90	10934	0.959628	1	0.999926	100
INTERPRO	IPR005821:Ion transport domain	3	0.385109	0.867919	KCND1, KCNA6, KCNG4	731	58	12257	0.867281	1	1	100
UP_KEYWORDS	Transport	74	9.49936	0.884487	CALHM2, STEAP4, KCNAB3, SLC13A5, KCNAB2, CRABP1, SLC9A5, SLC6A2, SLC16A10, ATP10A, ANO1, SLC7A8, ATP10D, KCNIP1, TTR, SLC1A2, SLC1A3, SLC23A2, SLC2A3, SLC22A3, SLMO1, STRA6, LRRC55, SLC4A4, KCNG4, SLC43A1, GPIHBP1, SLC4A3, KDELR3, KCND1, CACNG7, SLC24A5, RAB3IL1, STXBP1, PKDCC, ABCB1B, CLIC6, KCTD12B, PKDREJ, MYO5A, COPZ2, AP1M1, CPLX2, KCNA6, SFXN2, KCNJ2, SLC19A1, SEC14L2, ESYT1, KCNJ3, SORCS2,…	751	1413	12861	0.896859	1	0.994632	100
GOTERM_BP_DIRECT	GO:0051260~protein homooligomerization	7	0.898588	0.905108	KCND1, SCUBE1, KCTD17, KCTD12B, KCNA6, DPYSL3, KCNG4	669	156	11312	0.758729	1	1	100
GOTERM_BP_DIRECT	GO:0006810~transport	70	8.98588	0.941064	CALHM2, STEAP4, KCNAB3, SLC13A5, KCNAB2, CRABP1, SLC6A2, SLC16A10, ATP10A, ANO1, SLC7A8, KCNIP1, TTR, SLC1A2, SLC1A3, SLC23A2, SLC2A3, SLC22A3, SLMO1, STRA6, LRRC55, SLC4A4, KCNG4, SLC4A3, GPIHBP1, SLC43A1, KDELR3, KCND1, CACNG7, RAB3IL1, STXBP1, SLC24A5, PKDCC, ABCB1B, CLIC6, MYO5A, COPZ2, AP1M1, CPLX2, KCNA6, SFXN2, KCNJ2, SLC19A1, SEC14L2, ESYT1, KCNJ3, SORCS2, RIMS3, SLC29A1, SEC16B, TRAM2, T…	669	1374	11312	0.861439	1	1	100
Annotation Cluster 37	Enrichment Score: 1.3116203410711942
Category	Term	Count	%	PValue	Genes	List Total	Pop Hits	Pop Total	Fold Enrichment	Bonferroni	Benjamini	FDR
KEGG_PATHWAY	mmu05217:Basal cell carcinoma	9	1.15533	0.00407661	STK36, FZD1, LEF1, PTCH2, GLI2, AXIN2, FZD4, WNT2B, GLI1	297	44	4931	3.39601	0.624833	0.0726407	5.13604
GOTERM_BP_DIRECT	GO:0060070~canonical Wnt signaling pathway	10	1.2837	0.0164236	MGAT3, DACT1, NDP, FZD1, LEF1, SNAI2, MYC, FZD4, WNT2B, GLI1	669	67	11312	2.5237	1	0.477768	25.703
GOTERM_BP_DIRECT	GO:0030178~negative regulation of Wnt signaling pathway	7	0.898588	0.0319274	DKK2, DKK3, GRB10, DACT1, APCDD1, LRP4, HIC1	669	41	11312	2.88687	1	0.644821	44.1303
KEGG_PATHWAY	mmu04390:Hippo signaling pathway	14	1.79718	0.0422357	FZD1, TGFB3, LEF1, ITGB2, SNAI2, GLI2, FZD4, TGFB1, WNT2B, CTGF, AREG, BMP7, AXIN2, MYC	297	128	4931	1.81592	0.999968	0.318587	42.7077
GOTERM_BP_DIRECT	GO:0090090~negative regulation of canonical Wnt signaling pathway	10	1.2837	0.0626811	DKK2, DKK3, DACT1, LEF1, GREM1, AXIN2, SNAI2, TMEM88, LRP4, GLI1	669	85	11312	1.98927	1	0.791114	68.6934
GOTERM_BP_DIRECT	GO:0016055~Wnt signaling pathway	15	1.92555	0.101562	NDP, FZD1, LEF1, APCDD1, FZD4, HIC1, WNT2B, DKK2, DKK3, DACT1, CD44, AXIN2, MYC, LRP4, TMEM88	669	163	11312	1.55603	1	0.886297	85.3602
UP_KEYWORDS	Wnt signaling pathway	13	1.66881	0.144836	NDP, FZD1, LEF1, APCDD1, FZD4, HIC1, WNT2B, DKK2, DKK3, DACT1, AXIN2, LRP4, TMEM88	751	146	12861	1.52484	1	0.520446	87.7698
KEGG_PATHWAY	mmu04310:Wnt signaling pathway	9	1.15533	0.386083	DKK2, RAC2, FZD1, LEF1, AXIN2, MYC, FZD4, DAAM2, WNT2B	297	115	4931	1.29934	1	0.807801	99.8159
Annotation Cluster 38	Enrichment Score: 1.2858557702126312
Category	Term	Count	%	PValue	Genes	List Total	Pop Hits	Pop Total	Fold Enrichment	Bonferroni	Benjamini	FDR
GOTERM_MF_DIRECT	GO:0015293~symporter activity	10	1.2837	0.0205433	SLC1A2, SLC13A5, SLC1A3, SLC6A2, SLC23A2, SLC24A5, SLC13A3, SLC36A4, SLC4A4, SLC5A11	633	71	10934	2.43286	1	0.460078	27.1766
UP_KEYWORDS	Symport	10	1.2837	0.0216821	SLC1A2, SLC13A5, SLC1A3, SLC6A2, SLC23A2, SLC24A5, SLC13A3, SLC36A4, SLC4A4, SLC5A11	751	71	12861	2.412	0.998881	0.152734	25.5014
UP_KEYWORDS	Sodium	9	1.15533	0.04029	SLC13A5, SLC8A2, SLC9A5, SLC6A2, SLC23A2, SLC24A5, SLC13A3, SLC4A4, SLC5A11	751	67	12861	2.3004	0.999997	0.246706	42.437
UP_KEYWORDS	Sodium transport	8	1.02696	0.0780247	SLC13A5, SLC8A2, SLC9A5, SLC23A2, SLC24A5, SLC13A3, SLC4A4, SLC5A11	751	64	12861	2.14065	1	0.378214	66.4118
GOTERM_BP_DIRECT	GO:0006814~sodium ion transport	8	1.02696	0.0932846	SLC13A5, SLC8A2, SLC9A5, SLC23A2, SLC24A5, SLC13A3, SLC4A4, SLC5A11	669	66	11312	2.04955	1	0.872547	82.7418
UP_KEYWORDS	Antiport	4	0.513479	0.147521	SLC8A2, SLC9A5, SLC24A5, SLC4A3	751	23	12861	2.97829	1	0.516942	88.2755
Annotation Cluster 39	Enrichment Score: 1.2485855363335023
Category	Term	Count	%	PValue	Genes	List Total	Pop Hits	Pop Total	Fold Enrichment	Bonferroni	Benjamini	FDR
GOTERM_BP_DIRECT	GO:0006024~glycosaminoglycan biosynthetic process	6	0.770218	0.0140139	GPC2, XYLT2, XYLT1, PDGFRB, GPC1, SDC3	669	25	11312	4.05812	1	0.443053	22.3686
UP_KEYWORDS	Heparan sulfate	4	0.513479	0.0443951	GPC2, NRP1, GPC1, SDC3	751	14	12861	4.8929	0.999999	0.258824	45.6572
GOTERM_CC_DIRECT	GO:0005796~Golgi lumen	3	0.385109	0.288636	GPC2, GPC1, SDC3	711	18	12004	2.81388	1	0.901818	99.0837
Annotation Cluster 40	Enrichment Score: 1.247849239157818
Category	Term	Count	%	PValue	Genes	List Total	Pop Hits	Pop Total	Fold Enrichment	Bonferroni	Benjamini	FDR
UP_SEQ_FEATURE	domain:Ig-like V-type	9	1.15533	0.0160089	BTLA, CD83, VSIG2, VSTM2A, CD160, VCAN, JAM2, CD200, THY1	673	57	11634	2.72949	1	0.497462	24.073
INTERPRO	IPR013106:Immunoglobulin V-set	10	1.2837	0.0654784	CD48, CD83, VSIG2, VSTM2A, CD160, VCAN, AMICA1, JAM2, CD200, THY1	731	85	12257	1.97264	1	0.691961	66.4047
SMART	SM00406:IGv	6	0.770218	0.172184	VSIG2, VCAN, AMICA1, JAM2, CD200, THY1	472	43	6828	2.01853	1	0.701615	91.4905
Annotation Cluster 41	Enrichment Score: 1.2141020952269945
Category	Term	Count	%	PValue	Genes	List Total	Pop Hits	Pop Total	Fold Enrichment	Bonferroni	Benjamini	FDR
KEGG_PATHWAY	mmu05034:Alcoholism	15	1.92555	0.0021332	GNAO1, ADORA2B, ADORA2A, GNAI1, MAOA, MAOB, GNG11, PKIA, CAMK4, GNG10, H2AFY2, NTRK2, GNG2, SHC2, SHC4	297	99	4931	2.51556	0.401013	0.0499603	2.71873
KEGG_PATHWAY	mmu04724:Glutamatergic synapse	12	1.54044	0.0101223	ADCY3, SLC1A2, PLD1, GNAO1, SLC1A3, ADCY7, GNAI1, GNG10, GNG2, GNG11, SHANK1, KCNJ3	297	83	4931	2.40039	0.912989	0.141533	12.3062
KEGG_PATHWAY	mmu04727:GABAergic synapse	9	1.15533	0.0175264	ADCY3, SLC38A5, GNAO1, ADCY7, GNAI1, GNG10, ABAT, GNG2, GNG11	297	56	4931	2.66829	0.985645	0.210028	20.4057
GOTERM_CC_DIRECT	GO:0005834~heterotrimeric G-protein complex	6	0.770218	0.0225663	GNAO1, GNAI1, GNG10, RGS6, GNG2, GNG11	711	28	12004	3.61784	0.999775	0.30594	26.9844
KEGG_PATHWAY	mmu04725:Cholinergic synapse	11	1.41207	0.0298405	ADCY3, GNAO1, ADCY7, CAMK4, GNAI1, GNG10, PIK3CD, GNG2, GNG11, KCNJ2, KCNJ3	297	85	4931	2.14858	0.999304	0.271028	32.364
INTERPRO	IPR015898:G-protein gamma-like domain	4	0.513479	0.0308972	GNG10, RGS6, GNG2, GNG11	731	12	12257	5.58915	1	0.518699	39.6806
KEGG_PATHWAY	mmu05032:Morphine addiction	9	1.15533	0.036193	ADCY3, GNAO1, ADCY7, GNAI1, GNG10, PDE1A, GNG2, GNG11, KCNJ3	297	64	4931	2.33475	0.999856	0.308327	37.8627
KEGG_PATHWAY	mmu04921:Oxytocin signaling pathway	14	1.79718	0.0422357	ADCY3, MEF2C, GNAO1, ADCY7, GNAI1, CACNG7, PIK3CD, NPR2, KCNJ2, KCNJ3, CD38, RGS2, CAMK4, MAPK7	297	128	4931	1.81592	0.999968	0.318587	42.7077
SMART	SM00224:GGL	4	0.513479	0.0449477	GNG10, RGS6, GNG2, GNG11	472	12	6828	4.82203	0.999992	0.42915	45.1008
KEGG_PATHWAY	mmu04726:Serotonergic synapse	9	1.15533	0.078804	HTR1B, GNAO1, GNAI1, GNG10, MAOA, MAOB, GNG2, GNG11, KCNJ3	297	75	4931	1.99232	1	0.430417	65.3364
INTERPRO	IPR001770:G-protein, gamma subunit	3	0.385109	0.0965421	GNG10, GNG2, GNG11	731	9	12257	5.58915	1	0.759499	80.5104
KEGG_PATHWAY	mmu04723:Retrograde endocannabinoid signaling	8	1.02696	0.111402	ADCY3, GNAO1, ADCY7, GNAI1, GNG10, GNG2, GNG11, KCNJ3	297	68	4931	1.95326	1	0.474937	78.2271
KEGG_PATHWAY	mmu04915:Estrogen signaling pathway	9	1.15533	0.129484	ADCY3, GNAO1, ADCY7, GNAI1, PIK3CD, SHC2, KCNJ3, MMP2, SHC4	297	84	4931	1.77886	1	0.514944	83.3018
KEGG_PATHWAY	mmu04713:Circadian entrainment	8	1.02696	0.169527	ADCY3, GNAO1, ADCY7, GNAI1, GNG10, GNG2, GNG11, KCNJ3	297	76	4931	1.74765	1	0.582789	90.9072
KEGG_PATHWAY	mmu04728:Dopaminergic synapse	8	1.02696	0.434148	GNAO1, GNAI1, GNG10, MAOA, MAOB, GNG2, GNG11, KCNJ3	297	104	4931	1.27713	1	0.838323	99.9357
KEGG_PATHWAY	mmu05030:Cocaine addiction	3	0.385109	0.563503	GNAI1, MAOA, MAOB	297	31	4931	1.60671	1	0.903733	99.9977
KEGG_PATHWAY	mmu04261:Adrenergic signaling in cardiomyocytes	5	0.641849	0.930938	ADCY3, ADCY7, GNAI1, CACNG7, PIK3CD	297	118	4931	0.703504	1	0.991362	100
Annotation Cluster 42	Enrichment Score: 1.2088386054911675
Category	Term	Count	%	PValue	Genes	List Total	Pop Hits	Pop Total	Fold Enrichment	Bonferroni	Benjamini	FDR
UP_SEQ_FEATURE	domain:PLAT	4	0.513479	0.0355308	LPL, DENND5A, LIPG, PKDREJ	673	13	11634	5.31901	1	0.702381	46.0631
INTERPRO	IPR001024:Lipoxygenase, LH2	4	0.513479	0.0384301	LPL, DENND5A, LIPG, PKDREJ	731	13	12257	5.15921	1	0.557472	46.8051
SMART	SM00308:LH2	3	0.385109	0.173064	LPL, LIPG, PKDREJ	472	11	6828	3.9453	1	0.694718	91.6077
Annotation Cluster 43	Enrichment Score: 1.2060804407967378
Category	Term	Count	%	PValue	Genes	List Total	Pop Hits	Pop Total	Fold Enrichment	Bonferroni	Benjamini	FDR
GOTERM_CC_DIRECT	GO:0008076~voltage-gated potassium channel complex	9	1.15533	0.0107393	ABCC9, KCND1, KCNAB2, KCNA6, CNTNAP1, KCNJ2, KCNG4, KCNIP1, KCNE3	711	52	12004	2.9221	0.981191	0.172388	13.8236
GOTERM_MF_DIRECT	GO:0005267~potassium channel activity	7	0.898588	0.0358766	ABCC9, KCND1, KCNA6, KCNG4, KCNIP1, KCNE3, KCNK3	633	43	10934	2.81193	1	0.58581	42.7763
GOTERM_MF_DIRECT	GO:0015459~potassium channel regulator activity	5	0.641849	0.0531967	ABCC9, ANK2, KCNAB2, KCNIP1, KCNE3	633	25	10934	3.45466	1	0.651813	56.6197
GOTERM_BP_DIRECT	GO:1901379~regulation of potassium ion transmembrane transport	3	0.385109	0.134576	KCNAB2, KCNIP1, KCNE3	669	11	11312	4.6115	1	0.923782	92.5211
GOTERM_MF_DIRECT	GO:0044325~ion channel binding	8	1.02696	0.338033	ABCC9, ANK2, KCNAB2, KCNG4, KCNIP1, KCNE3, CDH5, RIMS3	633	98	10934	1.41007	1	0.984862	99.8169
Annotation Cluster 44	Enrichment Score: 1.1864428631093125
Category	Term	Count	%	PValue	Genes	List Total	Pop Hits	Pop Total	Fold Enrichment	Bonferroni	Benjamini	FDR
GOTERM_MF_DIRECT	GO:0004714~transmembrane receptor protein tyrosine kinase activity	8	1.02696	0.0156109	EPHA8, NTRK2, TEK, PDGFRA, PDGFRB, MERTK, DDR2, KDR	633	46	10934	3.00405	0.999995	0.410285	21.3676
UP_SEQ_FEATURE	domain:Ig-like C2-type 1	11	1.41207	0.0416698	CD48, ICAM1, KIRREL, NTRK2, SDK2, TEK, PDGFRA, PDGFRB, LRIG3, MERTK, KDR	673	93	11634	2.04467	1	0.747587	51.6316
UP_SEQ_FEATURE	domain:Ig-like C2-type 2	11	1.41207	0.0443301	CD48, ICAM1, KIRREL, NTRK2, SDK2, TEK, PDGFRA, PDGFRB, LRIG3, MERTK, KDR	673	94	11634	2.02292	1	0.752037	53.8724
UP_SEQ_FEATURE	domain:Ig-like C2-type 5	6	0.770218	0.0489381	ICAM1, KIRREL, SDK2, PDGFRA, PDGFRB, KDR	673	35	11634	2.96345	1	0.764997	57.5244
INTERPRO	IPR020635:Tyrosine-protein kinase, catalytic domain	9	1.15533	0.055508	EPHA8, NTRK2, TEK, ZAP70, PDGFRA, PDGFRB, MERTK, DDR2, KDR	731	70	12257	2.15581	1	0.652172	60.142
INTERPRO	IPR016243:Tyrosine-protein kinase, CSF-1/PDGF receptor	3	0.385109	0.0609131	PDGFRA, PDGFRB, KDR	731	7	12257	7.18605	1	0.675807	63.6613
INTERPRO	IPR001824:Tyrosine-protein kinase, receptor class III, conserved site	3	0.385109	0.0780842	PDGFRA, PDGFRB, KDR	731	8	12257	6.28779	1	0.721948	73.0054
UP_SEQ_FEATURE	domain:Ig-like C2-type 4	6	0.770218	0.0786569	ICAM1, KIRREL, SDK2, PDGFRA, PDGFRB, KDR	673	40	11634	2.59302	1	0.878191	75.2906
PIR_SUPERFAMILY	PIRSF000615:tyrosine-protein kinase, CSF-1/PDGF receptor type	3	0.385109	0.081256	PDGFRA, PDGFRB, KDR	92	7	1296	6.03727	0.998264	0.879811	58.9111
SMART	SM00219:TyrKc	9	1.15533	0.10738	EPHA8, NTRK2, TEK, ZAP70, PDGFRA, PDGFRB, MERTK, DDR2, KDR	472	70	6828	1.85993	1	0.596975	77.2637
INTERPRO	IPR008266:Tyrosine-protein kinase, active site	9	1.15533	0.114266	EPHA8, NTRK2, TEK, ZAP70, PDGFRA, PDGFRB, MERTK, DDR2, KDR	731	82	12257	1.84033	1	0.806738	85.8352
UP_SEQ_FEATURE	domain:Ig-like C2-type 3	7	0.898588	0.198166	ICAM1, KIRREL, SDK2, PDGFRA, PDGFRB, LRIG3, KDR	673	68	11634	1.77952	1	0.982785	97.692
Annotation Cluster 45	Enrichment Score: 1.1841945241133949
Category	Term	Count	%	PValue	Genes	List Total	Pop Hits	Pop Total	Fold Enrichment	Bonferroni	Benjamini	FDR
UP_SEQ_FEATURE	domain:EGF-like 9	5	0.641849	0.0114973	NOTCH3, DNER, JAG2, MEGF6, LRP2	673	16	11634	5.40212	1	0.418617	17.9084
UP_SEQ_FEATURE	domain:EGF-like 14	3	0.385109	0.0739761	JAG2, MEGF6, LRP2	673	8	11634	6.48254	1	0.865003	73.0587
UP_SEQ_FEATURE	domain:EGF-like 13	3	0.385109	0.0915699	JAG2, MEGF6, LRP2	673	9	11634	5.76226	1	0.903655	80.5797
UP_SEQ_FEATURE	domain:EGF-like 8	3	0.385109	0.235387	JAG2, MEGF6, LRP2	673	16	11634	3.24127	1	0.991348	98.9744
Annotation Cluster 46	Enrichment Score: 1.1723825626766031
Category	Term	Count	%	PValue	Genes	List Total	Pop Hits	Pop Total	Fold Enrichment	Bonferroni	Benjamini	FDR
GOTERM_MF_DIRECT	GO:0016757~transferase activity, transferring glycosyl groups	17	2.18228	0.0321139	B4GALT2, B3GALT1, UPP1, PARP16, ST3GAL3, MGAT3, ST6GALNAC4, B3GNT5, XYLT2, XYLT1, CHPF, B3GNT7, EOGT, QPRT, HAS2, HAS3, B4GALT4	633	167	10934	1.75836	1	0.568272	39.2676
UP_KEYWORDS	Glycosyltransferase	17	2.18228	0.051741	B4GALT2, B3GALT1, UPP1, PARP16, ST3GAL3, MGAT3, ST6GALNAC4, B3GNT5, XYLT2, XYLT1, B3GNT7, EOGT, UGT2A1, QPRT, HAS2, HAS3, B4GALT4	751	176	12861	1.65414	1	0.290444	51.0071
GOTERM_BP_DIRECT	GO:0006486~protein glycosylation	9	1.15533	0.182946	ST3GAL3, B4GALT2, ST6GALNAC4, B3GNT5, B3GALT1, ISPD, B3GNT7, UGGT2, B4GALT4	669	93	11312	1.63634	1	0.962252	97.335
Annotation Cluster 47	Enrichment Score: 1.1552558326404783
Category	Term	Count	%	PValue	Genes	List Total	Pop Hits	Pop Total	Fold Enrichment	Bonferroni	Benjamini	FDR
UP_SEQ_FEATURE	domain:SH2	10	1.2837	0.0463418	SH2D3C, SH2D2A, GRB10, SH2D1B1, STAP1, SH2B2, CLNK, SHC2, LCP2, SHC4	673	82	11634	2.10814	1	0.756577	55.5017
UP_KEYWORDS	SH2 domain	11	1.41207	0.055921	SH2D3C, SH2D2A, GRB10, SH2D1B1, STAP1, ZAP70, SH2B2, CLNK, SHC2, LCP2, SHC4	751	97	12861	1.94203	1	0.305153	53.8293
GOTERM_MF_DIRECT	GO:0005070~SH3/SH2 adaptor activity	5	0.641849	0.0601096	SH2D3C, SH2D2A, GRB10, STAP1, SH2B2	633	26	10934	3.32179	1	0.688783	61.2145
GOTERM_MF_DIRECT	GO:0001784~phosphotyrosine binding	4	0.513479	0.0821243	GRB10, SH2D1B1, STAP1, ZAP70	633	18	10934	3.83851	1	0.770101	72.9974
INTERPRO	IPR000980:SH2 domain	11	1.41207	0.0861332	SH2D3C, SH2D2A, GRB10, SH2D1B1, STAP1, ZAP70, SH2B2, CLNK, SHC2, LCP2, SHC4	731	103	12257	1.7907	1	0.739534	76.5612
SMART	SM00252:SH2	11	1.41207	0.106251	SH2D3C, SH2D2A, GRB10, SH2D1B1, STAP1, ZAP70, SH2B2, CLNK, SHC2, LCP2, SHC4	472	93	6828	1.71104	1	0.604509	76.8856
Annotation Cluster 48	Enrichment Score: 1.1469668042457912
Category	Term	Count	%	PValue	Genes	List Total	Pop Hits	Pop Total	Fold Enrichment	Bonferroni	Benjamini	FDR
GOTERM_BP_DIRECT	GO:0007189~adenylate cyclase-activating G-protein coupled receptor signaling pathway	7	0.898588	0.00612365	ADCY3, ADCY7, ADORA2B, ADORA2A, PTH1R, CALCRL, PTGFR	669	29	11312	4.08144	1	0.321346	10.4346
GOTERM_BP_DIRECT	GO:0030819~positive regulation of cAMP biosynthetic process	5	0.641849	0.0640819	ADCY7, ADORA2B, ADORA2A, GPR161, CALCRL	669	26	11312	3.2517	1	0.795851	69.5222
GOTERM_BP_DIRECT	GO:0006171~cAMP biosynthetic process	3	0.385109	0.134576	ADCY3, ADCY7, CALCRL	669	11	11312	4.6115	1	0.923782	92.5211
KEGG_PATHWAY	mmu04270:Vascular smooth muscle contraction	7	0.898588	0.489125	ADCY3, ADCY7, ADORA2B, PLA2G10, ADORA2A, NPR2, CALCRL	297	93	4931	1.24967	1	0.873378	99.9828
Annotation Cluster 49	Enrichment Score: 1.1449595410522735
Category	Term	Count	%	PValue	Genes	List Total	Pop Hits	Pop Total	Fold Enrichment	Bonferroni	Benjamini	FDR
UP_SEQ_FEATURE	domain:Laminin EGF-like 5; second part	3	0.385109	0.0296423	LAMA2, LAMC3, LAMC1	673	5	11634	10.3721	1	0.655303	40.1594
UP_SEQ_FEATURE	domain:Laminin EGF-like 5; first part	3	0.385109	0.0296423	LAMA2, LAMC3, LAMC1	673	5	11634	10.3721	1	0.655303	40.1594
INTERPRO	IPR002049:EGF-like, laminin	6	0.770218	0.0346416	LAMA2, LAMC3, LAMC1, MEGF6, SCARF2, NTN3	731	31	12257	3.24531	1	0.53262	43.3269
UP_SEQ_FEATURE	domain:Laminin N-terminal	4	0.513479	0.0433302	LAMA2, LAMC3, LAMC1, NTN3	673	14	11634	4.93908	1	0.749681	53.0419
SMART	SM00180:EGF_Lam	6	0.770218	0.0458839	LAMA2, LAMC3, LAMC1, MEGF6, SCARF2, NTN3	472	29	6828	2.99299	0.999994	0.421062	45.7984
INTERPRO	IPR008211:Laminin, N-terminal	4	0.513479	0.0468041	LAMA2, LAMC3, LAMC1, NTN3	731	14	12257	4.7907	1	0.611907	53.7955
SMART	SM00136:LamNT	4	0.513479	0.0671698	LAMA2, LAMC3, LAMC1, NTN3	472	14	6828	4.13317	1	0.49572	59.6128
UP_KEYWORDS	Laminin EGF-like domain	5	0.641849	0.0692946	LAMA2, LAMC3, LAMC1, MEGF6, NTN3	751	27	12861	3.17133	1	0.348262	61.8799
UP_SEQ_FEATURE	domain:Laminin EGF-like 9	3	0.385109	0.0739761	LAMA2, LAMC3, LAMC1	673	8	11634	6.48254	1	0.865003	73.0587
UP_SEQ_FEATURE	domain:Laminin EGF-like 11	3	0.385109	0.0739761	LAMA2, LAMC3, LAMC1	673	8	11634	6.48254	1	0.865003	73.0587
UP_SEQ_FEATURE	region of interest:Domain II and I	3	0.385109	0.0739761	LAMA2, LAMC3, LAMC1	673	8	11634	6.48254	1	0.865003	73.0587
INTERPRO	IPR000034:Laminin B type IV	3	0.385109	0.0780842	LAMA2, LAMC3, LAMC1	731	8	12257	6.28779	1	0.721948	73.0054
UP_SEQ_FEATURE	domain:Laminin EGF-like 10	3	0.385109	0.0915699	LAMA2, LAMC3, LAMC1	673	9	11634	5.76226	1	0.903655	80.5797
UP_SEQ_FEATURE	domain:Laminin EGF-like 3	4	0.513479	0.0933741	LAMA2, LAMC3, LAMC1, NTN3	673	19	11634	3.63932	1	0.89961	81.2274
SMART	SM00281:LamB	3	0.385109	0.100795	LAMA2, LAMC3, LAMC1	472	8	6828	5.42479	1	0.596114	74.9769
UP_SEQ_FEATURE	domain:Laminin EGF-like 7	3	0.385109	0.110222	LAMA2, LAMC3, LAMC1	673	10	11634	5.18603	1	0.926331	86.3697
UP_SEQ_FEATURE	domain:Laminin EGF-like 6	3	0.385109	0.129752	LAMA2, LAMC3, LAMC1	673	11	11634	4.71458	1	0.946574	90.667
UP_SEQ_FEATURE	domain:Laminin EGF-like 4	3	0.385109	0.129752	LAMA2, LAMC3, LAMC1	673	11	11634	4.71458	1	0.946574	90.667
UP_SEQ_FEATURE	domain:Laminin EGF-like 1	4	0.513479	0.130961	LAMA2, LAMC3, LAMC1, NTN3	673	22	11634	3.14305	1	0.946382	90.8857
UP_SEQ_FEATURE	domain:Laminin EGF-like 2	4	0.513479	0.144504	LAMA2, LAMC3, LAMC1, NTN3	673	23	11634	3.0064	1	0.95852	93.0286
Annotation Cluster 50	Enrichment Score: 1.0635440083363183
Category	Term	Count	%	PValue	Genes	List Total	Pop Hits	Pop Total	Fold Enrichment	Bonferroni	Benjamini	FDR
GOTERM_CC_DIRECT	GO:0031463~Cul3-RING ubiquitin ligase complex	10	1.2837	0.00312941	KLHL8, KLHL38, KLHL5, BACH2, KCTD17, KLHL13, KLHL22, KLHL23, KLHL4, KBTBD11	711	52	12004	3.24678	0.684447	0.0740132	4.22676
UP_KEYWORDS	Kelch repeat	9	1.15533	0.0186292	KLHL8, KLHL38, KLHL5, KLHL13, KLHL22, KLHL23, KLHL4, KBTBD11, KLHDC2	751	58	12861	2.65735	0.997061	0.142221	22.318
INTERPRO	IPR006652:Kelch repeat type 1	8	1.02696	0.0250155	KLHL8, KLHL38, KLHL5, KLHL13, KLHL22, KLHL23, KLHL4, KBTBD11	731	49	12257	2.73754	1	0.466317	33.5057
SMART	SM00612:Kelch	8	1.02696	0.026262	KLHL8, KLHL38, KLHL5, KLHL13, KLHL22, KLHL23, KLHL4, KBTBD11	472	43	6828	2.69137	0.998901	0.346758	29.3207
UP_SEQ_FEATURE	repeat:Kelch 4	7	0.898588	0.0476244	KLHL8, KLHL38, KLHL13, KLHL22, KLHL23, KBTBD11, KLHDC2	673	46	11634	2.6306	1	0.760769	56.512
INTERPRO	IPR017096:Kelch-like protein, gigaxonin	6	0.770218	0.0490804	KLHL38, KLHL5, KLHL13, KLHL22, KLHL23, KLHL4	731	34	12257	2.95896	1	0.617543	55.5411
UP_SEQ_FEATURE	repeat:Kelch 3	7	0.898588	0.056709	KLHL8, KLHL38, KLHL13, KLHL22, KLHL23, KBTBD11, KLHDC2	673	48	11634	2.52099	1	0.80498	63.0736
UP_SEQ_FEATURE	repeat:Kelch 2	7	0.898588	0.056709	KLHL8, KLHL38, KLHL13, KLHL22, KLHL23, KBTBD11, KLHDC2	673	48	11634	2.52099	1	0.80498	63.0736
UP_SEQ_FEATURE	repeat:Kelch 1	7	0.898588	0.056709	KLHL8, KLHL38, KLHL13, KLHL22, KLHL23, KBTBD11, KLHDC2	673	48	11634	2.52099	1	0.80498	63.0736
INTERPRO	IPR011705:BTB/Kelch-associated	7	0.898588	0.063967	KLHL8, KLHL38, KLHL5, KLHL13, KLHL22, KLHL23, KLHL4	731	48	12257	2.44525	1	0.688653	65.5188
UP_SEQ_FEATURE	repeat:Kelch 6	6	0.770218	0.0658167	KLHL8, KLHL38, KLHL13, KLHL22, KLHL23, KLHDC2	673	38	11634	2.72949	1	0.83872	68.7081
INTERPRO	IPR011333:BTB/POZ fold	15	1.92555	0.0721049	BACH2, KCND1, KCNA6, KLHL4, HIC1, KLHL8, KLHL38, KLHL5, KLHL22, KCTD17, KLHL13, KCTD12B, KLHL23, KCNG4, KBTBD11	731	153	12257	1.64387	1	0.712202	70.0429
PIR_SUPERFAMILY	PIRSF037037:kelch-like protein, gigaxonin type	6	0.770218	0.084181	KLHL38, KLHL5, KLHL13, KLHL22, KLHL23, KLHL4	92	34	1296	2.48593	0.998633	0.807721	60.2634
INTERPRO	IPR000210:BTB/POZ-like	14	1.79718	0.0914921	KLHL38, KLHL8, KLHL5, BACH2, KCND1, KLHL13, KCTD17, KLHL22, KCTD12B, KCNA6, KLHL23, KLHL4, KBTBD11, HIC1	731	145	12257	1.61893	1	0.744163	78.6796
UP_SEQ_FEATURE	repeat:Kelch 5	6	0.770218	0.108016	KLHL8, KLHL38, KLHL13, KLHL22, KLHL23, KLHDC2	673	44	11634	2.35729	1	0.9245	85.7814
SMART	SM00875:SM00875	7	0.898588	0.110303	KLHL8, KLHL38, KLHL5, KLHL13, KLHL22, KLHL23, KLHL4	472	48	6828	2.10964	1	0.596131	78.2156
INTERPRO	IPR015916:Galactose oxidase, beta-propeller	4	0.513479	0.169041	KLHL8, KLHL5, KLHL13, KLHL4	731	24	12257	2.79457	1	0.891826	94.9341
SMART	SM00225:BTB	14	1.79718	0.19296	KLHL38, KLHL8, KLHL5, BACH2, KCND1, KLHL13, KCTD17, KLHL22, KCTD12B, KCNA6, KLHL23, KLHL4, KBTBD11, HIC1	472	144	6828	1.40643	1	0.720939	93.8911
INTERPRO	IPR015915:Kelch-type beta propeller	5	0.641849	0.213268	KLHL38, KLHL22, KLHL23, KBTBD11, KLHDC2	731	40	12257	2.09593	1	0.931914	97.9007
UP_SEQ_FEATURE	domain:BTB	8	1.02696	0.299794	KLHL8, KLHL38, BACH2, KLHL13, KLHL22, KLHL23, KBTBD11, HIC1	673	94	11634	1.47121	1	0.997578	99.7715
UP_SEQ_FEATURE	domain:BACK	3	0.385109	0.386749	KLHL38, KLHL13, KLHL23	673	23	11634	2.2548	1	0.999457	99.9762
GOTERM_MF_DIRECT	GO:0004842~ubiquitin-protein transferase activity	11	1.41207	0.964093	RNF144A, KLHL8, KLHL38, KLHL5, BACH2, KLHL13, KLHL22, PDZRN3, KLHL23, KLHL4, KBTBD11	633	278	10934	0.683476	1	1	100
GOTERM_BP_DIRECT	GO:0016567~protein ubiquitination	12	1.54044	0.977032	RNF144A, KLHL8, KLHL38, KLHL5, BACH2, KLHL13, KLHL22, SH3RF2, PDZRN3, KLHL23, KLHL4, KBTBD11	669	308	11312	0.658785	1	1	100
Annotation Cluster 51	Enrichment Score: 1.0535281615458216
Category	Term	Count	%	PValue	Genes	List Total	Pop Hits	Pop Total	Fold Enrichment	Bonferroni	Benjamini	FDR
GOTERM_BP_DIRECT	GO:0016043~cellular component organization	3	0.385109	0.0445575	INF2, FMNL1, DAAM2	669	6	11312	8.45441	1	0.726721	55.8579
INTERPRO	IPR010473:Diaphanous GTPase-binding	3	0.385109	0.045265	INF2, FMNL1, DAAM2	731	6	12257	8.38372	1	0.605613	52.579
INTERPRO	IPR010472:Diaphanous FH3	3	0.385109	0.045265	INF2, FMNL1, DAAM2	731	6	12257	8.38372	1	0.605613	52.579
SMART	SM01139:SM01139	3	0.385109	0.0591529	INF2, FMNL1, DAAM2	472	6	6828	7.23305	1	0.464407	54.8452
SMART	SM01140:SM01140	3	0.385109	0.0591529	INF2, FMNL1, DAAM2	472	6	6828	7.23305	1	0.464407	54.8452
UP_SEQ_FEATURE	domain:GBD/FH3	3	0.385109	0.0739761	INF2, FMNL1, DAAM2	673	8	11634	6.48254	1	0.865003	73.0587
INTERPRO	IPR014768:GTPase-binding/formin homology 3	3	0.385109	0.0780842	INF2, FMNL1, DAAM2	731	8	12257	6.28779	1	0.721948	73.0054
UP_SEQ_FEATURE	domain:FH2	3	0.385109	0.149997	INF2, FMNL1, DAAM2	673	12	11634	4.32169	1	0.962307	93.7543
INTERPRO	IPR015425:Actin-binding FH2	3	0.385109	0.157601	INF2, FMNL1, DAAM2	731	12	12257	4.19186	1	0.875225	93.686
SMART	SM00498:FH2	3	0.385109	0.198688	INF2, FMNL1, DAAM2	472	12	6828	3.61653	1	0.724386	94.4329
GOTERM_MF_DIRECT	GO:0017048~Rho GTPase binding	4	0.513479	0.297387	INF2, FMNL1, DOCK10, DAAM2	633	33	10934	2.09373	1	0.976069	99.5449
Annotation Cluster 52	Enrichment Score: 1.0307016210748743
Category	Term	Count	%	PValue	Genes	List Total	Pop Hits	Pop Total	Fold Enrichment	Bonferroni	Benjamini	FDR
INTERPRO	IPR011778:Hydantoinase/dihydropyrimidinase	3	0.385109	0.0314011	DPYSL4, DPYSL3, DPYSL2	731	5	12257	10.0605	1	0.517513	40.1837
INTERPRO	IPR011059:Metal-dependent hydrolase, composite domain	3	0.385109	0.0965421	DPYSL4, DPYSL3, DPYSL2	731	9	12257	5.58915	1	0.759499	80.5104
INTERPRO	IPR006680:Amidohydrolase 1	3	0.385109	0.0965421	DPYSL4, DPYSL3, DPYSL2	731	9	12257	5.58915	1	0.759499	80.5104
GOTERM_MF_DIRECT	GO:0016810~hydrolase activity, acting on carbon-nitrogen (but not peptide) bonds	3	0.385109	0.257523	DPYSL4, DPYSL3, DPYSL2	633	17	10934	3.04823	1	0.962518	98.9425
Annotation Cluster 53	Enrichment Score: 1.0282193171653182
Category	Term	Count	%	PValue	Genes	List Total	Pop Hits	Pop Total	Fold Enrichment	Bonferroni	Benjamini	FDR
INTERPRO	IPR020894:Cadherin conserved site	8	1.02696	0.0334625	PCDHB7, PCDHB6, PCDHB10, PCDH19, DCHS1, CDH5, CDH11, PCDH18	731	52	12257	2.57961	1	0.52675	42.2016
INTERPRO	IPR002126:Cadherin	8	1.02696	0.047404	PCDHB7, PCDHB6, PCDHB10, PCDH19, DCHS1, CDH5, CDH11, PCDH18	731	56	12257	2.39535	1	0.610526	54.2617
INTERPRO	IPR015919:Cadherin-like	8	1.02696	0.0555807	PCDHB7, PCDHB6, PCDHB10, PCDH19, DCHS1, CDH5, CDH11, PCDH18	731	58	12257	2.31275	1	0.64688	60.1914
GOTERM_BP_DIRECT	GO:0007156~homophilic cell adhesion via plasma membrane adhesion molecules	10	1.2837	0.0589753	PCDHB7, PCDHB6, SDK2, PCDHB10, CD200, PCDH19, DCHS1, CDH5, CDH11, PCDH18	669	84	11312	2.01295	1	0.775849	66.3968
SMART	SM00112:CA	8	1.02696	0.0821025	PCDHB7, PCDHB6, PCDHB10, PCDH19, DCHS1, CDH5, CDH11, PCDH18	472	55	6828	2.10416	1	0.530579	67.2766
INTERPRO	IPR013164:Cadherin, N-terminal	5	0.641849	0.110017	PCDHB7, PCDHB6, PCDHB10, PCDH19, PCDH18	731	31	12257	2.70443	1	0.79759	84.7002
UP_SEQ_FEATURE	domain:Cadherin 5	4	0.513479	0.117896	PCDH19, CDH5, CDH11, PCDH18	673	21	11634	3.29272	1	0.93313	88.2426
UP_SEQ_FEATURE	domain:Cadherin 3	4	0.513479	0.158483	PCDH19, CDH5, CDH11, PCDH18	673	24	11634	2.88113	1	0.966872	94.7371
UP_SEQ_FEATURE	domain:Cadherin 4	4	0.513479	0.158483	PCDH19, CDH5, CDH11, PCDH18	673	24	11634	2.88113	1	0.966872	94.7371
UP_SEQ_FEATURE	domain:Cadherin 1	4	0.513479	0.187573	PCDH19, CDH5, CDH11, PCDH18	673	26	11634	2.6595	1	0.980481	97.1127
UP_SEQ_FEATURE	domain:Cadherin 2	4	0.513479	0.187573	PCDH19, CDH5, CDH11, PCDH18	673	26	11634	2.6595	1	0.980481	97.1127
Annotation Cluster 54	Enrichment Score: 0.9937330935690191
Category	Term	Count	%	PValue	Genes	List Total	Pop Hits	Pop Total	Fold Enrichment	Bonferroni	Benjamini	FDR
UP_SEQ_FEATURE	short sequence motif:Prevents secretion from ER	10	1.2837	0.00108725	FKBP9, KDELC1, FKBP7, EOGT, FKBP14, RCN3, FKBP10, SERPINH1, RCN1, RCN2	673	46	11634	3.75799	0.870074	0.0885908	1.83925
GOTERM_CC_DIRECT	GO:0005788~endoplasmic reticulum lumen	11	1.41207	0.0322315	FKBP9, KDELC1, FKBP7, EOGT, FKBP14, RCN3, FKBP10, PCSK5, SERPINH1, RCN1, RCN2	711	87	12004	2.13467	0.999994	0.360161	36.3279
UP_SEQ_FEATURE	domain:EF-hand 2	12	1.54044	0.0373804	SMOC2, FKBP9, FKBP7, NCS1, FKBP14, FSTL1, RHBDL3, RCN3, FKBP10, KCNIP1, RCN1, RCN2	673	104	11634	1.99463	1	0.714598	47.8013
UP_SEQ_FEATURE	domain:EF-hand 6	3	0.385109	0.0427815	RCN3, RCN1, RCN2	673	6	11634	8.64339	1	0.75099	52.5802
UP_SEQ_FEATURE	calcium-binding region:5	3	0.385109	0.0427815	RCN3, RCN1, RCN2	673	6	11634	8.64339	1	0.75099	52.5802
INTERPRO	IPR001179:Peptidyl-prolyl cis-trans isomerase, FKBP-type, domain	4	0.513479	0.0468041	FKBP9, FKBP7, FKBP14, FKBP10	731	14	12257	4.7907	1	0.611907	53.7955
GOTERM_MF_DIRECT	GO:0005528~FK506 binding	4	0.513479	0.061325	FKBP9, FKBP7, FKBP14, FKBP10	633	16	10934	4.31833	1	0.687533	61.9738
INTERPRO	IPR023566:Peptidyl-prolyl cis-trans isomerase, FKBP-type	4	0.513479	0.0659671	FKBP9, FKBP7, FKBP14, FKBP10	731	16	12257	4.19186	1	0.684068	66.6865
INTERPRO	IPR018247:EF-Hand 1, calcium-binding site	12	1.54044	0.0769519	SMOC2, FKBP9, FKBP7, NCS1, FKBP14, SPARC, RCN3, FKBP10, EHD2, KCNIP1, RCN1, RCN2	731	114	12257	1.76499	1	0.721376	72.4664
UP_SEQ_FEATURE	domain:EF-hand 1	11	1.41207	0.0813245	SMOC2, FKBP9, FKBP7, NCS1, FKBP14, FSTL1, RHBDL3, RCN3, FKBP10, RCN1, RCN2	673	105	11634	1.811	1	0.883558	76.4835
INTERPRO	IPR002048:EF-hand domain	14	1.79718	0.084204	FKBP9, FKBP7, NCS1, FSTL1, SEPN1, KCNIP1, SMOC2, FKBP14, RHBDL3, FKBP10, RCN3, EHD2, RCN1, RCN2	731	143	12257	1.64157	1	0.735747	75.7513
UP_SEQ_FEATURE	calcium-binding region:2	9	1.15533	0.0849724	SMOC2, FKBP9, FKBP7, NCS1, FKBP14, RCN3, FKBP10, KCNIP1, RCN2	673	79	11634	1.96938	1	0.888305	78.0272
INTERPRO	IPR011992:EF-hand-like domain	17	2.18228	0.0885844	FKBP9, FKBP7, NCS1, FSTL1, SPARC, STXBP4, KCNIP1, EFHC2, SMOC2, DRP2, FKBP14, RHBDL3, FKBP10, RCN3, EHD2, RCN1, RCN2	731	186	12257	1.53251	1	0.740958	77.5536
GOTERM_BP_DIRECT	GO:0061077~chaperone-mediated protein folding	5	0.641849	0.0887936	FKBP9, FKBP7, CRTAP, FKBP14, FKBP10	669	29	11312	2.91531	1	0.860592	81.1422
UP_KEYWORDS	Rotamase	5	0.641849	0.0945585	FKBP9, FKBP7, PPIC, FKBP14, FKBP10	751	30	12861	2.85419	1	0.406618	73.6584
UP_SEQ_FEATURE	calcium-binding region:1	9	1.15533	0.122905	SMOC2, FKBP9, FKBP7, NCS1, FKBP14, FKBP10, KCNIP1, RCN1, RCN2	673	86	11634	1.80908	1	0.938926	89.3314
UP_SEQ_FEATURE	domain:EF-hand 5	3	0.385109	0.129752	RCN3, RCN1, RCN2	673	11	11634	4.71458	1	0.946574	90.667
GOTERM_MF_DIRECT	GO:0003755~peptidyl-prolyl cis-trans isomerase activity	5	0.641849	0.141314	FKBP9, FKBP7, PPIC, FKBP14, FKBP10	633	35	10934	2.46761	1	0.895841	90.2476
UP_SEQ_FEATURE	domain:EF-hand 4	5	0.641849	0.151933	NCS1, RCN3, KCNIP1, RCN1, RCN2	673	36	11634	2.40094	1	0.962705	93.9927
UP_SEQ_FEATURE	calcium-binding region:4	3	0.385109	0.170809	RCN3, RCN1, RCN2	673	13	11634	3.98926	1	0.974274	95.9087
COG_ONTOLOGY	Signal transduction mechanisms / Cytoskeleton / Cell division and chromosome partitioning / General function prediction only	3	0.385109	0.218569	NCS1, RCN3, KCNIP1	60	22	1476	3.35455	0.988196	0.670384	83.7643
UP_SEQ_FEATURE	domain:EF-hand 3	5	0.641849	0.300234	NCS1, RCN3, KCNIP1, RCN1, RCN2	673	48	11634	1.80071	1	0.997471	99.774
SMART	SM00054:EFh	7	0.898588	0.627454	FKBP9, NCS1, RCN3, FKBP10, KCNIP1, RCN1, RCN2	472	93	6828	1.08885	1	0.984138	99.9997
GOTERM_MF_DIRECT	GO:0016853~isomerase activity	6	0.770218	0.658198	FKBP9, FKBP7, PTGES, PPIC, FKBP14, FKBP10	633	96	10934	1.07958	1	0.999598	100
UP_KEYWORDS	Isomerase	6	0.770218	0.67472	FKBP9, FKBP7, PTGES, PPIC, FKBP14, FKBP10	751	97	12861	1.05929	1	0.961371	100
GOTERM_BP_DIRECT	GO:0006457~protein folding	5	0.641849	0.900095	FKBP9, FKBP7, PPIC, FKBP14, FKBP10	669	111	11312	0.761659	1	1	100
Annotation Cluster 55	Enrichment Score: 0.9769308535463788
Category	Term	Count	%	PValue	Genes	List Total	Pop Hits	Pop Total	Fold Enrichment	Bonferroni	Benjamini	FDR
KEGG_PATHWAY	mmu00601:Glycosphingolipid biosynthesis - lacto and neolacto series	5	0.641849	0.0240789	ST3GAL3, B4GALT2, B3GNT5, B3GALT1, B4GALT4	297	19	4931	4.36913	0.997119	0.233479	26.992
KEGG_PATHWAY	mmu00533:Glycosaminoglycan biosynthesis - keratan sulfate	4	0.513479	0.0390794	ST3GAL3, B4GALT2, B3GNT7, B4GALT4	297	13	4931	5.10852	0.99993	0.307863	40.2223
GOTERM_BP_DIRECT	GO:0006486~protein glycosylation	9	1.15533	0.182946	ST3GAL3, B4GALT2, ST6GALNAC4, B3GNT5, B3GALT1, ISPD, B3GNT7, UGGT2, B4GALT4	669	93	11312	1.63634	1	0.962252	97.335
GOTERM_CC_DIRECT	GO:0032580~Golgi cisterna membrane	4	0.513479	0.718402	ST3GAL3, B4GALT2, CHPF, B4GALT4	711	62	12004	1.08924	1	0.992233	100
Annotation Cluster 56	Enrichment Score: 0.9759509766019242
Category	Term	Count	%	PValue	Genes	List Total	Pop Hits	Pop Total	Fold Enrichment	Bonferroni	Benjamini	FDR
INTERPRO	IPR023415:Low-density lipoprotein (LDL) receptor class A, conserved site	5	0.641849	0.0821155	C1QTNF5, LRP2, LRP3, LRP4, MFRP	731	28	12257	2.99419	1	0.731107	74.8451
UP_SEQ_FEATURE	domain:LDL-receptor class A 1	4	0.513479	0.0933741	C1QTNF5, LRP2, LRP4, MFRP	673	19	11634	3.63932	1	0.89961	81.2274
UP_SEQ_FEATURE	domain:LDL-receptor class A 2	4	0.513479	0.105353	C1QTNF5, LRP2, LRP4, MFRP	673	20	11634	3.45736	1	0.924102	85.0393
INTERPRO	IPR002172:Low-density lipoprotein (LDL) receptor class A repeat	5	0.641849	0.120145	C1QTNF5, LRP2, LRP3, LRP4, MFRP	731	32	12257	2.61991	1	0.816314	87.2761
SMART	SM00192:LDLa	5	0.641849	0.135906	C1QTNF5, LRP2, LRP3, LRP4, MFRP	472	29	6828	2.49416	1	0.646103	85.1136
Annotation Cluster 57	Enrichment Score: 0.9527048472187041
Category	Term	Count	%	PValue	Genes	List Total	Pop Hits	Pop Total	Fold Enrichment	Bonferroni	Benjamini	FDR
GOTERM_MF_DIRECT	GO:0004896~cytokine receptor activity	6	0.770218	0.049041	IL2RB, CD44, IL21R, CX3CR1, IL2RG, IL13RA2	633	35	10934	2.96114	1	0.649774	53.6177
UP_SEQ_FEATURE	short sequence motif:WSXWS motif	5	0.641849	0.0530985	IL2RB, IL12RB1, IL21R, IL2RG, IL13RA2	673	25	11634	3.45736	1	0.787928	60.5862
INTERPRO	IPR003531:Short hematopoietin receptor, family 1, conserved site	3	0.385109	0.0780842	IL2RB, IL21R, IL2RG	731	8	12257	6.28779	1	0.721948	73.0054
KEGG_PATHWAY	mmu05321:Inflammatory bowel disease (IBD)	6	0.770218	0.104503	IL12RB1, IL21R, H2-OB, TGFB3, IL2RG, TGFB1	297	42	4931	2.37181	1	0.475917	75.9415
UP_SEQ_FEATURE	short sequence motif:Box 1 motif	4	0.513479	0.117896	IL2RB, IL12RB1, IL21R, IL2RG	673	21	11634	3.29272	1	0.93313	88.2426
UP_SEQ_FEATURE	domain:Fibronectin type-III	4	0.513479	0.280967	IL2RB, LRRN4, IL21R, IL2RG	673	32	11634	2.16085	1	0.996395	99.6407
KEGG_PATHWAY	mmu04630:Jak-STAT signaling pathway	8	1.02696	0.304494	IL2RB, IL12RB1, IL21R, PIK3CD, IL15RA, IL2RG, MYC, IL13RA2	297	91	4931	1.45958	1	0.743771	99.0785
Annotation Cluster 58	Enrichment Score: 0.9294516093386163
Category	Term	Count	%	PValue	Genes	List Total	Pop Hits	Pop Total	Fold Enrichment	Bonferroni	Benjamini	FDR
GOTERM_BP_DIRECT	GO:2000573~positive regulation of DNA biosynthetic process	4	0.513479	0.0548197	NOX4, CYP1B1, PDGFRB, MYC	669	15	11312	4.50902	1	0.765055	63.6325
GOTERM_BP_DIRECT	GO:0014911~positive regulation of smooth muscle cell migration	6	0.770218	0.0646275	NOX4, CYP1B1, PDGFRB, IGF1, HAS2, MYC	669	37	11312	2.74197	1	0.793372	69.8394
GOTERM_BP_DIRECT	GO:2000379~positive regulation of reactive oxygen species metabolic process	3	0.385109	0.459506	NOX4, CYP1B1, PDGFRB	669	26	11312	1.95102	1	0.999092	99.9984
Annotation Cluster 59	Enrichment Score: 0.9006120479402002
Category	Term	Count	%	PValue	Genes	List Total	Pop Hits	Pop Total	Fold Enrichment	Bonferroni	Benjamini	FDR
GOTERM_MF_DIRECT	GO:0004867~serine-type endopeptidase inhibitor activity	7	0.898588	0.0669152	RECK, SERPINE2, COL7A1, TFPI, WFDC1, SERPINH1, WFDC3	633	50	10934	2.41826	1	0.711611	65.2904
UP_KEYWORDS	Serine protease inhibitor	6	0.770218	0.0812397	RECK, SERPINE2, COL7A1, TFPI, WFDC1, WFDC3	751	40	12861	2.56877	1	0.385172	67.9512
UP_KEYWORDS	Protease inhibitor	7	0.898588	0.11335	RECK, SERPINE2, COL7A1, TFPI, WFDC1, WFDC3, TIMP1	751	57	12861	2.10309	1	0.446769	80.1245
GOTERM_BP_DIRECT	GO:0010466~negative regulation of peptidase activity	7	0.898588	0.125882	RECK, SERPINE2, COL7A1, TFPI, WFDC1, WFDC3, TIMP1	669	58	11312	2.04072	1	0.914258	91.0522
GOTERM_MF_DIRECT	GO:0030414~peptidase inhibitor activity	7	0.898588	0.131588	RECK, SERPINE2, COL7A1, TFPI, WFDC1, WFDC3, TIMP1	633	60	10934	2.01522	1	0.881839	88.4165
UP_SEQ_FEATURE	site:Reactive bond	3	0.385109	0.386749	SERPINE2, COL7A1, TFPI	673	23	11634	2.2548	1	0.999457	99.9762
Annotation Cluster 60	Enrichment Score: 0.8907546577528036
Category	Term	Count	%	PValue	Genes	List Total	Pop Hits	Pop Total	Fold Enrichment	Bonferroni	Benjamini	FDR
UP_KEYWORDS	SH3-binding	7	0.898588	0.106345	SH2D2A, EVL, CNTNAP1, LRP2, ADAM12, SH3BP1, ADAM15	751	56	12861	2.14065	1	0.435263	77.9089
UP_SEQ_FEATURE	short sequence motif:SH3-binding	6	0.770218	0.108016	FGD1, SH2D2A, CNTNAP1, LRP2, SH3BP1, ADAM15	673	44	11634	2.35729	1	0.9245	85.7814
GOTERM_MF_DIRECT	GO:0017124~SH3 domain binding	10	1.2837	0.185152	SH2D2A, HCLS1, EVL, DPYSL3, CNTNAP1, SHANK1, LRP2, ADAM12, SH3BP1, ADAM15	633	110	10934	1.5703	1	0.92188	95.6206
Annotation Cluster 61	Enrichment Score: 0.8863834667087919
Category	Term	Count	%	PValue	Genes	List Total	Pop Hits	Pop Total	Fold Enrichment	Bonferroni	Benjamini	FDR
GOTERM_BP_DIRECT	GO:0030879~mammary gland development	7	0.898588	0.00612365	HOXD9, IRS2, TGFB3, IGF1, LEF1, GLI2, TGFB1	669	29	11312	4.08144	1	0.321346	10.4346
GOTERM_BP_DIRECT	GO:0050714~positive regulation of protein secretion	6	0.770218	0.0529313	ADORA2A, ANG, RAB34, TGFB3, IGF1, TGFB1	669	35	11312	2.89865	1	0.75576	62.3067
BIOCARTA	m_erythPathway:Erythrocyte Differentiation Pathway	3	0.385109	0.0990174	TGFB3, IGF1, TGFB1	74	8	1066	5.40203	0.999996	0.647496	69.7883
KEGG_PATHWAY	mmu05414:Dilated cardiomyopathy	8	1.02696	0.105006	ADCY3, ADCY7, CACNG7, TGFB3, IGF1, ITGA4, TGFB1, SGCB	297	67	4931	1.98241	1	0.469498	76.1153
KEGG_PATHWAY	mmu05410:Hypertrophic cardiomyopathy (HCM)	6	0.770218	0.302797	CACNG7, TGFB3, IGF1, ITGA4, TGFB1, SGCB	297	61	4931	1.63305	1	0.746911	99.049
KEGG_PATHWAY	mmu05412:Arrhythmogenic right ventricular cardiomyopathy (ARVC)	4	0.513479	0.718627	CACNG7, LEF1, ITGA4, SGCB	297	61	4931	1.0887	1	0.944892	100
KEGG_PATHWAY	mmu04068:FoxO signaling pathway	6	0.770218	0.851164	IRS2, PIK3CD, TGFB3, IGF1, AGAP2, TGFB1	297	119	4931	0.837111	1	0.974951	100
Annotation Cluster 62	Enrichment Score: 0.8522658816418494
Category	Term	Count	%	PValue	Genes	List Total	Pop Hits	Pop Total	Fold Enrichment	Bonferroni	Benjamini	FDR
INTERPRO	IPR014716:Fibrinogen, alpha/beta/gamma chain, C-terminal globular, subdomain 1	4	0.513479	0.0659671	ANGPTL7, CNTNAP1, COL1A1, ANGPT2	731	16	12257	4.19186	1	0.684068	66.6865
UP_SEQ_FEATURE	domain:Fibrinogen C-terminal	3	0.385109	0.170809	ANGPTL7, CNTNAP1, ANGPT2	673	13	11634	3.98926	1	0.974274	95.9087
INTERPRO	IPR002181:Fibrinogen, alpha/beta/gamma chain, C-terminal globular domain	3	0.385109	0.246243	ANGPTL7, CNTNAP1, ANGPT2	731	16	12257	3.1439	1	0.952609	98.9467
Annotation Cluster 63	Enrichment Score: 0.8378650330593647
Category	Term	Count	%	PValue	Genes	List Total	Pop Hits	Pop Total	Fold Enrichment	Bonferroni	Benjamini	FDR
UP_SEQ_FEATURE	domain:TLC	3	0.385109	0.129752	TRAM2, TLCD1, TLCD2	673	11	11634	4.71458	1	0.946574	90.667
INTERPRO	IPR006634:TRAM/LAG1/CLN8 homology domain	3	0.385109	0.136484	TRAM2, TLCD1, TLCD2	731	11	12257	4.57294	1	0.847201	90.5919
SMART	SM00724:TLC	3	0.385109	0.173064	TRAM2, TLCD1, TLCD2	472	11	6828	3.9453	1	0.694718	91.6077
Annotation Cluster 64	Enrichment Score: 0.7760618822611833
Category	Term	Count	%	PValue	Genes	List Total	Pop Hits	Pop Total	Fold Enrichment	Bonferroni	Benjamini	FDR
UP_SEQ_FEATURE	domain:CTCK	3	0.385109	0.149997	CTGF, NDP, GREM1	673	12	11634	4.32169	1	0.962307	93.7543
INTERPRO	IPR006207:Cystine knot, C-terminal	3	0.385109	0.157601	CTGF, NDP, GREM1	731	12	12257	4.19186	1	0.875225	93.686
SMART	SM00041:CT	3	0.385109	0.198688	CTGF, NDP, GREM1	472	12	6828	3.61653	1	0.724386	94.4329
Annotation Cluster 65	Enrichment Score: 0.766770403878301
Category	Term	Count	%	PValue	Genes	List Total	Pop Hits	Pop Total	Fold Enrichment	Bonferroni	Benjamini	FDR
INTERPRO	IPR000562:Fibronectin, type II, collagen-binding	3	0.385109	0.116073	MRC2, MMP2, FN1	731	10	12257	5.03023	1	0.808366	86.2936
SMART	SM00059:FN2	3	0.385109	0.148049	MRC2, MMP2, FN1	472	10	6828	4.33983	1	0.669978	87.6222
INTERPRO	IPR013806:Kringle-like fold	3	0.385109	0.291441	MRC2, MMP2, FN1	731	18	12257	2.79457	1	0.972226	99.611
Annotation Cluster 66	Enrichment Score: 0.760039818491737
Category	Term	Count	%	PValue	Genes	List Total	Pop Hits	Pop Total	Fold Enrichment	Bonferroni	Benjamini	FDR
GOTERM_BP_DIRECT	GO:0009968~negative regulation of signal transduction	7	0.898588	0.056817	RGS2, RGS5, RGS6, DDIT4L, KIF26A, PRR5L, IHH	669	47	11312	2.51833	1	0.771591	64.9869
INTERPRO	IPR024066:Regulator of G-protein signaling, domain 1	4	0.513479	0.0881177	RGS2, RGS5, RGS6, AXIN2	731	18	12257	3.7261	1	0.743419	77.3677
UP_SEQ_FEATURE	domain:RGS	4	0.513479	0.172853	RGS2, RGS5, RGS6, AXIN2	673	25	11634	2.76588	1	0.97453	96.0774
INTERPRO	IPR016137:Regulator of G protein signalling superfamily	4	0.513479	0.280348	RGS2, RGS5, RGS6, AXIN2	731	31	12257	2.16354	1	0.968346	99.5004
SMART	SM00315:RGS	4	0.513479	0.32329	RGS2, RGS5, RGS6, AXIN2	472	29	6828	1.99532	1	0.859173	99.3855
UP_KEYWORDS	Signal transduction inhibitor	4	0.513479	0.350955	RGS2, RGS5, RGS6, PRR5L	751	36	12861	1.9028	1	0.820563	99.6988
Annotation Cluster 67	Enrichment Score: 0.7548324039087392
Category	Term	Count	%	PValue	Genes	List Total	Pop Hits	Pop Total	Fold Enrichment	Bonferroni	Benjamini	FDR
KEGG_PATHWAY	mmu05144:Malaria	6	0.770218	0.0557129	ITGAL, ICAM1, MYD88, TGFB3, ITGB2, TGFB1	297	35	4931	2.84618	0.999999	0.367832	52.2849
BIOCARTA	M_il1rPathway:Signal transduction through IL1R	4	0.513479	0.280133	IRAK3, MYD88, TGFB3, TGFB1	74	27	1066	2.13413	1	0.915006	97.702
GOTERM_BP_DIRECT	GO:0051092~positive regulation of NF-kappaB transcription factor activity	8	1.02696	0.348483	PRKD1, ICAM1, IRAK3, MYD88, ITGB2, GREM1, TGFB1, RHEBL1	669	97	11312	1.39454	1	0.995623	99.9541
Annotation Cluster 68	Enrichment Score: 0.749728013610035
Category	Term	Count	%	PValue	Genes	List Total	Pop Hits	Pop Total	Fold Enrichment	Bonferroni	Benjamini	FDR
UP_KEYWORDS	Olfaction	3	0.385109	0.0930998	ADCY3, OLFR558, UGT2A1	751	9	12861	5.70839	1	0.406852	73.0827
GOTERM_BP_DIRECT	GO:0007608~sensory perception of smell	4	0.513479	0.151523	ADCY3, OLFR558, IGF1, UGT2A1	669	23	11312	2.94066	1	0.941532	94.755
UP_KEYWORDS	Sensory transduction	4	0.513479	0.399383	ADCY3, OLFR558, SLC24A5, UGT2A1	751	39	12861	1.75643	1	0.851038	99.8937
Annotation Cluster 69	Enrichment Score: 0.7348846557137869
Category	Term	Count	%	PValue	Genes	List Total	Pop Hits	Pop Total	Fold Enrichment	Bonferroni	Benjamini	FDR
UP_SEQ_FEATURE	domain:PH	16	2.05392	0.131596	IRS2, PLD1, STAP1, FERMT3, PRKD1, PLEKHG2, DOK2, GRB10, ARHGAP20, RASAL3, ARHGEF40, PLEKHO2, SH2B2, DOCK10, RASA3, AGAP2	673	189	11634	1.46343	1	0.945459	90.9987
INTERPRO	IPR011993:Pleckstrin homology-like domain	28	3.59435	0.136518	FGD1, FERMT3, FRMD3, PLEKHG2, ARHGAP20, RASAL3, SPRED3, ARHGEF40, PLEKHO2, SH2B2, MSN, RASA3, DOCK10, SHC2, AGAP2, SHC4, IRS2, PLD1, PLEK, STAP1, WDFY4, EVL, NUMBL, PRKD1, GRB10, DOK2, PLEKHH2, ARAP3	731	363	12257	1.29336	1	0.844127	90.598
INTERPRO	IPR001849:Pleckstrin homology domain	19	2.43902	0.190545	FGD1, IRS2, PLD1, PLEK, STAP1, FERMT3, PRKD1, PLEKHG2, DOK2, GRB10, ARHGAP20, PLEKHH2, PLEKHO2, ARHGEF40, SH2B2, DOCK10, RASA3, ARAP3, AGAP2	731	241	12257	1.32191	1	0.912696	96.6791
SMART	SM00233:PH	19	2.43902	0.335761	FGD1, IRS2, PLD1, PLEK, STAP1, FERMT3, PRKD1, PLEKHG2, DOK2, GRB10, ARHGAP20, PLEKHH2, PLEKHO2, ARHGEF40, SH2B2, DOCK10, RASA3, ARAP3, AGAP2	472	232	6828	1.18472	1	0.866559	99.5178
Annotation Cluster 70	Enrichment Score: 0.7337772324111561
Category	Term	Count	%	PValue	Genes	List Total	Pop Hits	Pop Total	Fold Enrichment	Bonferroni	Benjamini	FDR
INTERPRO	IPR017891:Insulin-like growth factor binding protein, N-terminal, Cys-rich conserved site	3	0.385109	0.0780842	CTGF, IGFBP3, IGFBP4	731	8	12257	6.28779	1	0.721948	73.0054
UP_SEQ_FEATURE	domain:IGFBP N-terminal	3	0.385109	0.192056	CTGF, IGFBP3, IGFBP4	673	14	11634	3.70431	1	0.98096	97.3728
INTERPRO	IPR000867:Insulin-like growth factor-binding protein, IGFBP	3	0.385109	0.201346	CTGF, IGFBP3, IGFBP4	731	14	12257	3.59302	1	0.921366	97.3253
SMART	SM00121:IB	3	0.385109	0.224717	CTGF, IGFBP3, IGFBP4	472	13	6828	3.33833	1	0.757438	96.3807
GOTERM_MF_DIRECT	GO:0005520~insulin-like growth factor binding	3	0.385109	0.235624	CTGF, IGFBP3, IGFBP4	633	16	10934	3.23874	1	0.952664	98.3513
GOTERM_BP_DIRECT	GO:0001558~regulation of cell growth	5	0.641849	0.247484	CD44, CTGF, WFDC1, IGFBP3, IGFBP4	669	43	11312	1.96614	1	0.982162	99.391
Annotation Cluster 71	Enrichment Score: 0.7279599584628064
Category	Term	Count	%	PValue	Genes	List Total	Pop Hits	Pop Total	Fold Enrichment	Bonferroni	Benjamini	FDR
UP_KEYWORDS	Sushi	5	0.641849	0.0857072	SRPX, MASP1, SELL, IL15RA, VCAN	751	29	12861	2.95261	1	0.391053	69.9819
INTERPRO	IPR000436:Sushi/SCR/CCP	5	0.641849	0.120145	SRPX, MASP1, SELL, IL15RA, VCAN	731	32	12257	2.61991	1	0.816314	87.2761
SMART	SM00032:CCP	5	0.641849	0.148805	SRPX, MASP1, SELL, IL15RA, VCAN	472	30	6828	2.41102	1	0.662232	87.7645
UP_SEQ_FEATURE	domain:Sushi 1	3	0.385109	0.386749	SRPX, MASP1, SELL	673	23	11634	2.2548	1	0.999457	99.9762
UP_SEQ_FEATURE	domain:Sushi 2	3	0.385109	0.386749	SRPX, MASP1, SELL	673	23	11634	2.2548	1	0.999457	99.9762
Annotation Cluster 72	Enrichment Score: 0.709766922546463
Category	Term	Count	%	PValue	Genes	List Total	Pop Hits	Pop Total	Fold Enrichment	Bonferroni	Benjamini	FDR
INTERPRO	IPR002659:Glycosyl transferase, family 31	3	0.385109	0.157601	B3GNT5, B3GALT1, B3GNT7	731	12	12257	4.19186	1	0.875225	93.686
GOTERM_BP_DIRECT	GO:0006486~protein glycosylation	9	1.15533	0.182946	ST3GAL3, B4GALT2, ST6GALNAC4, B3GNT5, B3GALT1, ISPD, B3GNT7, UGGT2, B4GALT4	669	93	11312	1.63634	1	0.962252	97.335
GOTERM_MF_DIRECT	GO:0008378~galactosyltransferase activity	3	0.385109	0.257523	B3GNT5, B3GALT1, B3GNT7	633	17	10934	3.04823	1	0.962518	98.9425
Annotation Cluster 73	Enrichment Score: 0.7083973993262144
Category	Term	Count	%	PValue	Genes	List Total	Pop Hits	Pop Total	Fold Enrichment	Bonferroni	Benjamini	FDR
INTERPRO	IPR012171:Fatty acid/sphingolipid desaturase	3	0.385109	0.0196093	FADS1, FADS3, FADS2	731	4	12257	12.5756	1	0.408065	27.3115
PIR_SUPERFAMILY	PIRSF015921:fatty acid desaturase/sphingolipid desaturase	3	0.385109	0.0266627	FADS1, FADS3, FADS2	92	4	1296	10.5652	0.86825	0.637026	24.6951
UP_SEQ_FEATURE	short sequence motif:Histidine box-2	3	0.385109	0.0915699	FADS1, FADS3, FADS2	673	9	11634	5.76226	1	0.903655	80.5797
UP_SEQ_FEATURE	short sequence motif:Histidine box-1	3	0.385109	0.0915699	FADS1, FADS3, FADS2	673	9	11634	5.76226	1	0.903655	80.5797
UP_SEQ_FEATURE	short sequence motif:Histidine box-3	3	0.385109	0.0915699	FADS1, FADS3, FADS2	673	9	11634	5.76226	1	0.903655	80.5797
INTERPRO	IPR005804:Fatty acid desaturase, type 1	3	0.385109	0.116073	FADS1, FADS3, FADS2	731	10	12257	5.03023	1	0.808366	86.2936
UP_SEQ_FEATURE	domain:Cytochrome b5 heme-binding	3	0.385109	0.170809	FADS1, FADS3, FADS2	673	13	11634	3.98926	1	0.974274	95.9087
INTERPRO	IPR001199:Cytochrome b5-like heme/steroid binding domain	3	0.385109	0.179269	FADS1, FADS3, FADS2	731	13	12257	3.86941	1	0.902199	95.8502
SMART	SM01117:SM01117	3	0.385109	0.224717	FADS1, FADS3, FADS2	472	13	6828	3.33833	1	0.757438	96.3807
UP_KEYWORDS	Fatty acid metabolism	8	1.02696	0.355993	ACAA2, PTGES, FADS1, FADS3, FADS2, THEM5, HPGD, ACSL6	751	99	12861	1.38385	1	0.822141	99.7287
GOTERM_BP_DIRECT	GO:0006631~fatty acid metabolic process	9	1.15533	0.423624	ACAA2, LIPA, PTGES, FADS1, FADS3, FADS2, THEM5, HPGD, ACSL6	669	121	11312	1.25768	1	0.998419	99.9949
GOTERM_BP_DIRECT	GO:0006633~fatty acid biosynthetic process	5	0.641849	0.436786	LPL, PTGES, FADS1, FADS3, FADS2	669	57	11312	1.48323	1	0.998761	99.9966
UP_KEYWORDS	Fatty acid biosynthesis	4	0.513479	0.477497	PTGES, FADS1, FADS3, FADS2	751	44	12861	1.55683	1	0.885107	99.9836
KEGG_PATHWAY	mmu01212:Fatty acid metabolism	4	0.513479	0.481971	ACAA2, FADS1, FADS2, ACSL6	297	43	4931	1.54444	1	0.871271	99.9794
UP_KEYWORDS	Electron transport	3	0.385109	0.970922	FADS1, FADS3, FADS2	751	90	12861	0.570839	1	0.999558	100
UP_KEYWORDS	Lipid biosynthesis	4	0.513479	0.981219	PTGES, FADS1, FADS3, FADS2	751	127	12861	0.539375	1	0.999808	100
Annotation Cluster 74	Enrichment Score: 0.7082703425892455
Category	Term	Count	%	PValue	Genes	List Total	Pop Hits	Pop Total	Fold Enrichment	Bonferroni	Benjamini	FDR
GOTERM_BP_DIRECT	GO:0045087~innate immune response	21	2.69576	0.110636	MASP1, TLR13, PIK3CD, KLRK1, CD1D1, C1QC, C1QA, PRKD1, C1QB, MYD88, IRF5, SH2D1B1, ANG, ZAP70, FCER1G, CLEC4A2, MR1, PTX3, TBKBP1, ADAM15, TYROBP	669	253	11312	1.4035	1	0.899723	87.7976
UP_KEYWORDS	Adaptive immunity	8	1.02696	0.118929	BTLA, SH2D1B1, CAMK4, PIK3CD, ZAP70, KLRK1, EOMES, CLEC4A2	751	71	12861	1.9296	1	0.45844	81.7398
GOTERM_BP_DIRECT	GO:0002250~adaptive immune response	8	1.02696	0.184414	BTLA, SH2D1B1, CAMK4, PIK3CD, ZAP70, KLRK1, EOMES, CLEC4A2	669	79	11312	1.71229	1	0.962657	97.4195
UP_KEYWORDS	Innate immunity	15	1.92555	0.219253	MASP1, TLR13, PIK3CD, KLRK1, CD1D1, C1QC, C1QA, PRKD1, C1QB, MYD88, IRF5, SH2D1B1, CLEC4A2, MR1, TBKBP1	751	190	12861	1.35199	1	0.655494	96.3989
UP_KEYWORDS	Immunity	21	2.69576	0.299553	MASP1, TLR13, PIK3CD, KLRK1, EOMES, CD1D1, C1QC, PRKD1, BTLA, C1QA, C1QB, MYD88, IRF5, SH2D1B1, CAMK4, H2-OB, ZAP70, CLEC4A2, MR1, AMICA1, TBKBP1	751	300	12861	1.19876	1	0.765957	99.1617
GOTERM_BP_DIRECT	GO:0002376~immune system process	20	2.56739	0.353168	MASP1, TLR13, PIK3CD, KLRK1, EOMES, CD1D1, C1QC, BTLA, C1QA, PRKD1, C1QB, MYD88, IRF5, SH2D1B1, CAMK4, ZAP70, CLEC4A2, MR1, AMICA1, TBKBP1	669	291	11312	1.16212	1	0.995909	99.9597
Annotation Cluster 75	Enrichment Score: 0.6974875593492083
Category	Term	Count	%	PValue	Genes	List Total	Pop Hits	Pop Total	Fold Enrichment	Bonferroni	Benjamini	FDR
INTERPRO	IPR006911:Armadillo repeat-containing domain	5	0.641849	0.00196215	ARMCX4, ARMCX3, ARMCX2, ARMCX1, ARMCX6	731	10	12257	8.38372	0.898546	0.0842446	3.11405
INTERPRO	IPR000225:Armadillo	4	0.513479	0.363422	ARMCX4, ARMCX3, ARMCX2, ARMCX1	731	36	12257	1.86305	1	0.98886	99.9307
UP_SEQ_FEATURE	repeat:ARM 1	3	0.385109	0.386749	ARMCX3, ARMCX2, ARMCX1	673	23	11634	2.2548	1	0.999457	99.9762
UP_SEQ_FEATURE	repeat:ARM 3	3	0.385109	0.486764	ARMCX3, ARMCX2, ARMCX1	673	28	11634	1.85215	1	0.999885	99.9989
UP_SEQ_FEATURE	repeat:ARM 2	3	0.385109	0.505531	ARMCX3, ARMCX2, ARMCX1	673	29	11634	1.78829	1	0.999909	99.9994
INTERPRO	IPR011989:Armadillo-like helical	7	0.898588	0.962576	STK36, ARMC9, ARMCX4, ARMCX3, ARMCX2, ARMCX1, EFR3B	731	181	12257	0.648465	1	1	100
Annotation Cluster 76	Enrichment Score: 0.6458611673465631
Category	Term	Count	%	PValue	Genes	List Total	Pop Hits	Pop Total	Fold Enrichment	Bonferroni	Benjamini	FDR
KEGG_PATHWAY	mmu00982:Drug metabolism - cytochrome P450	6	0.770218	0.096537	MAOA, GSTK1, MAOB, AOX1, UGT2A1, GSTM6	297	41	4931	2.42966	1	0.464599	73.028
KEGG_PATHWAY	mmu05204:Chemical carcinogenesis	5	0.641849	0.256514	CYP3A25, CYP1B1, GSTK1, UGT2A1, GSTM6	297	43	4931	1.93055	1	0.712929	97.82
KEGG_PATHWAY	mmu00980:Metabolism of xenobiotics by cytochrome P450	4	0.513479	0.466241	CYP1B1, GSTK1, UGT2A1, GSTM6	297	42	4931	1.58121	1	0.862284	99.9698
Annotation Cluster 77	Enrichment Score: 0.624260180755346
Category	Term	Count	%	PValue	Genes	List Total	Pop Hits	Pop Total	Fold Enrichment	Bonferroni	Benjamini	FDR
UP_SEQ_FEATURE	domain:Ras-associating	5	0.641849	0.110533	GRB10, ARHGAP20, RASIP1, ARAP3, RGL1	673	32	11634	2.70106	1	0.924618	86.4507
INTERPRO	IPR000159:Ras-association	5	0.641849	0.200652	GRB10, ARHGAP20, RASIP1, ARAP3, RGL1	731	39	12257	2.14967	1	0.922537	97.2876
SMART	SM00314:RA	3	0.385109	0.604344	GRB10, RASIP1, RGL1	472	29	6828	1.49649	1	0.980862	99.9994
Annotation Cluster 78	Enrichment Score: 0.6157794978311207
Category	Term	Count	%	PValue	Genes	List Total	Pop Hits	Pop Total	Fold Enrichment	Bonferroni	Benjamini	FDR
INTERPRO	IPR001395:Aldo/keto reductase	4	0.513479	0.0766885	AKR1B8, KCNAB3, KCNAB2, AKR1D1	731	17	12257	3.94528	1	0.725011	72.3395
INTERPRO	IPR023210:NADP-dependent oxidoreductase domain	4	0.513479	0.0881177	AKR1B8, KCNAB3, KCNAB2, AKR1D1	731	18	12257	3.7261	1	0.743419	77.3677
UP_SEQ_FEATURE	nucleotide phosphate-binding region:NADP	4	0.513479	0.623207	AKR1B8, KCNAB2, NOS2, AKR1D1	673	55	11634	1.25722	1	0.999994	100
UP_KEYWORDS	NADP	7	0.898588	0.817442	NOX4, AKR1B8, CD38, KCNAB2, NOS2, AKR1D1, RETSAT	751	137	12861	0.875009	1	0.988529	100
Annotation Cluster 79	Enrichment Score: 0.6048162735870145
Category	Term	Count	%	PValue	Genes	List Total	Pop Hits	Pop Total	Fold Enrichment	Bonferroni	Benjamini	FDR
UP_SEQ_FEATURE	domain:NTR	3	0.385109	0.213618	PCOLCE, NTN3, TIMP1	673	15	11634	3.45736	1	0.987436	98.3441
INTERPRO	IPR001134:Netrin domain	3	0.385109	0.246243	PCOLCE, NTN3, TIMP1	731	16	12257	3.1439	1	0.952609	98.9467
INTERPRO	IPR008993:Tissue inhibitor of metalloproteinases-like, OB-fold	3	0.385109	0.291441	PCOLCE, NTN3, TIMP1	731	18	12257	2.79457	1	0.972226	99.611
Annotation Cluster 80	Enrichment Score: 0.6002658124518013
Category	Term	Count	%	PValue	Genes	List Total	Pop Hits	Pop Total	Fold Enrichment	Bonferroni	Benjamini	FDR
GOTERM_BP_DIRECT	GO:0009954~proximal/distal pattern formation	7	0.898588	0.00136836	HOXD9, HOXA11, HOXA10, GREM1, GLI2, LRP4, GLI1	669	22	11312	5.38008	0.981222	0.147006	2.4267
GOTERM_BP_DIRECT	GO:0007338~single fertilization	6	0.770218	0.0475853	HOXD9, ADCY3, HOXA11, HOXA10, CECR2, IZUMO1	669	34	11312	2.98391	1	0.7336	58.3013
GOTERM_BP_DIRECT	GO:0009952~anterior/posterior pattern specification	8	1.02696	0.209411	HOXD9, FOXA2, HOXA11, GDF11, HOXA10, TBX1, GLI2, PCSK5	669	82	11312	1.64964	1	0.972407	98.5238
INTERPRO	IPR020479:Homeodomain, metazoa	4	0.513479	0.379946	HOXD9, HOXA11, HLX, HOXA10	731	37	12257	1.8127	1	0.990712	99.9546
UP_SEQ_FEATURE	DNA-binding region:Homeobox	4	0.513479	0.647426	HOXD9, HOXA11, HLX, HOXA10	673	57	11634	1.21311	1	0.999996	100
INTERPRO	IPR017970:Homeobox, conserved site	4	0.513479	0.656317	HOXD9, HOXA11, HLX, HOXA10	731	56	12257	1.19767	1	0.999862	100
INTERPRO	IPR001356:Homeodomain	5	0.641849	0.727679	HOXD9, MEIS2, HOXA11, HLX, HOXA10	731	82	12257	1.0224	1	0.999973	100
UP_KEYWORDS	Homeobox	5	0.641849	0.770137	HOXD9, MEIS2, HOXA11, HLX, HOXA10	751	89	12861	0.962088	1	0.981001	100
SMART	SM00389:HOX	5	0.641849	0.82697	HOXD9, MEIS2, HOXA11, HLX, HOXA10	472	82	6828	0.882079	1	0.998646	100
INTERPRO	IPR009057:Homeodomain-like	5	0.641849	0.974193	HOXD9, MEIS2, HOXA11, HLX, HOXA10	731	143	12257	0.586274	1	1	100
Annotation Cluster 81	Enrichment Score: 0.5832356617052336
Category	Term	Count	%	PValue	Genes	List Total	Pop Hits	Pop Total	Fold Enrichment	Bonferroni	Benjamini	FDR
GOTERM_CC_DIRECT	GO:0045211~postsynaptic membrane	14	1.79718	0.0677706	ADORA2A, MPDZ, PTPRZ1, NCS1, SHANK1, MAGEE1, ANK2, DRP2, NTRK2, NSG1, DBN1, LRRC7, F2R, SHC4	711	139	12004	1.70047	1	0.577189	61.9756
UP_KEYWORDS	Cell junction	35	4.49294	0.16414	CLDN9, KCNAB2, FERMT3, NCS1, CD53, BRSK1, GJA4, CDH5, GJC1, RIMS3, ANK2, CXCR4, TEK, SYN2, HEG1, AMICA1, LRRC7, SHC4, PARVG, FLRT3, NOX4, MPDZ, SDK2, FSCN1, SHANK1, KDR, DACT1, EGFLAM, DRP2, SCIN, NRGN, JAM2, DBN1, PARVB, ADAM15	751	488	12861	1.22824	1	0.553147	90.9995
GOTERM_CC_DIRECT	GO:0030054~cell junction	38	4.87805	0.186486	CLDN9, KCNAB2, FOXA2, FERMT3, NCS1, CD53, BRSK1, GJA4, CDH5, GJC1, RIMS3, ANK2, CXCR4, TEK, SYN2, HEG1, AMICA1, IMPDH1, LRRC7, SHC4, PARVG, NOX4, FLRT3, MPDZ, SDK2, FSCN1, ARHGAP28, SHANK1, KDR, DACT1, EGFLAM, DRP2, CEP68, NRGN, JAM2, DBN1, PARVB, ADAM15	711	536	12004	1.19695	1	0.836082	94.1797
GOTERM_CC_DIRECT	GO:0014069~postsynaptic density	15	1.92555	0.228674	KCNAB2, ADORA2A, MPDZ, NCS1, SHANK1, MYD88, ANK2, DRP2, SYN2, NTRK2, NRGN, AXIN2, DBN1, LRP4, LRRC7	711	189	12004	1.33994	1	0.874713	97.2056
UP_KEYWORDS	Synapse	15	1.92555	0.480542	KCNAB2, MPDZ, SDK2, NCS1, BRSK1, SHANK1, RIMS3, EGFLAM, DACT1, ANK2, DRP2, SYN2, NRGN, LRRC7, SHC4	751	231	12861	1.11202	1	0.884675	99.9849
UP_KEYWORDS	Postsynaptic cell membrane	7	0.898588	0.570449	ANK2, MPDZ, DRP2, NCS1, SHANK1, LRRC7, SHC4	751	104	12861	1.15266	1	0.92525	99.9988
GOTERM_CC_DIRECT	GO:0045202~synapse	20	2.56739	0.635746	CPLX2, KCNAB2, MPDZ, SDK2, NCS1, MME, BRSK1, SHANK1, RIMS3, TNFRSF1A, SLC1A2, EGFLAM, SLC1A3, DACT1, ANK2, DRP2, SYN2, NRGN, LRRC7, SHC4	711	340	12004	0.993133	1	0.988018	99.9999
Annotation Cluster 82	Enrichment Score: 0.5646378498334923
Category	Term	Count	%	PValue	Genes	List Total	Pop Hits	Pop Total	Fold Enrichment	Bonferroni	Benjamini	FDR
GOTERM_MF_DIRECT	GO:0005198~structural molecule activity	10	1.2837	0.0976163	COL18A1, PRPH, NES, CLDN9, COL15A1, KRT222, SCARA3, COL5A3, COL4A6, KRT23	633	95	10934	1.81824	1	0.808335	79.181
GOTERM_CC_DIRECT	GO:0005882~intermediate filament	6	0.770218	0.108133	MYO5A, PRPH, NES, ADORA2A, KRT222, KRT23	711	43	12004	2.3558	1	0.699779	79.3368
INTERPRO	IPR002957:Keratin, type I	3	0.385109	0.116073	PRPH, KRT222, KRT23	731	10	12257	5.03023	1	0.808366	86.2936
INTERPRO	IPR018039:Intermediate filament protein, conserved site	4	0.513479	0.184148	PRPH, NES, KRT222, KRT23	731	25	12257	2.68279	1	0.906616	96.2303
UP_KEYWORDS	Intermediate filament	4	0.513479	0.237756	PRPH, NES, KRT222, KRT23	751	29	12861	2.36209	1	0.684279	97.3906
INTERPRO	IPR001664:Intermediate filament protein	4	0.513479	0.263865	PRPH, NES, KRT222, KRT23	731	30	12257	2.23566	1	0.961009	99.2804
UP_SEQ_FEATURE	region of interest:Linker 1	3	0.385109	0.447933	PRPH, NES, KRT23	673	26	11634	1.99463	1	0.999798	99.996
UP_SEQ_FEATURE	region of interest:Rod	3	0.385109	0.447933	PRPH, NES, KRT23	673	26	11634	1.99463	1	0.999798	99.996
UP_SEQ_FEATURE	region of interest:Coil 1A	3	0.385109	0.447933	PRPH, NES, KRT23	673	26	11634	1.99463	1	0.999798	99.996
UP_SEQ_FEATURE	region of interest:Coil 1B	3	0.385109	0.447933	PRPH, NES, KRT23	673	26	11634	1.99463	1	0.999798	99.996
UP_SEQ_FEATURE	region of interest:Head	3	0.385109	0.486764	PRPH, NES, KRT23	673	28	11634	1.85215	1	0.999885	99.9989
SMART	SM01391:SM01391	3	0.385109	0.604344	PRPH, NES, KRT23	472	29	6828	1.49649	1	0.980862	99.9994
Annotation Cluster 83	Enrichment Score: 0.5592548960284289
Category	Term	Count	%	PValue	Genes	List Total	Pop Hits	Pop Total	Fold Enrichment	Bonferroni	Benjamini	FDR
BIOCARTA	m_tcraPathway:Lck and Fyn tyrosine kinases in initiation of TCR Activation	3	0.385109	0.0990174	PTPRC, CD247, ZAP70	74	8	1066	5.40203	0.999996	0.647496	69.7883
GOTERM_BP_DIRECT	GO:0050852~T cell receptor signaling pathway	5	0.641849	0.300857	PTPRC, CD247, ZAP70, LCP2, THY1	669	47	11312	1.79881	1	0.991485	99.8373
BIOCARTA	m_cskPathway:Activation of Csk by cAMP-dependent Protein Kinase Inhibits Signaling through the T Cell Receptor	3	0.385109	0.326691	PTPRC, CD247, ZAP70	74	17	1066	2.54213	1	0.928425	98.9334
KEGG_PATHWAY	mmu04660:T cell receptor signaling pathway	6	0.770218	0.595348	PAK6, PTPRC, CD247, PIK3CD, ZAP70, LCP2	297	86	4931	1.15833	1	0.912814	99.9992
Annotation Cluster 84	Enrichment Score: 0.5277563316528813
Category	Term	Count	%	PValue	Genes	List Total	Pop Hits	Pop Total	Fold Enrichment	Bonferroni	Benjamini	FDR
UP_SEQ_FEATURE	domain:Death	4	0.513479	0.217895	TNFRSF1A, IRAK3, MYD88, ANK2	673	28	11634	2.46954	1	0.988124	98.4913
SMART	SM00005:DEATH	4	0.513479	0.246301	TNFRSF1A, IRAK3, MYD88, ANK2	472	25	6828	2.31458	1	0.778662	97.4954
INTERPRO	IPR000488:Death domain	4	0.513479	0.247507	TNFRSF1A, IRAK3, MYD88, ANK2	731	29	12257	2.31275	1	0.952132	98.9748
INTERPRO	IPR011029:Death-like domain	5	0.641849	0.583006	TNFRSF1A, IRAK3, MYD88, ANK2, CASP12	731	68	12257	1.2329	1	0.999443	99.9999
Annotation Cluster 85	Enrichment Score: 0.5228930925674536
Category	Term	Count	%	PValue	Genes	List Total	Pop Hits	Pop Total	Fold Enrichment	Bonferroni	Benjamini	FDR
GOTERM_MF_DIRECT	GO:0046983~protein dimerization activity	12	1.54044	0.152051	MYO5A, MEF2C, AHRR, NPAS3, LYL1, HAND2, SYN2, ANO1, HEYL, KLRE1, TFAP2C, MYC	633	134	10934	1.54686	1	0.897073	91.9532
UP_SEQ_FEATURE	domain:Helix-loop-helix motif	6	0.770218	0.310126	AHRR, NPAS3, LYL1, HAND2, HEYL, MYC	673	64	11634	1.62064	1	0.997895	99.8227
INTERPRO	IPR011598:Myc-type, basic helix-loop-helix (bHLH) domain	6	0.770218	0.321146	AHRR, NPAS3, LYL1, HAND2, HEYL, MYC	731	63	12257	1.5969	1	0.980907	99.8048
UP_SEQ_FEATURE	DNA-binding region:Basic motif	8	1.02696	0.375612	BATF, AHRR, BACH2, NPAS3, LYL1, HAND2, HEYL, MYC	673	102	11634	1.35583	1	0.99944	99.9677
SMART	SM00353:HLH	6	0.770218	0.427136	AHRR, NPAS3, LYL1, HAND2, HEYL, MYC	472	62	6828	1.39995	1	0.928717	99.93
Annotation Cluster 86	Enrichment Score: 0.5206488323994954
Category	Term	Count	%	PValue	Genes	List Total	Pop Hits	Pop Total	Fold Enrichment	Bonferroni	Benjamini	FDR
UP_SEQ_FEATURE	active site:Charge relay system	12	1.54044	0.0445564	LPL, LIPA, HTRA2, MASP1, ABHD8, GZMA, PRSS57, PRCP, LIPG, KLK1, ACOT6, PCSK5	673	107	11634	1.9387	1	0.748207	54.0585
GOTERM_MF_DIRECT	GO:0008236~serine-type peptidase activity	8	1.02696	0.171132	HTRA2, MASP1, GZMA, PRSS57, PRCP, KLK1, RHBDL3, PCSK5	633	79	10934	1.7492	1	0.910633	94.3167
GOTERM_MF_DIRECT	GO:0004252~serine-type endopeptidase activity	9	1.15533	0.182936	HTRA2, MASP1, GZMA, PRSS57, MMP19, KLK1, RHBDL3, PCSK5, MMP2	633	95	10934	1.63642	1	0.922459	95.4351
UP_KEYWORDS	Serine protease	7	0.898588	0.261995	HTRA2, MASP1, GZMA, PRSS57, KLK1, RHBDL3, PCSK5	751	74	12861	1.61995	1	0.715132	98.3093
INTERPRO	IPR009003:Trypsin-like cysteine/serine peptidase domain	5	0.641849	0.429813	HTRA2, MASP1, GZMA, PRSS57, KLK1	731	56	12257	1.49709	1	0.995112	99.9882
UP_SEQ_FEATURE	domain:Peptidase S1	4	0.513479	0.455912	MASP1, GZMA, PRSS57, KLK1	673	43	11634	1.60807	1	0.999825	99.9969
INTERPRO	IPR018114:Peptidase S1, trypsin family, active site	4	0.513479	0.460689	MASP1, GZMA, PRSS57, KLK1	731	42	12257	1.5969	1	0.996375	99.9952
INTERPRO	IPR001314:Peptidase S1A, chymotrypsin-type	4	0.513479	0.52187	MASP1, GZMA, PRSS57, KLK1	731	46	12257	1.45804	1	0.998515	99.9993
INTERPRO	IPR001254:Peptidase S1	4	0.513479	0.565172	MASP1, GZMA, PRSS57, KLK1	731	49	12257	1.36877	1	0.999243	99.9999
SMART	SM00020:Tryp_SPc	4	0.513479	0.638799	MASP1, GZMA, PRSS57, KLK1	472	47	6828	1.23116	1	0.985074	99.9998
Annotation Cluster 87	Enrichment Score: 0.5193963470550981
Category	Term	Count	%	PValue	Genes	List Total	Pop Hits	Pop Total	Fold Enrichment	Bonferroni	Benjamini	FDR
INTERPRO	IPR003591:Leucine-rich repeat, typical subtype	13	1.66881	0.0536385	FLRT3, FMOD, BGN, LRRN4, LRRN2, TLR13, LRRC17, LRRC48, LRIG3, LRRC55, LRRC49, LRRC7, ISLR2	731	120	12257	1.81647	1	0.645101	58.852
INTERPRO	IPR000483:Cysteine-rich flanking region, C-terminal	7	0.898588	0.0750959	FLRT3, LRRN2, NTRK2, LRRC17, LRIG3, LRRC55, ISLR2	731	50	12257	2.34744	1	0.722221	71.5609
SMART	SM00082:LRRCT	7	0.898588	0.118823	FLRT3, LRRN2, NTRK2, LRRC17, LRIG3, LRRC55, ISLR2	472	49	6828	2.06659	1	0.614204	80.7844
SMART	SM00369:LRR_TYP	13	1.66881	0.123236	FLRT3, FMOD, BGN, LRRN4, LRRN2, TLR13, LRRC17, LRRC48, LRIG3, LRRC55, LRRC49, LRRC7, ISLR2	472	120	6828	1.56716	1	0.617855	82.002
INTERPRO	IPR000372:Leucine-rich repeat-containing N-terminal	5	0.641849	0.141535	FLRT3, FMOD, BGN, NTRK2, LRRC55	731	34	12257	2.4658	1	0.852174	91.4402
INTERPRO	IPR001611:Leucine-rich repeat	15	1.92555	0.145732	FLRT3, FMOD, 1810043G02RIK, LRRN4, LRRN2, TLR13, LRRC48, LRRC17, LRIG3, LRRC49, BGN, NTRK2, LRRC55, LRRC7, ISLR2	731	172	12257	1.46228	1	0.858027	92.0899
SMART	SM00013:LRRNT	5	0.641849	0.204542	FLRT3, FMOD, BGN, NTRK2, LRRC55	472	34	6828	2.12737	1	0.727966	94.9405
UP_KEYWORDS	Leucine-rich repeat	15	1.92555	0.20817	FLRT3, FMOD, 1810043G02RIK, LRRN4, LRRN2, TLR13, LRRC48, LRRC17, LRIG3, LRRC49, BGN, NTRK2, LRRC55, LRRC7, ISLR2	751	188	12861	1.36637	1	0.644299	95.6484
UP_SEQ_FEATURE	repeat:LRR 5	11	1.41207	0.232147	FMOD, BGN, LRRN4, TLR13, LRRC17, LRRC48, LRIG3, LRRC55, LRRC49, LRRC7, ISLR2	673	132	11634	1.44056	1	0.991081	98.8977
UP_SEQ_FEATURE	repeat:LRR 4	11	1.41207	0.33559	FMOD, BGN, LRRN4, TLR13, LRRC17, LRRC48, LRIG3, LRRC55, LRRC49, LRRC7, ISLR2	673	146	11634	1.30243	1	0.998731	99.9067
UP_SEQ_FEATURE	repeat:LRR 10	6	0.770218	0.379815	FMOD, BGN, LRRN4, TLR13, LRIG3, LRRC7	673	70	11634	1.48172	1	0.999464	99.9712
UP_SEQ_FEATURE	repeat:LRR 12	5	0.641849	0.393526	FMOD, BGN, TLR13, LRIG3, LRRC7	673	55	11634	1.57153	1	0.999482	99.9803
UP_SEQ_FEATURE	repeat:LRR 6	9	1.15533	0.399523	FMOD, BGN, LRRN4, TLR13, LRRC48, LRIG3, LRRC55, LRRC49, LRRC7	673	121	11634	1.28579	1	0.999496	99.9834
UP_SEQ_FEATURE	repeat:LRR 8	7	0.898588	0.409479	FMOD, BGN, LRRN4, TLR13, LRIG3, LRRC49, LRRC7	673	89	11634	1.35963	1	0.999556	99.9875
UP_SEQ_FEATURE	repeat:LRR 17	3	0.385109	0.427905	TLR13, LRIG3, LRRC7	673	25	11634	2.07441	1	0.999684	99.9927
UP_SEQ_FEATURE	repeat:LRR 2	12	1.54044	0.47574	FMOD, BGN, LRRN4, TLR13, NTRK2, LRRC17, LRRC48, LRIG3, LRRC55, LRRC49, LRRC7, ISLR2	673	181	11634	1.14608	1	0.999865	99.9984
UP_SEQ_FEATURE	repeat:LRR 1	12	1.54044	0.47574	FMOD, BGN, LRRN4, TLR13, NTRK2, LRRC17, LRRC48, LRIG3, LRRC55, LRRC49, LRRC7, ISLR2	673	181	11634	1.14608	1	0.999865	99.9984
UP_SEQ_FEATURE	repeat:LRR 11	5	0.641849	0.484776	FMOD, BGN, TLR13, LRIG3, LRRC7	673	62	11634	1.39409	1	0.999886	99.9988
UP_SEQ_FEATURE	repeat:LRR 3	11	1.41207	0.492413	FMOD, BGN, LRRN4, TLR13, LRRC17, LRRC48, LRIG3, LRRC55, LRRC49, LRRC7, ISLR2	673	166	11634	1.14551	1	0.999894	99.9991
UP_SEQ_FEATURE	repeat:LRR 9	6	0.770218	0.516605	FMOD, BGN, LRRN4, TLR13, LRIG3, LRRC7	673	82	11634	1.26489	1	0.999928	99.9996
UP_SEQ_FEATURE	repeat:LRR 16	3	0.385109	0.541697	TLR13, LRIG3, LRRC7	673	31	11634	1.67291	1	0.999953	99.9998
UP_SEQ_FEATURE	repeat:LRR 7	7	0.898588	0.541737	FMOD, BGN, LRRN4, TLR13, LRIG3, LRRC49, LRRC7	673	102	11634	1.18635	1	0.999949	99.9998
UP_SEQ_FEATURE	repeat:LRR 15	3	0.385109	0.623831	TLR13, LRIG3, LRRC7	673	36	11634	1.44056	1	0.999993	100
UP_SEQ_FEATURE	repeat:LRR 14	3	0.385109	0.66739	TLR13, LRIG3, LRRC7	673	39	11634	1.32975	1	0.999998	100
UP_SEQ_FEATURE	repeat:LRR 13	3	0.385109	0.71902	TLR13, LRIG3, LRRC7	673	43	11634	1.20605	1	1	100
Annotation Cluster 88	Enrichment Score: 0.5160727383258461
Category	Term	Count	%	PValue	Genes	List Total	Pop Hits	Pop Total	Fold Enrichment	Bonferroni	Benjamini	FDR
GOTERM_BP_DIRECT	GO:0048015~phosphatidylinositol-mediated signaling	6	0.770218	0.0335443	IRS2, PIK3CD, PDGFRA, NCS1, PDGFRB, IGF1	669	31	11312	3.27267	1	0.655291	45.781
KEGG_PATHWAY	mmu04068:FoxO signaling pathway	6	0.770218	0.851164	IRS2, PIK3CD, TGFB3, IGF1, AGAP2, TGFB1	297	119	4931	0.837111	1	0.974951	100
KEGG_PATHWAY	mmu04152:AMPK signaling pathway	3	0.385109	0.991173	IRS2, PIK3CD, IGF1	297	109	4931	0.456955	1	0.999623	100
Annotation Cluster 89	Enrichment Score: 0.5144234982774268
Category	Term	Count	%	PValue	Genes	List Total	Pop Hits	Pop Total	Fold Enrichment	Bonferroni	Benjamini	FDR
KEGG_PATHWAY	mmu00380:Tryptophan metabolism	5	0.641849	0.0750853	CYP1B1, MAOA, MAOB, AOX1, OGDHL	297	27	4931	3.07457	1	0.433152	63.4861
KEGG_PATHWAY	mmu00982:Drug metabolism - cytochrome P450	6	0.770218	0.096537	MAOA, GSTK1, MAOB, AOX1, UGT2A1, GSTM6	297	41	4931	2.42966	1	0.464599	73.028
KEGG_PATHWAY	mmu00330:Arginine and proline metabolism	5	0.641849	0.243144	MAOA, MAOB, SAT2, GAMT, NOS2	297	42	4931	1.97651	1	0.69697	97.2561
KEGG_PATHWAY	mmu00350:Tyrosine metabolism	3	0.385109	0.31735	MAOA, MAOB, AOX1	297	19	4931	2.62148	1	0.750492	99.2757
GOTERM_MF_DIRECT	GO:0050660~flavin adenine dinucleotide binding	5	0.641849	0.497962	IVD, MAOA, MAOB, AOX1, NOS2	633	63	10934	1.3709	1	0.997631	99.9973
UP_KEYWORDS	FAD	7	0.898588	0.541413	STEAP4, IVD, MAOA, MAOB, AOX1, NOS2, RETSAT	751	101	12861	1.18689	1	0.912942	99.9972
UP_KEYWORDS	Flavoprotein	7	0.898588	0.61674	STEAP4, IVD, MAOA, MAOB, AOX1, NOS2, RETSAT	751	109	12861	1.09978	1	0.945781	99.9997
INTERPRO	IPR023753:Pyridine nucleotide-disulphide oxidoreductase, FAD/NAD(P)-binding domain	3	0.385109	0.824394	MAOA, MAOB, RETSAT	731	52	12257	0.967352	1	0.999998	100
Annotation Cluster 90	Enrichment Score: 0.5090563576593204
Category	Term	Count	%	PValue	Genes	List Total	Pop Hits	Pop Total	Fold Enrichment	Bonferroni	Benjamini	FDR
GOTERM_MF_DIRECT	GO:0016849~phosphorus-oxygen lyase activity	4	0.513479	0.061325	ADCY3, CD38, ADCY7, NPR2	633	16	10934	4.31833	1	0.687533	61.9738
KEGG_PATHWAY	mmu04972:Pancreatic secretion	5	0.641849	0.541396	ADCY3, CD38, ADCY7, PLA2G10, SLC4A4	297	64	4931	1.29709	1	0.900722	99.9957
KEGG_PATHWAY	mmu04970:Salivary secretion	3	0.385109	0.894703	ADCY3, CD38, ADCY7	297	62	4931	0.803356	1	0.982784	100
Annotation Cluster 91	Enrichment Score: 0.49800244503827895
Category	Term	Count	%	PValue	Genes	List Total	Pop Hits	Pop Total	Fold Enrichment	Bonferroni	Benjamini	FDR
GOTERM_BP_DIRECT	GO:0007169~transmembrane receptor protein tyrosine kinase signaling pathway	17	2.18228	2.30194e-05	STAP1, CLNK, DDR2, KDR, DOK2, EPHA8, TEK, NTRK2, ZAP70, PDGFRA, PDGFRB, GFRA4, SHC2, ANGPT2, GFRA2, LCP2, SHC4	669	83	11312	3.46325	0.0646422	0.00950117	0.0412907
GOTERM_BP_DIRECT	GO:0018108~peptidyl-tyrosine phosphorylation	10	1.2837	0.0101046	IL12RB1, SH2D1B1, TEK, ZAP70, PDGFRA, ABI3, PDGFRB, PKDCC, DDR2, KDR	669	62	11312	2.72723	1	0.38327	16.657
GOTERM_MF_DIRECT	GO:0004714~transmembrane receptor protein tyrosine kinase activity	8	1.02696	0.0156109	EPHA8, NTRK2, TEK, PDGFRA, PDGFRB, MERTK, DDR2, KDR	633	46	10934	3.00405	0.999995	0.410285	21.3676
INTERPRO	IPR001245:Serine-threonine/tyrosine-protein kinase catalytic domain	13	1.66881	0.0432478	AMHR2, LIMK1, NPR2, DDR2, KDR, EPHA8, TEK, NTRK2, ZAP70, PDGFRA, PDGFRB, MERTK, NEK6	731	116	12257	1.87911	1	0.594894	50.9392
INTERPRO	IPR020635:Tyrosine-protein kinase, catalytic domain	9	1.15533	0.055508	EPHA8, NTRK2, TEK, ZAP70, PDGFRA, PDGFRB, MERTK, DDR2, KDR	731	70	12257	2.15581	1	0.652172	60.142
GOTERM_BP_DIRECT	GO:0043552~positive regulation of phosphatidylinositol 3-kinase activity	5	0.641849	0.0640819	EPHA8, TEK, PDGFRA, PDGFRB, TGFB1	669	26	11312	3.2517	1	0.795851	69.5222
SMART	SM00219:TyrKc	9	1.15533	0.10738	EPHA8, NTRK2, TEK, ZAP70, PDGFRA, PDGFRB, MERTK, DDR2, KDR	472	70	6828	1.85993	1	0.596975	77.2637
UP_KEYWORDS	Tyrosine-protein kinase	10	1.2837	0.112144	EPHA8, NTRK2, TEK, ZAP70, PDGFRA, PDGFRB, PKDCC, MERTK, DDR2, KDR	751	97	12861	1.76548	1	0.448286	79.7581
INTERPRO	IPR008266:Tyrosine-protein kinase, active site	9	1.15533	0.114266	EPHA8, NTRK2, TEK, ZAP70, PDGFRA, PDGFRB, MERTK, DDR2, KDR	731	82	12257	1.84033	1	0.806738	85.8352
GOTERM_MF_DIRECT	GO:0004713~protein tyrosine kinase activity	10	1.2837	0.146704	EPHA8, NTRK2, TEK, ZAP70, PDGFRA, PDGFRB, PKDCC, MERTK, DDR2, KDR	633	104	10934	1.66089	1	0.896491	91.1422
GOTERM_BP_DIRECT	GO:0046777~protein autophosphorylation	13	1.66881	0.282612	PRKD1, IRAK3, CAMK4, EPHA8, NTRK2, TEK, ZAP70, PDGFRA, PDGFRB, DDR2, NEK6, THY1, KDR	669	167	11312	1.31626	1	0.988719	99.7417
UP_SEQ_FEATURE	domain:Protein kinase	21	2.69576	0.811774	AMHR2, LIMK1, STK36, PKDCC, NPR2, BRSK1, DDR2, KDR, PAK6, PRKD1, IRAK3, CAMK4, EPHA8, NTRK2, TEK, ZAP70, PDGFRA, PDGFRB, MAPK7, MERTK, NEK6	673	409	11634	0.887585	1	1	100
GOTERM_BP_DIRECT	GO:0018105~peptidyl-serine phosphorylation	6	0.770218	0.8683	PRKD1, CAMK4, BRSK1, MAPK7, GAS6, NEK6	669	125	11312	0.811623	1	1	100
INTERPRO	IPR000719:Protein kinase, catalytic domain	21	2.69576	0.873918	AMHR2, LIMK1, STK36, PKDCC, NPR2, BRSK1, DDR2, KDR, PAK6, PRKD1, IRAK3, CAMK4, EPHA8, NTRK2, TEK, ZAP70, PDGFRA, PDGFRB, MAPK7, MERTK, NEK6	731	418	12257	0.842383	1	1	100
GOTERM_MF_DIRECT	GO:0004672~protein kinase activity	22	2.82413	0.887951	AMHR2, LIMK1, STK36, MMD, PKDCC, NPR2, BRSK1, DDR2, KDR, PAK6, PRKD1, IRAK3, CAMK4, EPHA8, NTRK2, TEK, ZAP70, PDGFRA, PDGFRB, MAPK7, MERTK, NEK6	633	456	10934	0.833361	1	0.999997	100
INTERPRO	IPR017441:Protein kinase, ATP binding site	16	2.05392	0.891593	LIMK1, STK36, BRSK1, KDR, PAK6, PRKD1, CAMK4, EPHA8, NTRK2, TEK, ZAP70, PDGFRA, PDGFRB, MAPK7, MERTK, NEK6	731	330	12257	0.812967	1	1	100
INTERPRO	IPR011009:Protein kinase-like domain	22	2.82413	0.905148	AMHR2, LIMK1, STK36, PIK3CD, PKDCC, NPR2, BRSK1, DDR2, KDR, PAK6, PRKD1, IRAK3, CAMK4, EPHA8, NTRK2, TEK, ZAP70, PDGFRA, PDGFRB, MAPK7, MERTK, NEK6	731	451	12257	0.817924	1	1	100
GOTERM_BP_DIRECT	GO:0006468~protein phosphorylation	24	3.08087	0.90538	AMHR2, LIMK1, STK36, PKDCC, NPR2, BRSK1, DDR2, TGFB1, GAS6, KDR, PAK6, PRKD1, IRAK3, CAMK4, EPHA8, NTRK2, TEK, ZAP70, PDGFRA, PDGFRB, MAPK7, MERTK, IGFBP3, NEK6	669	493	11312	0.823147	1	1	100
UP_SEQ_FEATURE	binding site:ATP	20	2.56739	0.965092	AMHR2, LIMK1, STK36, BRSK1, DDR2, KDR, PAK6, PRKD1, IRAK3, CAMK4, EPHA8, NTRK2, TEK, ZAP70, PDGFRA, PDGFRB, MAPK7, MERTK, EHD2, NEK6	673	470	11634	0.735607	1	1	100
GOTERM_BP_DIRECT	GO:0016310~phosphorylation	22	2.82413	0.985219	AMHR2, LIMK1, STK36, PIK3CD, PKDCC, BRSK1, DDR2, KDR, PAK6, PRKD1, IRAK3, CAMK4, EPHA8, ADK, NTRK2, TEK, ZAP70, PDGFRA, PDGFRB, MAPK7, MERTK, NEK6	669	534	11312	0.696618	1	1	100
GOTERM_MF_DIRECT	GO:0016301~kinase activity	23	2.9525	0.991113	AMHR2, LIMK1, STK36, PIK3CD, PKDCC, BRSK1, DDR2, KDR, PAK6, PRKD1, IRAK3, CAMK4, EPHA8, ADK, NTRK2, TEK, ZAP70, PDGFRA, PDGFRB, MAPK7, MERTK, NEK6, TYROBP	633	586	10934	0.677962	1	1	100
GOTERM_MF_DIRECT	GO:0016740~transferase activity	53	6.80359	0.993105	STK36, SAT2, GSTM6, DDR2, PAK6, ST3GAL3, ST6GALNAC4, ALAS2, XYLT2, XYLT1, CHST14, ZDHHC2, ACAA2, LIMK1, PIK3CD, PKDCC, PARP16, PRKD1, CD38, CAMK4, CHPF, ADK, PDGFRA, ABAT, PDGFRB, HAS2, HAS3, MAPK7, NEK6, TPST1, UPP1, BRSK1, IRAK3, B3GNT5, B3GNT7, EOGT, GSTK1, TEK, TGM1, ZAP70, B4GALT4, AMHR2, B4GALT2, B3GALT1, KDR, GGT7, EPHA8, ISPD, NTRK2, QPRT, GAMT, MERTK, NNMT	633	1206	10934	0.759109	1	1	100
UP_KEYWORDS	Kinase	23	2.9525	0.993611	AMHR2, LIMK1, STK36, PIK3CD, PKDCC, BRSK1, DDR2, KDR, PAK6, PRKD1, IRAK3, CAMK4, EPHA8, ADK, NTRK2, TEK, ZAP70, PDGFRA, PDGFRB, MAPK7, MERTK, NEK6, TYROBP	751	594	12861	0.663096	1	0.999976	100
UP_SEQ_FEATURE	active site:Proton acceptor	21	2.69576	0.993786	AMHR2, ACAA2, STK36, BRSK1, DDR2, KDR, PAK6, PRKD1, CAMK4, EPHA8, ANG, IVD, NTRK2, TEK, ZAP70, PDGFRA, PDGFRB, MAPK7, MERTK, HPGD, NEK6	673	557	11634	0.651746	1	1	100
UP_KEYWORDS	Transferase	57	7.31707	0.997033	STK36, SAT2, GSTM6, DDR2, PAK6, ST3GAL3, ST6GALNAC4, ALAS2, XYLT2, XYLT1, CHST14, ZDHHC2, ACAA2, LIMK1, PIK3CD, PKDCC, PARP16, PRKD1, CD38, MGAT3, CAMK4, CHPF, ADK, PDGFRA, ABAT, PDGFRB, HAS2, HAS3, MAPK7, NEK6, TPST1, UPP1, BRSK1, IRAK3, B3GNT5, GSTK1, EOGT, B3GNT7, TGM1, TEK, ZAP70, UGT2A1, B4GALT4, TYROBP, AMHR2, RNF144A, B4GALT2, B3GALT1, KDR, GGT7, ISPD, EPHA8, NTRK2, GAMT, QPRT, MERTK, NNMT	751	1318	12861	0.740618	1	0.999995	100
UP_KEYWORDS	Serine/threonine-protein kinase	10	1.2837	0.998263	PRKD1, AMHR2, PAK6, IRAK3, CAMK4, LIMK1, STK36, BRSK1, MAPK7, NEK6	751	339	12861	0.505167	1	0.999998	100
GOTERM_MF_DIRECT	GO:0004674~protein serine/threonine kinase activity	10	1.2837	0.99905	PRKD1, AMHR2, PAK6, IRAK3, CAMK4, LIMK1, STK36, BRSK1, MAPK7, NEK6	633	357	10934	0.483846	1	1	100
UP_SEQ_FEATURE	nucleotide phosphate-binding region:ATP	27	3.46598	0.999509	MYO5A, STK36, ATP10D, BRSK1, DDR2, PAK6, IRAK3, FIGN, TEK, ABCD2, ZAP70, EHD2, AMHR2, LIMK1, MYO1F, KDR, PRKD1, CAMK4, EPHA8, NTRK2, PDGFRA, PDGFRB, MAPK7, KIF26A, DMC1, MERTK, NEK6	673	776	11634	0.601473	1	1	100
INTERPRO	IPR008271:Serine/threonine-protein kinase, active site	6	0.770218	0.999792	PRKD1, CAMK4, STK36, BRSK1, MAPK7, NEK6	731	274	12257	0.36717	1	1	100
GOTERM_MF_DIRECT	GO:0005524~ATP binding	45	5.77664	0.999926	ADCY3, MYO5A, ADCY7, STK36, ATP10A, ATP10D, BRSK1, SLFN3, DDR2, PAK6, WARS, IRAK3, FIGN, TEK, SYN2, ZAP70, ABCD2, EHD2, AGAP2, ACSL6, AMHR2, ACTA1, LIMK1, PIK3CD, MYO1F, NPR2, PKDCC, KDR, PRKD1, ABCC9, MYO18B, CAMK4, ABCB1B, KCNJ8, EPHA8, ADK, NTRK2, PDGFRA, PDGFRB, ABCC4, MAPK7, MERTK, DMC1, KIF26A, NEK6	633	1230	10934	0.63195	1	1	100
UP_KEYWORDS	ATP-binding	40	5.13479	0.999948	ADCY3, MYO5A, ADCY7, STK36, ATP10A, ATP10D, BRSK1, DDR2, PAK6, WARS, IRAK3, FIGN, TEK, ZAP70, ABCD2, EHD2, ACSL6, AMHR2, ACTA1, LIMK1, PIK3CD, MYO1F, PKDCC, KDR, PRKD1, ABCC9, MYO18B, CAMK4, ABCB1B, EPHA8, ADK, NTRK2, PDGFRA, PDGFRB, ABCC4, MAPK7, MERTK, DMC1, KIF26A, NEK6	751	1129	12861	0.606738	1	1	100
SMART	SM00220:S_TKc	8	1.02696	0.999961	PRKD1, CAMK4, LIMK1, STK36, TEK, BRSK1, MAPK7, NEK6	472	313	6828	0.369741	1	1	100
UP_KEYWORDS	Nucleotide-binding	51	6.54685	0.999993	ADCY3, ADCY7, STK36, ATP10A, ATP10D, DDR2, PAK6, WARS, TUBB6, TUBA1A, AGAP2, RAP2A, ACTA1, LIMK1, PIK3CD, PKDCC, PRKD1, MYO18B, CAMK4, ABCB1B, ADK, PDGFRA, PDGFRB, MAPK7, KIF26A, DMC1, NEK6, MYO5A, GNAI1, BRSK1, IRAK3, RAC2, FIGN, TEK, ABCD2, ZAP70, EHD2, ACSL6, RHEBL1, AMHR2, GNAO1, MYO1F, NPR2, KDR, RAB31, ABCC9, EPHA8, RAB34, NTRK2, ABCC4, MERTK	751	1435	12861	0.60863	1	1	100
GOTERM_MF_DIRECT	GO:0000166~nucleotide binding	49	6.29012	1	ADCY3, ADCY7, STK36, ATP10A, DDR2, PAK6, WARS, TUBB6, TUBA1A, IMPDH1, AGAP2, RAP2A, ACTA1, LIMK1, PIK3CD, PKDCC, PRKD1, CAMK4, ABCB1B, ADK, PDGFRA, PDGFRB, MAPK7, KIF26A, DMC1, NEK6, MYO5A, GNAI1, BRSK1, IRAK3, RAC2, FIGN, TEK, ABCD2, ZAP70, EHD2, ACSL6, RHEBL1, AMHR2, GNAO1, MYO1F, NPR2, KDR, RAB31, ABCC9, EPHA8, RAB34, NTRK2, MERTK	633	1600	10934	0.528995	1	1	100
Annotation Cluster 92	Enrichment Score: 0.49254411869468917
Category	Term	Count	%	PValue	Genes	List Total	Pop Hits	Pop Total	Fold Enrichment	Bonferroni	Benjamini	FDR
GOTERM_BP_DIRECT	GO:0048015~phosphatidylinositol-mediated signaling	6	0.770218	0.0335443	IRS2, PIK3CD, PDGFRA, NCS1, PDGFRB, IGF1	669	31	11312	3.27267	1	0.655291	45.781
UP_KEYWORDS	Chemotaxis	7	0.898588	0.11335	ECSCR, CXCL15, PIK3CD, PDGFRA, PDGFRB, XCL1, CMTM3	751	57	12861	2.10309	1	0.446769	80.1245
KEGG_PATHWAY	mmu05214:Glioma	6	0.770218	0.302797	PIK3CD, PDGFRA, PDGFRB, IGF1, SHC2, SHC4	297	61	4931	1.63305	1	0.746911	99.049
GOTERM_BP_DIRECT	GO:0060326~cell chemotaxis	4	0.513479	0.516046	PDGFRA, PDGFRB, LEF1, XCL1	669	46	11312	1.47033	1	0.999626	99.9998
KEGG_PATHWAY	mmu05231:Choline metabolism in cancer	6	0.770218	0.595348	PLD1, RAC2, PIK3CD, PDGFRA, PDGFRB, SLC22A3	297	86	4931	1.15833	1	0.912814	99.9992
KEGG_PATHWAY	mmu05230:Central carbon metabolism in cancer	4	0.513479	0.662548	PIK3CD, PDGFRA, PDGFRB, MYC	297	56	4931	1.18591	1	0.924331	99.9999
KEGG_PATHWAY	mmu05218:Melanoma	4	0.513479	0.674375	PIK3CD, PDGFRA, PDGFRB, IGF1	297	57	4931	1.1651	1	0.92864	99.9999
KEGG_PATHWAY	mmu05215:Prostate cancer	5	0.641849	0.725897	PIK3CD, PDGFRA, PDGFRB, IGF1, LEF1	297	81	4931	1.02486	1	0.946623	100
Annotation Cluster 93	Enrichment Score: 0.48687118009706126
Category	Term	Count	%	PValue	Genes	List Total	Pop Hits	Pop Total	Fold Enrichment	Bonferroni	Benjamini	FDR
GOTERM_MF_DIRECT	GO:0016849~phosphorus-oxygen lyase activity	4	0.513479	0.061325	ADCY3, CD38, ADCY7, NPR2	633	16	10934	4.31833	1	0.687533	61.9738
GOTERM_BP_DIRECT	GO:0009190~cyclic nucleotide biosynthetic process	3	0.385109	0.198721	ADCY3, ADCY7, NPR2	669	14	11312	3.62332	1	0.967913	98.1215
INTERPRO	IPR018297:Adenylyl cyclase class-3/4/guanylyl cyclase, conserved site	3	0.385109	0.223708	ADCY3, ADCY7, NPR2	731	15	12257	3.35349	1	0.939772	98.3071
INTERPRO	IPR001054:Adenylyl cyclase class-3/4/guanylyl cyclase	3	0.385109	0.223708	ADCY3, ADCY7, NPR2	731	15	12257	3.35349	1	0.939772	98.3071
SMART	SM00044:CYCc	3	0.385109	0.277306	ADCY3, ADCY7, NPR2	472	15	6828	2.89322	1	0.816723	98.5517
KEGG_PATHWAY	mmu04270:Vascular smooth muscle contraction	7	0.898588	0.489125	ADCY3, ADCY7, ADORA2B, PLA2G10, ADORA2A, NPR2, CALCRL	297	93	4931	1.24967	1	0.873378	99.9828
GOTERM_MF_DIRECT	GO:0016829~lyase activity	6	0.770218	0.741	ADCY3, ADCY7, NPL, NPR2, CAR4, ASL	633	106	10934	0.977734	1	0.999865	100
UP_KEYWORDS	Lyase	6	0.770218	0.762333	ADCY3, ADCY7, NPL, NPR2, CAR4, ASL	751	108	12861	0.951398	1	0.980589	100
KEGG_PATHWAY	mmu00230:Purine metabolism	7	0.898588	0.888327	ADCY3, ADCY7, ADK, PDE1A, PDE9A, NPR2, IMPDH1	297	148	4931	0.785263	1	0.981422	100
Annotation Cluster 94	Enrichment Score: 0.4850717092259642
Category	Term	Count	%	PValue	Genes	List Total	Pop Hits	Pop Total	Fold Enrichment	Bonferroni	Benjamini	FDR
KEGG_PATHWAY	mmu04725:Cholinergic synapse	11	1.41207	0.0298405	ADCY3, GNAO1, ADCY7, CAMK4, GNAI1, GNG10, PIK3CD, GNG2, GNG11, KCNJ2, KCNJ3	297	85	4931	2.14858	0.999304	0.271028	32.364
KEGG_PATHWAY	mmu04915:Estrogen signaling pathway	9	1.15533	0.129484	ADCY3, GNAO1, ADCY7, GNAI1, PIK3CD, SHC2, KCNJ3, MMP2, SHC4	297	84	4931	1.77886	1	0.514944	83.3018
KEGG_PATHWAY	mmu04022:cGMP-PKG signaling pathway	11	1.41207	0.291033	MEF2C, ADCY3, EDNRB, IRS2, SLC8A2, ADCY7, RGS2, KCNJ8, GNAI1, PIK3CD, NPR2	297	135	4931	1.35281	1	0.741597	98.8198
KEGG_PATHWAY	mmu04923:Regulation of lipolysis in adipocytes	5	0.641849	0.311221	ADCY3, IRS2, ADCY7, GNAI1, PIK3CD	297	47	4931	1.76624	1	0.74757	99.1871
KEGG_PATHWAY	mmu04971:Gastric acid secretion	4	0.513479	0.637974	ADCY3, ADCY7, GNAI1, KCNJ2	297	54	4931	1.22983	1	0.923222	99.9998
KEGG_PATHWAY	mmu04914:Progesterone-mediated oocyte maturation	5	0.641849	0.71677	ADCY3, ADCY7, GNAI1, PIK3CD, IGF1	297	80	4931	1.03767	1	0.945587	100
KEGG_PATHWAY	mmu04750:Inflammatory mediator regulation of TRP channels	4	0.513479	0.883667	ADCY3, ADCY7, PIK3CD, IGF1	297	83	4931	0.80013	1	0.980577	100
KEGG_PATHWAY	mmu04261:Adrenergic signaling in cardiomyocytes	5	0.641849	0.930938	ADCY3, ADCY7, GNAI1, CACNG7, PIK3CD	297	118	4931	0.703504	1	0.991362	100
Annotation Cluster 95	Enrichment Score: 0.4465901692315236
Category	Term	Count	%	PValue	Genes	List Total	Pop Hits	Pop Total	Fold Enrichment	Bonferroni	Benjamini	FDR
GOTERM_MF_DIRECT	GO:0005096~GTPase activator activity	17	2.18228	0.189319	SIPA1, ARHGAP28, THY1, GARNL3, HMHA1, DOCK2, ARHGAP20, CDC42EP1, RGS2, RGS5, RASAL3, RGS6, RASA3, AXIN2, ARAP3, SH3BP1, AGAP2	633	217	10934	1.35321	1	0.920475	95.9506
INTERPRO	IPR008936:Rho GTPase activation protein	8	1.02696	0.22421	HMHA1, ARHGAP20, RASAL3, ARHGAP28, ARAP3, RASA3, PLXND1, SH3BP1	731	83	12257	1.61614	1	0.938592	98.3247
UP_KEYWORDS	GTPase activation	11	1.41207	0.401894	GARNL3, HMHA1, ARHGAP20, RGS2, RASAL3, SIPA1, ARHGAP28, ARAP3, RASA3, SH3BP1, AGAP2	751	153	12861	1.23122	1	0.849961	99.8995
UP_SEQ_FEATURE	domain:Rho-GAP	5	0.641849	0.420009	HMHA1, ARHGAP20, ARHGAP28, ARAP3, SH3BP1	673	57	11634	1.51638	1	0.999637	99.9908
INTERPRO	IPR000198:Rho GTPase-activating protein domain	5	0.641849	0.496198	HMHA1, ARHGAP20, ARHGAP28, ARAP3, SH3BP1	731	61	12257	1.37438	1	0.997853	99.9984
SMART	SM00324:RhoGAP	5	0.641849	0.588281	HMHA1, ARHGAP20, ARHGAP28, ARAP3, SH3BP1	472	59	6828	1.22594	1	0.97873	99.9991
Annotation Cluster 96	Enrichment Score: 0.41642491909889223
Category	Term	Count	%	PValue	Genes	List Total	Pop Hits	Pop Total	Fold Enrichment	Bonferroni	Benjamini	FDR
COG_ONTOLOGY	Defense mechanisms	3	0.385109	0.118229	ABCC9, ABCB1B, ABCC4	60	15	1476	4.92	0.896151	0.677744	60.4447
INTERPRO	IPR011527:ABC transporter, transmembrane domain, type 1	4	0.513479	0.126213	ABCC9, ABCB1B, ABCD2, ABCC4	731	21	12257	3.1938	1	0.828996	88.6182
GOTERM_MF_DIRECT	GO:0042626~ATPase activity, coupled to transmembrane movement of substances	4	0.513479	0.329655	ABCC9, ABCB1B, ABCD2, ABCC4	633	35	10934	1.97409	1	0.983706	99.7781
KEGG_PATHWAY	mmu02010:ABC transporters	4	0.513479	0.351452	ABCC9, ABCB1B, ABCD2, ABCC4	297	35	4931	1.89745	1	0.783096	99.6262
INTERPRO	IPR017871:ABC transporter, conserved site	4	0.513479	0.363422	ABCC9, ABCB1B, ABCD2, ABCC4	731	36	12257	1.86305	1	0.98886	99.9307
INTERPRO	IPR003439:ABC transporter-like	4	0.513479	0.412686	ABCC9, ABCB1B, ABCD2, ABCC4	731	39	12257	1.71974	1	0.993793	99.9811
INTERPRO	IPR003593:AAA+ ATPase domain	6	0.770218	0.791808	ABCC9, FIGN, ABCB1B, ABCD2, ABCC4, DMC1	731	110	12257	0.914588	1	0.999995	100
SMART	SM00382:AAA	6	0.770218	0.885005	ABCC9, FIGN, ABCB1B, ABCD2, ABCC4, DMC1	472	110	6828	0.78906	1	0.999633	100
GOTERM_MF_DIRECT	GO:0016887~ATPase activity	5	0.641849	0.983614	ABCC9, ABCB1B, ABCD2, KIF26A, DMC1	633	158	10934	0.546623	1	1	100
Annotation Cluster 97	Enrichment Score: 0.39294747760299964
Category	Term	Count	%	PValue	Genes	List Total	Pop Hits	Pop Total	Fold Enrichment	Bonferroni	Benjamini	FDR
UP_SEQ_FEATURE	domain:FERM	4	0.513479	0.329269	FRMD3, PLEKHH2, FERMT3, MSN	673	35	11634	1.97563	1	0.998602	99.8903
INTERPRO	IPR019748:FERM central domain	4	0.513479	0.346829	FRMD3, PLEKHH2, FERMT3, MSN	731	35	12257	1.91628	1	0.986123	99.8951
INTERPRO	IPR019749:Band 4.1 domain	4	0.513479	0.363422	FRMD3, PLEKHH2, FERMT3, MSN	731	36	12257	1.86305	1	0.98886	99.9307
INTERPRO	IPR014352:FERM/acyl-CoA-binding protein, 3-helical bundle	4	0.513479	0.379946	FRMD3, PLEKHH2, FERMT3, MSN	731	37	12257	1.8127	1	0.990712	99.9546
SMART	SM00295:B41	4	0.513479	0.456615	FRMD3, PLEKHH2, FERMT3, MSN	472	36	6828	1.60734	1	0.941515	99.9648
INTERPRO	IPR000299:FERM domain	3	0.385109	0.609489	FRMD3, PLEKHH2, MSN	731	34	12257	1.47948	1	0.999663	100
Annotation Cluster 98	Enrichment Score: 0.3898587161638945
Category	Term	Count	%	PValue	Genes	List Total	Pop Hits	Pop Total	Fold Enrichment	Bonferroni	Benjamini	FDR
GOTERM_MF_DIRECT	GO:0017075~syntaxin-1 binding	3	0.385109	0.279448	MYO5A, CPLX2, STXBP1	633	18	10934	2.87888	1	0.970225	99.3311
GOTERM_MF_DIRECT	GO:0000149~SNARE binding	5	0.641849	0.353982	MYO5A, CPLX2, STXBP1, EXOC3L, STX11	633	52	10934	1.66089	1	0.986759	99.8739
GOTERM_BP_DIRECT	GO:0006887~exocytosis	5	0.641849	0.684136	MYO5A, CPLX2, STXBP1, EXOC3L, RIMS3	669	78	11312	1.0839	1	0.999987	100
Annotation Cluster 99	Enrichment Score: 0.37975875923327623
Category	Term	Count	%	PValue	Genes	List Total	Pop Hits	Pop Total	Fold Enrichment	Bonferroni	Benjamini	FDR
UP_KEYWORDS	Golgi apparatus	41	5.26316	0.368341	ADCY3, TPST1, COPZ2, STEAP4, DENND5A, AP1M1, NCS1, CBFA2T3, SORCS2, SEC16B, GLIPR2, TNFRSF1A, ST3GAL3, ST6GALNAC4, B3GNT5, XYLT2, XYLT1, B3GNT7, CHST14, MAN1A, NSG1, MANEA, OBSL1, STX11, B4GALT4, PLD1, B4GALT2, BMP1, B3GALT1, RASIP1, SLC24A5, PKDCC, PRKD1, RAB31, MGAT3, CHPF, SULF1, RAB34, PDE9A, SCARA3, GGA2	751	648	12861	1.08354	1	0.827648	99.7908
UP_SEQ_FEATURE	topological domain:Lumenal	23	2.9525	0.382754	KDELR3, TPST1, B4GALT2, B3GALT1, FADS1, FADS3, MMD, FADS2, SORCS2, ST3GAL3, MGAT3, ST6GALNAC4, B3GNT5, XYLT2, XYLT1, CHPF, B3GNT7, ARXES2, CHST14, MAN1A, NSG1, MANEA, B4GALT4	673	352	11634	1.12953	1	0.999436	99.9734
GOTERM_CC_DIRECT	GO:0000139~Golgi membrane	22	2.82413	0.514701	COPZ2, TPST1, STEAP4, DENND5A, PLD1, B3GALT1, CBFA2T3, SEC16B, TNFRSF1A, GLIPR2, MGAT3, ST6GALNAC4, B3GNT5, XYLT2, XYLT1, ABCB1B, B3GNT7, CHST14, MANEA, NSG1, MAN1A, SCARA3	711	349	12004	1.06427	1	0.97255	99.9953
Annotation Cluster 100	Enrichment Score: 0.37331619997451965
Category	Term	Count	%	PValue	Genes	List Total	Pop Hits	Pop Total	Fold Enrichment	Bonferroni	Benjamini	FDR
KEGG_PATHWAY	mmu05210:Colorectal cancer	7	0.898588	0.157291	RAC2, PIK3CD, TGFB3, LEF1, AXIN2, MYC, TGFB1	297	61	4931	1.90523	1	0.567514	89.018
KEGG_PATHWAY	mmu05213:Endometrial cancer	4	0.513479	0.571256	PIK3CD, LEF1, AXIN2, MYC	297	49	4931	1.35532	1	0.905903	99.9982
KEGG_PATHWAY	mmu05221:Acute myeloid leukemia	3	0.385109	0.844339	PIK3CD, LEF1, MYC	297	54	4931	0.922372	1	0.974246	100
Annotation Cluster 101	Enrichment Score: 0.3701168500024948
Category	Term	Count	%	PValue	Genes	List Total	Pop Hits	Pop Total	Fold Enrichment	Bonferroni	Benjamini	FDR
UP_KEYWORDS	Lipid degradation	8	1.02696	0.125535	LPL, PLD1, LIPA, PLA2G10, PLD4, LIPG, PLBD1, AKR1D1	751	72	12861	1.9028	1	0.472579	83.4951
GOTERM_BP_DIRECT	GO:0016042~lipid catabolic process	8	1.02696	0.153192	LPL, PLD1, LIPA, PLA2G10, PLD4, LIPG, PLBD1, AKR1D1	669	75	11312	1.80361	1	0.941545	94.9371
UP_KEYWORDS	Fatty acid metabolism	8	1.02696	0.355993	ACAA2, PTGES, FADS1, FADS3, FADS2, THEM5, HPGD, ACSL6	751	99	12861	1.38385	1	0.822141	99.7287
GOTERM_BP_DIRECT	GO:0006631~fatty acid metabolic process	9	1.15533	0.423624	ACAA2, LIPA, PTGES, FADS1, FADS3, FADS2, THEM5, HPGD, ACSL6	669	121	11312	1.25768	1	0.998419	99.9949
KEGG_PATHWAY	mmu00565:Ether lipid metabolism	3	0.385109	0.526964	PLD1, PLA2G10, PLD4	297	29	4931	1.71752	1	0.894152	99.9936
UP_KEYWORDS	Lipid metabolism	16	2.05392	0.822687	ACAA2, LPL, PLD1, LIPA, PLA2G10, FADS1, PLD4, FADS3, PLBD1, FADS2, PTGES, LIPG, AKR1D1, HPGD, THEM5, ACSL6	751	314	12861	0.87262	1	0.988538	100
GOTERM_BP_DIRECT	GO:0006629~lipid metabolic process	16	2.05392	0.926154	ACAA2, LPL, PLD1, LIPA, PLA2G10, FADS1, PLD4, FADS3, PLBD1, FADS2, PTGES, LIPG, AKR1D1, HPGD, THEM5, ACSL6	669	349	11312	0.775189	1	1	100
KEGG_PATHWAY	mmu00564:Glycerophospholipid metabolism	3	0.385109	0.939603	PLD1, PLA2G10, PLD4	297	73	4931	0.682302	1	0.992939	100
Annotation Cluster 102	Enrichment Score: 0.35141034945454275
Category	Term	Count	%	PValue	Genes	List Total	Pop Hits	Pop Total	Fold Enrichment	Bonferroni	Benjamini	FDR
KEGG_PATHWAY	mmu05414:Dilated cardiomyopathy	8	1.02696	0.105006	ADCY3, ADCY7, CACNG7, TGFB3, IGF1, ITGA4, TGFB1, SGCB	297	67	4931	1.98241	1	0.469498	76.1153
KEGG_PATHWAY	mmu04913:Ovarian steroidogenesis	4	0.513479	0.267616	ADCY3, CYP1B1, ADCY7, IGF1	297	30	4931	2.21369	1	0.718301	98.2048
KEGG_PATHWAY	mmu04914:Progesterone-mediated oocyte maturation	5	0.641849	0.71677	ADCY3, ADCY7, GNAI1, PIK3CD, IGF1	297	80	4931	1.03767	1	0.945587	100
KEGG_PATHWAY	mmu04750:Inflammatory mediator regulation of TRP channels	4	0.513479	0.883667	ADCY3, ADCY7, PIK3CD, IGF1	297	83	4931	0.80013	1	0.980577	100
KEGG_PATHWAY	mmu04114:Oocyte meiosis	3	0.385109	0.983001	ADCY3, ADCY7, IGF1	297	97	4931	0.513485	1	0.999027	100
Annotation Cluster 103	Enrichment Score: 0.3386366743857112
Category	Term	Count	%	PValue	Genes	List Total	Pop Hits	Pop Total	Fold Enrichment	Bonferroni	Benjamini	FDR
GOTERM_BP_DIRECT	GO:0098779~mitophagy in response to mitochondrial depolarization	9	1.15533	0.262801	ADAMTS7, SLC1A3, CD93, LMCD1, SLC22A3, D430041D05RIK, ZFP189, KCNK3, RIMS3	669	103	11312	1.47747	1	0.985225	99.5789
GOTERM_BP_DIRECT	GO:0002230~positive regulation of defense response to virus by host	6	0.770218	0.589954	IL12RB1, SLC1A3, CD93, LMCD1, D430041D05RIK, ZFP189	669	87	11312	1.16613	1	0.99989	100
GOTERM_BP_DIRECT	GO:0098792~xenophagy	5	0.641849	0.621791	SLC1A3, CD93, LMCD1, D430041D05RIK, ZFP189	669	72	11312	1.17422	1	0.999946	100
Annotation Cluster 104	Enrichment Score: 0.3330965243295505
Category	Term	Count	%	PValue	Genes	List Total	Pop Hits	Pop Total	Fold Enrichment	Bonferroni	Benjamini	FDR
UP_SEQ_FEATURE	domain:PDZ	7	0.898588	0.399011	MPP1, HTRA2, LIMK1, MPP2, SIPA1, STXBP4, LRRC7	673	88	11634	1.37508	1	0.99952	99.9832
INTERPRO	IPR001478:PDZ domain	10	1.2837	0.430423	MPP1, HTRA2, LIMK1, MPDZ, MPP2, SIPA1, PDZRN3, STXBP4, SHANK1, LRRC7	731	137	12257	1.2239	1	0.994949	99.9884
SMART	SM00228:PDZ	10	1.2837	0.583217	MPP1, HTRA2, LIMK1, MPDZ, MPP2, SIPA1, PDZRN3, STXBP4, SHANK1, LRRC7	472	134	6828	1.07956	1	0.978993	99.9989
Annotation Cluster 105	Enrichment Score: 0.3264857301750247
Category	Term	Count	%	PValue	Genes	List Total	Pop Hits	Pop Total	Fold Enrichment	Bonferroni	Benjamini	FDR
GOTERM_MF_DIRECT	GO:0016712~oxidoreductase activity, acting on paired donors, with incorporation or reduction of molecular oxygen, reduced flavin or flavoprotein as one donor, and incorporation of one atom of oxygen	3	0.385109	0.170991	CYP3A25, CYP1B1, CYP3A59	633	13	10934	3.98615	1	0.914026	94.3019
COG_ONTOLOGY	Secondary metabolites biosynthesis, transport, and catabolism	4	0.513479	0.202026	CYP3A25, CYP1B1, CYP3A59, RETSAT	60	39	1476	2.52308	0.982789	0.741813	81.0531
UP_SEQ_FEATURE	metal ion-binding site:Iron (heme axial ligand)	5	0.641849	0.380212	STEAP4, CYP3A25, CYP1B1, CYP3A59, NOS2	673	54	11634	1.60063	1	0.999435	99.9715
INTERPRO	IPR017972:Cytochrome P450, conserved site	3	0.385109	0.463988	CYP3A25, CYP1B1, CYP3A59	731	26	12257	1.9347	1	0.996418	99.9957
GOTERM_MF_DIRECT	GO:0005506~iron ion binding	7	0.898588	0.482611	CYP3A25, CYP1B1, PLOD1, PLOD3, AOX1, CYP3A59, TET1	633	96	10934	1.25951	1	0.997484	99.9958
INTERPRO	IPR001128:Cytochrome P450	3	0.385109	0.55867	CYP3A25, CYP1B1, CYP3A59	731	31	12257	1.62266	1	0.999184	99.9998
UP_KEYWORDS	Heme	5	0.641849	0.674344	STEAP4, CYP3A25, CYP1B1, CYP3A59, NOS2	751	78	12861	1.09777	1	0.962412	100
UP_KEYWORDS	Iron	13	1.66881	0.749594	STEAP4, CYP1B1, CYP3A25, SFXN2, TET1, PLOD1, PLOD3, AOX1, ABAT, CYP3A59, HEPH, NOS2, SCARA5	751	240	12861	0.927613	1	0.979081	100
UP_KEYWORDS	Monooxygenase	3	0.385109	0.788177	CYP3A25, CYP1B1, CYP3A59	751	49	12861	1.04848	1	0.984198	100
GOTERM_MF_DIRECT	GO:0020037~heme binding	4	0.513479	0.830131	CYP3A25, CYP1B1, CYP3A59, NOS2	633	77	10934	0.897314	1	0.999982	100
Annotation Cluster 106	Enrichment Score: 0.31107646177824405
Category	Term	Count	%	PValue	Genes	List Total	Pop Hits	Pop Total	Fold Enrichment	Bonferroni	Benjamini	FDR
UP_SEQ_FEATURE	metal ion-binding site:Calcium 3	3	0.385109	0.386749	MASP1, COLEC12, MMP2	673	23	11634	2.2548	1	0.999457	99.9762
UP_SEQ_FEATURE	metal ion-binding site:Calcium 2; via carbonyl oxygen	3	0.385109	0.407501	MASP1, COLEC12, MMP2	673	24	11634	2.16085	1	0.999561	99.9868
UP_SEQ_FEATURE	metal ion-binding site:Calcium 1	3	0.385109	0.541697	MASP1, COLEC12, MMP2	673	31	11634	1.67291	1	0.999953	99.9998
UP_SEQ_FEATURE	metal ion-binding site:Calcium 2	3	0.385109	0.66739	MASP1, COLEC12, MMP2	673	39	11634	1.32975	1	0.999998	100
Annotation Cluster 107	Enrichment Score: 0.30512663898457826
Category	Term	Count	%	PValue	Genes	List Total	Pop Hits	Pop Total	Fold Enrichment	Bonferroni	Benjamini	FDR
INTERPRO	IPR000591:DEP domain	3	0.385109	0.336274	GPR155, PLEK, RGS6	731	20	12257	2.51512	1	0.984272	99.8642
SMART	SM00049:DEP	3	0.385109	0.405946	GPR155, PLEK, RGS6	472	20	6828	2.16992	1	0.919177	99.8876
INTERPRO	IPR011991:Winged helix-turn-helix DNA-binding domain	8	1.02696	0.890141	GPR155, FLI1, IRF5, FOXA2, PLEK, HSF2, IRF8, RGS6	731	171	12257	0.784442	1	1	100
Annotation Cluster 108	Enrichment Score: 0.2955772695340958
Category	Term	Count	%	PValue	Genes	List Total	Pop Hits	Pop Total	Fold Enrichment	Bonferroni	Benjamini	FDR
UP_KEYWORDS	Chloride channel	3	0.385109	0.412257	TTYH2, CLIC6, ANO1	751	24	12861	2.14065	1	0.85605	99.9205
GOTERM_CC_DIRECT	GO:0034707~chloride channel complex	3	0.385109	0.419386	TTYH2, CLIC6, ANO1	711	24	12004	2.11041	1	0.953949	99.9442
GOTERM_BP_DIRECT	GO:0006821~chloride transport	4	0.513479	0.516046	TTYH2, CLIC6, ANO1, ANO10	669	46	11312	1.47033	1	0.999626	99.9998
GOTERM_MF_DIRECT	GO:0005254~chloride channel activity	3	0.385109	0.592821	TTYH2, CLIC6, ANO1	633	34	10934	1.52411	1	0.998959	99.9999
UP_KEYWORDS	Chloride	3	0.385109	0.6291	TTYH2, CLIC6, ANO1	751	36	12861	1.4271	1	0.949466	99.9998
Annotation Cluster 109	Enrichment Score: 0.2913844310394271
Category	Term	Count	%	PValue	Genes	List Total	Pop Hits	Pop Total	Fold Enrichment	Bonferroni	Benjamini	FDR
INTERPRO	IPR000242:Protein-tyrosine phosphatase, receptor/non-receptor type	4	0.513479	0.363422	PTPN7, PTPRC, PTP4A3, PTPRZ1	731	36	12257	1.86305	1	0.98886	99.9307
INTERPRO	IPR000387:Protein-tyrosine/Dual specificity phosphatase	6	0.770218	0.40518	PTPN7, PTPRC, DUSP2, PTP4A3, PTPRZ1, DUSP10	731	70	12257	1.43721	1	0.993274	99.9768
INTERPRO	IPR003595:Protein-tyrosine phosphatase, catalytic	5	0.641849	0.44331	PTPN7, PTPRC, DUSP2, PTP4A3, PTPRZ1	731	57	12257	1.47083	1	0.995743	99.992
GOTERM_BP_DIRECT	GO:0016311~dephosphorylation	7	0.898588	0.472559	PTPN7, PTPRC, DUSP2, PTP4A3, PTPRZ1, NT5DC2, DUSP10	669	93	11312	1.27271	1	0.999273	99.999
UP_SEQ_FEATURE	domain:Tyrosine-protein phosphatase	4	0.513479	0.500938	PTPN7, DUSP2, PTP4A3, DUSP10	673	46	11634	1.5032	1	0.999904	99.9993
INTERPRO	IPR016130:Protein-tyrosine phosphatase, active site	5	0.641849	0.509091	PTPN7, PTPRC, DUSP2, PTPRZ1, DUSP10	731	62	12257	1.35221	1	0.998213	99.9989
UP_KEYWORDS	Protein phosphatase	8	1.02696	0.509426	PTPN7, PPM1F, PTPRC, DUSP2, PTP4A3, PTPRZ1, DUSP10, PPM1M	751	115	12861	1.19132	1	0.89731	99.993
UP_SEQ_FEATURE	active site:Phosphocysteine intermediate	5	0.641849	0.522222	PTPN7, PTPRC, DUSP2, PTP4A3, DUSP10	673	65	11634	1.32975	1	0.999929	99.9997
GOTERM_MF_DIRECT	GO:0016791~phosphatase activity	7	0.898588	0.522823	PTPN7, PPM1F, PTPRC, DUSP2, PTP4A3, PTPRZ1, DUSP10	633	100	10934	1.20913	1	0.99812	99.9988
GOTERM_MF_DIRECT	GO:0004725~protein tyrosine phosphatase activity	6	0.770218	0.538936	PTPN7, PTPRC, DUSP2, PTP4A3, PTPRZ1, DUSP10	633	84	10934	1.23381	1	0.998148	99.9993
INTERPRO	IPR000340:Dual specificity phosphatase, catalytic domain	3	0.385109	0.540714	DUSP2, PTP4A3, DUSP10	731	30	12257	1.67674	1	0.998903	99.9996
GOTERM_MF_DIRECT	GO:0008138~protein tyrosine/serine/threonine phosphatase activity	3	0.385109	0.542096	DUSP2, PTP4A3, DUSP10	633	31	10934	1.67161	1	0.998129	99.9993
GOTERM_BP_DIRECT	GO:0006470~protein dephosphorylation	8	1.02696	0.55978	PTPN7, PPM1F, PTPRC, DUSP2, PTP4A3, PTPRZ1, DUSP10, PPM1M	669	119	11312	1.13673	1	0.99981	100
SMART	SM00404:PTPc_motif	5	0.641849	0.560493	PTPN7, PTPRC, DUSP2, PTP4A3, PTPRZ1	472	57	6828	1.26896	1	0.975084	99.9978
GOTERM_MF_DIRECT	GO:0004721~phosphoprotein phosphatase activity	8	1.02696	0.580933	PTPN7, PPM1F, PTPRC, DUSP2, PTP4A3, PTPRZ1, DUSP10, PPM1M	633	124	10934	1.11441	1	0.998787	99.9998
SMART	SM00194:PTPc	3	0.385109	0.690974	PTPN7, PTPRC, PTPRZ1	472	34	6828	1.27642	1	0.991536	100
Annotation Cluster 110	Enrichment Score: 0.27112452037634555
Category	Term	Count	%	PValue	Genes	List Total	Pop Hits	Pop Total	Fold Enrichment	Bonferroni	Benjamini	FDR
KEGG_PATHWAY	mmu05214:Glioma	6	0.770218	0.302797	PIK3CD, PDGFRA, PDGFRB, IGF1, SHC2, SHC4	297	61	4931	1.63305	1	0.746911	99.049
KEGG_PATHWAY	mmu04012:ErbB signaling pathway	7	0.898588	0.380666	PAK6, EREG, PIK3CD, AREG, MYC, SHC2, SHC4	297	83	4931	1.40023	1	0.811088	99.7938
KEGG_PATHWAY	mmu05220:Chronic myeloid leukemia	6	0.770218	0.424039	PIK3CD, TGFB3, MYC, SHC2, TGFB1, SHC4	297	71	4931	1.40304	1	0.832931	99.9192
KEGG_PATHWAY	mmu04722:Neurotrophin signaling pathway	8	1.02696	0.541565	IRAK3, CAMK4, NTRK2, PIK3CD, SH2B2, MAPK7, SHC2, SHC4	297	115	4931	1.15497	1	0.897996	99.9958
KEGG_PATHWAY	mmu05100:Bacterial invasion of epithelial cells	5	0.641849	0.578278	HCLS1, PIK3CD, SHC2, FN1, SHC4	297	67	4931	1.23901	1	0.905083	99.9986
KEGG_PATHWAY	mmu04917:Prolactin signaling pathway	3	0.385109	0.8779	PIK3CD, SHC2, SHC4	297	59	4931	0.844205	1	0.980007	100
KEGG_PATHWAY	mmu04910:Insulin signaling pathway	5	0.641849	0.941443	IRS2, PIK3CD, SH2B2, SHC2, SHC4	297	122	4931	0.680438	1	0.993066	100
Annotation Cluster 111	Enrichment Score: 0.26978322413086564
Category	Term	Count	%	PValue	Genes	List Total	Pop Hits	Pop Total	Fold Enrichment	Bonferroni	Benjamini	FDR
INTERPRO	IPR000048:IQ motif, EF-hand binding site	5	0.641849	0.375117	MYO5A, CAMTA1, MYO18B, MYO1F, NRGN	731	52	12257	1.61225	1	0.990363	99.9486
INTERPRO	IPR001609:Myosin head, motor domain	3	0.385109	0.44365	MYO5A, MYO18B, MYO1F	731	25	12257	2.01209	1	0.995579	99.9921
SMART	SM00242:MYSc	3	0.385109	0.522678	MYO5A, MYO18B, MYO1F	472	25	6828	1.73593	1	0.965982	99.9935
UP_KEYWORDS	Myosin	3	0.385109	0.529068	MYO5A, MYO18B, MYO1F	751	30	12861	1.71252	1	0.907641	99.9959
GOTERM_MF_DIRECT	GO:0003774~motor activity	4	0.513479	0.57196	MYO5A, MYO18B, MYO1F, GPR88	633	51	10934	1.35477	1	0.998662	99.9998
UP_KEYWORDS	Motor protein	4	0.513479	0.914075	MYO5A, MYO18B, MYO1F, KIF26A	751	93	12861	0.736566	1	0.997255	100
Annotation Cluster 112	Enrichment Score: 0.26970425817686616
Category	Term	Count	%	PValue	Genes	List Total	Pop Hits	Pop Total	Fold Enrichment	Bonferroni	Benjamini	FDR
UP_KEYWORDS	Oxidoreductase	28	3.59435	0.418751	STEAP4, CYP1B1, CYP3A25, KCNAB2, BC026585, PLOD1, IVD, PLOD3, GPX7, LOXL3, NOS2, LOXL2, IMPDH1, NOX4, MAOA, FADS1, MAOB, FADS3, FADS2, SEPN1, TET1, AKR1B8, AOX1, CYP3A59, HEPH, AKR1D1, HPGD, RETSAT	751	440	12861	1.08978	1	0.858548	99.9315
GOTERM_MF_DIRECT	GO:0016491~oxidoreductase activity	27	3.46598	0.494953	NOX4, STEAP4, CYP3A25, CYP1B1, KCNAB2, MAOA, FADS1, MAOB, FADS3, FADS2, SEPN1, TET1, BC026585, AKR1B8, PLOD1, IVD, PLOD3, AOX1, HEPH, NOS2, LOXL3, GPX7, LOXL2, HPGD, IMPDH1, AKR1D1, RETSAT	633	444	10934	1.0504	1	0.997669	99.9971
GOTERM_BP_DIRECT	GO:0055114~oxidation-reduction process	28	3.59435	0.748804	STEAP4, CYP1B1, CYP3A25, KCNAB2, BC026585, PLOD1, IVD, PLOD3, GPX7, LOXL3, NOS2, LOXL2, IMPDH1, NOX4, MAOA, FADS1, MAOB, FADS3, FADS2, SEPN1, TET1, AKR1B8, AOX1, CYP3A59, HEPH, AKR1D1, HPGD, RETSAT	669	509	11312	0.930151	1	0.999998	100
Annotation Cluster 113	Enrichment Score: 0.26566800834653637
Category	Term	Count	%	PValue	Genes	List Total	Pop Hits	Pop Total	Fold Enrichment	Bonferroni	Benjamini	FDR
UP_SEQ_FEATURE	domain:WW	3	0.385109	0.257269	DRP2, STXBP4, GAS7	673	17	11634	3.05061	1	0.994294	99.3751
INTERPRO	IPR001202:WW domain	3	0.385109	0.768398	DRP2, STXBP4, GAS7	731	46	12257	1.09353	1	0.999992	100
SMART	SM00456:WW	3	0.385109	0.807276	DRP2, STXBP4, GAS7	472	43	6828	1.00926	1	0.998147	100
Annotation Cluster 114	Enrichment Score: 0.26518795096086184
Category	Term	Count	%	PValue	Genes	List Total	Pop Hits	Pop Total	Fold Enrichment	Bonferroni	Benjamini	FDR
INTERPRO	IPR011511:Variant SH3	6	0.770218	0.127685	STAC2, MPP1, MPP2, SH3RF2, SHANK1, SASH3	731	45	12257	2.23566	1	0.829373	88.9232
UP_SEQ_FEATURE	domain:SH3	8	1.02696	0.733228	DOCK2, STAC2, MPP1, MPP2, HCLS1, ABI3, MYO1F, SASH3	673	144	11634	0.960376	1	1	100
UP_KEYWORDS	SH3 domain	10	1.2837	0.752857	DOCK2, STAC2, MPP1, MPP2, HCLS1, ABI3, MYO1F, SH3RF2, SHANK1, SASH3	751	184	12861	0.930716	1	0.979118	100
INTERPRO	IPR001452:Src homology-3 domain	10	1.2837	0.785074	DOCK2, STAC2, MPP1, MPP2, HCLS1, ABI3, MYO1F, SH3RF2, SHANK1, SASH3	731	186	12257	0.901475	1	0.999994	100
SMART	SM00326:SH3	10	1.2837	0.853212	DOCK2, STAC2, MPP1, MPP2, HCLS1, ABI3, MYO1F, SH3RF2, SHANK1, SASH3	472	173	6828	0.836191	1	0.99919	100
Annotation Cluster 115	Enrichment Score: 0.25092708050614754
Category	Term	Count	%	PValue	Genes	List Total	Pop Hits	Pop Total	Fold Enrichment	Bonferroni	Benjamini	FDR
INTERPRO	IPR011162:MHC classes I/II-like antigen recognition protein	3	0.385109	0.540714	H2-OB, MR1, CD1D1	731	30	12257	1.67674	1	0.998903	99.9996
INTERPRO	IPR003597:Immunoglobulin C1-set	3	0.385109	0.540714	H2-OB, MR1, CD1D1	731	30	12257	1.67674	1	0.998903	99.9996
SMART	SM00407:IGc1	3	0.385109	0.604344	H2-OB, MR1, CD1D1	472	29	6828	1.49649	1	0.980862	99.9994
Annotation Cluster 116	Enrichment Score: 0.24237299055534525
Category	Term	Count	%	PValue	Genes	List Total	Pop Hits	Pop Total	Fold Enrichment	Bonferroni	Benjamini	FDR
KEGG_PATHWAY	mmu05210:Colorectal cancer	7	0.898588	0.157291	RAC2, PIK3CD, TGFB3, LEF1, AXIN2, MYC, TGFB1	297	61	4931	1.90523	1	0.567514	89.018
KEGG_PATHWAY	mmu05220:Chronic myeloid leukemia	6	0.770218	0.424039	PIK3CD, TGFB3, MYC, SHC2, TGFB1, SHC4	297	71	4931	1.40304	1	0.832931	99.9192
KEGG_PATHWAY	mmu04350:TGF-beta signaling pathway	6	0.770218	0.424039	AMHR2, FST, TGFB3, BMP7, MYC, TGFB1	297	71	4931	1.40304	1	0.832931	99.9192
BIOCARTA	M_p38mapkPathway:p38 MAPK Signaling Pathway	4	0.513479	0.434586	MEF2C, TGFB3, MYC, TGFB1	74	35	1066	1.64633	1	0.961545	99.8563
BIOCARTA	m_ctcfPathway:CTCF: First Multivalent Nuclear Factor	3	0.385109	0.47549	TGFB3, MYC, TGFB1	74	23	1066	1.87897	1	0.970394	99.9393
GOTERM_BP_DIRECT	GO:0000165~MAPK cascade	4	0.513479	0.625934	MEF2C, DOK2, MYC, TGFB1	669	54	11312	1.25251	1	0.99995	100
KEGG_PATHWAY	mmu05211:Renal cell carcinoma	4	0.513479	0.738943	PAK6, PIK3CD, TGFB3, TGFB1	297	63	4931	1.05414	1	0.949434	100
KEGG_PATHWAY	mmu05212:Pancreatic cancer	4	0.513479	0.748659	RAC2, PIK3CD, TGFB3, TGFB1	297	64	4931	1.03767	1	0.950854	100
BIOCARTA	m_mapkPathway:MAPKinase Signaling Pathway	5	0.641849	0.831835	MEF2C, TGFB3, MAPK7, MYC, TGFB1	74	82	1066	0.878378	1	0.999808	100
KEGG_PATHWAY	mmu04068:FoxO signaling pathway	6	0.770218	0.851164	IRS2, PIK3CD, TGFB3, IGF1, AGAP2, TGFB1	297	119	4931	0.837111	1	0.974951	100
KEGG_PATHWAY	mmu05161:Hepatitis B	6	0.770218	0.865772	MYD88, CASP12, PIK3CD, TGFB3, MYC, TGFB1	297	122	4931	0.816526	1	0.978185	100
KEGG_PATHWAY	mmu04110:Cell cycle	3	0.385109	0.995207	TGFB3, MYC, TGFB1	297	120	4931	0.415067	1	0.999846	100
Annotation Cluster 117	Enrichment Score: 0.238407320961648
Category	Term	Count	%	PValue	Genes	List Total	Pop Hits	Pop Total	Fold Enrichment	Bonferroni	Benjamini	FDR
UP_SEQ_FEATURE	domain:PID	3	0.385109	0.407501	SHC2, SHC4, NUMBL	673	24	11634	2.16085	1	0.999561	99.9868
INTERPRO	IPR006020:Phosphotyrosine interaction domain	3	0.385109	0.655726	SHC2, SHC4, NUMBL	731	37	12257	1.35952	1	0.999869	100
SMART	SM00462:PTB	3	0.385109	0.720987	SHC2, SHC4, NUMBL	472	36	6828	1.20551	1	0.993444	100
Annotation Cluster 118	Enrichment Score: 0.2248131099299181
Category	Term	Count	%	PValue	Genes	List Total	Pop Hits	Pop Total	Fold Enrichment	Bonferroni	Benjamini	FDR
UP_SEQ_FEATURE	DNA-binding region:HMG box	3	0.385109	0.467559	TOX, SOX12, LEF1	673	27	11634	1.92075	1	0.999853	99.9979
INTERPRO	IPR009071:High mobility group (HMG) box domain	3	0.385109	0.640819	TOX, SOX12, LEF1	731	36	12257	1.39729	1	0.999824	100
SMART	SM00398:HMG	3	0.385109	0.7063	TOX, SOX12, LEF1	472	35	6828	1.23995	1	0.992559	100
Annotation Cluster 119	Enrichment Score: 0.20923473972990092
Category	Term	Count	%	PValue	Genes	List Total	Pop Hits	Pop Total	Fold Enrichment	Bonferroni	Benjamini	FDR
UP_KEYWORDS	Calmodulin-binding	8	1.02696	0.471752	MYO5A, ADCY3, SLC8A2, CAMK4, PDE1A, MYO1F, NOS2, NRGN	751	111	12861	1.23425	1	0.888998	99.981
UP_SEQ_FEATURE	region of interest:Calmodulin-binding	3	0.385109	0.706783	CAMK4, PDE1A, NOS2	673	42	11634	1.23477	1	0.999999	100
GOTERM_MF_DIRECT	GO:0005516~calmodulin binding	8	1.02696	0.706799	MYO5A, ADCY3, SLC8A2, CAMK4, PDE1A, MYO1F, NOS2, NRGN	633	140	10934	0.987046	1	0.999818	100
Annotation Cluster 120	Enrichment Score: 0.16494464391826125
Category	Term	Count	%	PValue	Genes	List Total	Pop Hits	Pop Total	Fold Enrichment	Bonferroni	Benjamini	FDR
UP_SEQ_FEATURE	domain:SAM	4	0.513479	0.635456	EPHA8, ARAP3, SASH3, LCP2	673	56	11634	1.23477	1	0.999995	100
INTERPRO	IPR001660:Sterile alpha motif domain	5	0.641849	0.680791	EPHA8, SHANK1, ARAP3, SASH3, LCP2	731	77	12257	1.08879	1	0.99992	100
INTERPRO	IPR013761:Sterile alpha motif/pointed domain	6	0.770218	0.701482	FLI1, EPHA8, SHANK1, ARAP3, SASH3, LCP2	731	98	12257	1.02658	1	0.999951	100
SMART	SM00454:SAM	5	0.641849	0.721283	EPHA8, SHANK1, ARAP3, SASH3, LCP2	472	70	6828	1.03329	1	0.992955	100
Annotation Cluster 121	Enrichment Score: 0.14558424208865048
Category	Term	Count	%	PValue	Genes	List Total	Pop Hits	Pop Total	Fold Enrichment	Bonferroni	Benjamini	FDR
GOTERM_MF_DIRECT	GO:0005506~iron ion binding	7	0.898588	0.482611	CYP3A25, CYP1B1, PLOD1, PLOD3, AOX1, CYP3A59, TET1	633	96	10934	1.25951	1	0.997484	99.9958
GOTERM_MF_DIRECT	GO:0051213~dioxygenase activity	3	0.385109	0.862994	PLOD1, PLOD3, TET1	633	59	10934	0.878303	1	0.999993	100
UP_KEYWORDS	Dioxygenase	3	0.385109	0.878299	PLOD1, PLOD3, TET1	751	61	12861	0.842221	1	0.994383	100
Annotation Cluster 122	Enrichment Score: 0.1362876400091321
Category	Term	Count	%	PValue	Genes	List Total	Pop Hits	Pop Total	Fold Enrichment	Bonferroni	Benjamini	FDR
UP_KEYWORDS	Guanine-nucleotide releasing factor	8	1.02696	0.555138	FGD1, PLEKHG2, DENND5A, DOCK2, RAB3IL1, ARHGEF40, DOCK10, RGL1	751	120	12861	1.14168	1	0.918811	99.9981
GOTERM_MF_DIRECT	GO:0005085~guanyl-nucleotide exchange factor activity	9	1.15533	0.557021	FGD1, SH2D3C, PLEKHG2, DENND5A, DOCK2, RAB3IL1, ARHGEF40, DOCK10, RGL1	633	139	10934	1.11842	1	0.998467	99.9996
GOTERM_MF_DIRECT	GO:0005089~Rho guanyl-nucleotide exchange factor activity	4	0.513479	0.75219	FGD1, PLEKHG2, ARHGEF40, DOCK10	633	67	10934	1.03124	1	0.999883	100
UP_SEQ_FEATURE	domain:DH	3	0.385109	0.802143	FGD1, PLEKHG2, ARHGEF40	673	51	11634	1.01687	1	1	100
INTERPRO	IPR000219:Dbl homology (DH) domain	3	0.385109	0.885751	FGD1, PLEKHG2, ARHGEF40	731	61	12257	0.824628	1	1	100
GOTERM_BP_DIRECT	GO:0035023~regulation of Rho protein signal transduction	3	0.385109	0.920685	FGD1, PLEKHG2, ARHGEF40	669	69	11312	0.735166	1	1	100
Annotation Cluster 123	Enrichment Score: 0.1317135840279602
Category	Term	Count	%	PValue	Genes	List Total	Pop Hits	Pop Total	Fold Enrichment	Bonferroni	Benjamini	FDR
UP_SEQ_FEATURE	domain:LIM zinc-binding 2	3	0.385109	0.592414	LIMK1, LMCD1, CSRP2	673	34	11634	1.5253	1	0.999986	100
UP_SEQ_FEATURE	domain:LIM zinc-binding 1	3	0.385109	0.592414	LIMK1, LMCD1, CSRP2	673	34	11634	1.5253	1	0.999986	100
UP_KEYWORDS	LIM domain	3	0.385109	0.831249	LIMK1, LMCD1, CSRP2	751	54	12861	0.951398	1	0.989523	100
INTERPRO	IPR001781:Zinc finger, LIM-type	3	0.385109	0.840168	LIMK1, LMCD1, CSRP2	731	54	12257	0.931525	1	0.999999	100
SMART	SM00132:LIM	3	0.385109	0.895539	LIMK1, LMCD1, CSRP2	472	54	6828	0.803672	1	0.99971	100
Annotation Cluster 124	Enrichment Score: 0.1280912587718774
Category	Term	Count	%	PValue	Genes	List Total	Pop Hits	Pop Total	Fold Enrichment	Bonferroni	Benjamini	FDR
GOTERM_MF_DIRECT	GO:0004129~cytochrome-c oxidase activity	3	0.385109	0.301322	NDUFA4L2, COX4I2, COX6B2	633	19	10934	2.72736	1	0.976263	99.5823
KEGG_PATHWAY	mmu04932:Non-alcoholic fatty liver disease (NAFLD)	7	0.898588	0.802256	TNFRSF1A, IRS2, NDUFA4L2, PIK3CD, COX4I2, COX6B2, TGFB1	297	130	4931	0.893991	1	0.966038	100
KEGG_PATHWAY	mmu05012:Parkinson's disease	6	0.770218	0.811955	HTRA2, ADORA2A, NDUFA4L2, GNAI1, COX4I2, COX6B2	297	112	4931	0.88943	1	0.967543	100
KEGG_PATHWAY	mmu05010:Alzheimer's disease	7	0.898588	0.876652	LPL, TNFRSF1A, NDUFA4L2, CASP12, COX4I2, MME, COX6B2	297	145	4931	0.801509	1	0.980236	100
KEGG_PATHWAY	mmu00190:Oxidative phosphorylation	3	0.385109	0.991173	NDUFA4L2, COX4I2, COX6B2	297	109	4931	0.456955	1	0.999623	100
KEGG_PATHWAY	mmu05016:Huntington's disease	3	0.385109	0.999077	NDUFA4L2, COX4I2, COX6B2	297	149	4931	0.334282	1	0.999989	100
Annotation Cluster 125	Enrichment Score: 0.12243566337355181
Category	Term	Count	%	PValue	Genes	List Total	Pop Hits	Pop Total	Fold Enrichment	Bonferroni	Benjamini	FDR
UP_KEYWORDS	Prenylation	9	1.15533	0.472489	RAP2A, RAB31, PTP4A3, RAC2, GNG10, RAB34, GNG2, GNG11, RHEBL1	751	128	12861	1.20411	1	0.886823	99.9814
UP_SEQ_FEATURE	lipid moiety-binding region:S-geranylgeranyl cysteine	6	0.770218	0.494514	RAB31, SRPX, RAC2, GNG10, RAB34, GNG2	673	80	11634	1.29651	1	0.999893	99.9991
UP_SEQ_FEATURE	short sequence motif:Effector region	5	0.641849	0.676806	RAP2A, RAB31, RAC2, RAB34, RHEBL1	673	79	11634	1.0941	1	0.999999	100
GOTERM_MF_DIRECT	GO:0003924~GTPase activity	10	1.2837	0.695282	RNF112, RAP2A, GNAO1, RAC2, GNAI1, RAB34, TUBB6, GNG2, TUBA1A, AGAP2	633	176	10934	0.981438	1	0.999779	100
INTERPRO	IPR001806:Small GTPase superfamily	6	0.770218	0.778412	RAP2A, RAB31, RAC2, RAB34, AGAP2, RHEBL1	731	108	12257	0.931525	1	0.999994	100
GOTERM_BP_DIRECT	GO:0007264~small GTPase mediated signal transduction	10	1.2837	0.838389	RAP2A, SH2D3C, DOCK2, RAB31, RAC2, RAB34, DOCK10, AGAP2, RGL1, RHEBL1	669	199	11312	0.849689	1	1	100
GOTERM_MF_DIRECT	GO:0005525~GTP binding	13	1.66881	0.943287	RAP2A, GNAO1, GNAI1, NPR2, RNF112, RAB31, RAC2, RAB34, TUBB6, TUBA1A, EHD2, AGAP2, RHEBL1	633	305	10934	0.736239	1	1	100
UP_KEYWORDS	GTP-binding	11	1.41207	0.95035	RAP2A, RAB31, GNAO1, RAC2, GNAI1, RAB34, TUBB6, NPR2, TUBA1A, AGAP2, RHEBL1	751	265	12861	0.710856	1	0.998987	100
UP_SEQ_FEATURE	nucleotide phosphate-binding region:GTP	9	1.15533	0.958052	RAP2A, RAB31, GNAO1, RAC2, RAB34, TUBB6, TUBA1A, AGAP2, RHEBL1	673	229	11634	0.679393	1	1	100
INTERPRO	IPR005225:Small GTP-binding protein domain	5	0.641849	0.968001	RAP2A, RAB31, RAC2, RAB34, RHEBL1	731	138	12257	0.607516	1	1	100
Annotation Cluster 126	Enrichment Score: 0.11850169049549834
Category	Term	Count	%	PValue	Genes	List Total	Pop Hits	Pop Total	Fold Enrichment	Bonferroni	Benjamini	FDR
GOTERM_MF_DIRECT	GO:0001077~transcriptional activator activity, RNA polymerase II core promoter proximal region sequence-specific binding	16	2.05392	0.119976	MEF2C, AKNA, CAMTA1, FOXA2, SOX12, LEF1, GLI2, BATF, MEIS2, FLI1, HAND2, HEYL, HOXA10, TFAP2C, NR5A2, MYC	633	186	10934	1.48588	1	0.861006	85.8101
GOTERM_MF_DIRECT	GO:0043565~sequence-specific DNA binding	26	3.33761	0.367718	MEF2C, CAMTA1, BACH2, FOXA2, HOXA11, GLI2, GLI1, HIC1, BATF, OSR2, MEIS2, FLI1, HSF2, HAND2, HLX, HOXA10, MYC, EOMES, ZFP449, LEF1, TBX1, SNAI2, HOXD9, SALL2, HEYL, NR5A2	633	399	10934	1.12558	1	0.988664	99.9092
GOTERM_BP_DIRECT	GO:0045944~positive regulation of transcription from RNA polymerase II promoter	41	5.26316	0.770595	AKNA, MEF2C, CAMTA1, FOXA2, TGFB3, FSTL3, GREM1, GLI2, TGFB1, GLI1, BATF, TNFRSF1A, MAMSTR, FLI1, MEIS2, OSR2, HSF2, HAND2, HOXA10, ARMCX3, MYC, AGAP2, IHH, HCLS1, SOX12, EOMES, LEF1, IGF1, IGF2, TBX1, TET1, NOTCH3, HOXD9, PRKD1, IRF5, HEYL, TFAP2C, MAPK7, BMP7, NR5A2, ENG	669	748	11312	0.92682	1	0.999999	100
GOTERM_MF_DIRECT	GO:0000978~RNA polymerase II core promoter proximal region sequence-specific DNA binding	12	1.54044	0.890112	BATF, MEF2C, AKNA, MEIS2, FLI1, FOXA2, HOXA10, LEF1, GLI2, NR5A2, MYC, GLI1	633	259	10934	0.800307	1	0.999997	100
UP_KEYWORDS	Activator	21	2.69576	0.969638	MEF2C, AKNA, CAMTA1, BACH2, FOXA2, EOMES, LEF1, GLI2, TET1, SEC14L2, GLI1, NOTCH3, BATF, MAMSTR, MEIS2, FLI1, HSF2, DNER, IRF8, TFAP2C, MYC	751	492	12861	0.730952	1	0.999539	100
GOTERM_MF_DIRECT	GO:0003700~transcription factor activity, sequence-specific DNA binding	26	3.33761	0.982237	MEF2C, BACH2, FOXA2, ZFP334, ZFP449, EOMES, LEF1, TBX1, GLI2, CBFA2T3, ZFP641, HIC1, HOXD9, BATF, SALL2, ZFP286, FLI1, IRF5, HSF2, IRF8, HEYL, TFAP2C, ZFP189, NR5A2, MYC, ZFP174	633	621	10934	0.723198	1	1	100
UP_KEYWORDS	DNA-binding	41	5.26316	0.999485	AKNA, MEF2C, BACH2, FOXA2, HOXA11, GLI2, ZFP641, GLI1, HIC1, BATF, AHRR, FLI1, NPAS3, MEIS2, PCBP3, HSF2, LYL1, ANG, HAND2, HLX, HOXA10, MYC, KLF8, ZFP57, SOX12, ANKRD33B, EOMES, LEF1, TBX1, SNAI2, TET1, HOXD9, SALL2, TOX, IRF5, H2AFY2, HEYL, IRF8, TFAP2C, DMC1, NR5A2	751	1068	12861	0.657427	1	1	100
GOTERM_MF_DIRECT	GO:0003677~DNA binding	44	5.64827	0.999993	AKNA, MEF2C, CAMTA1, BACH2, FOXA2, HOXA11, GLI2, ZFP641, HIC1, GLI1, BATF, AHRR, FLI1, NPAS3, MEIS2, PCBP3, HSF2, LYL1, ANG, HAND2, HLX, HOXA10, MYC, IMPDH1, KLF8, ZFP57, SOX12, ANKRD33B, EOMES, LEF1, TBX1, SNAI2, TET1, HOXD9, SALL2, TOX, MPG, IRF5, H2AFY2, HEYL, IRF8, TFAP2C, DMC1, NR5A2	633	1288	10934	0.590082	1	1	100
UP_KEYWORDS	Transcription regulation	46	5.90501	0.999999	AKNA, MEF2C, CAMTA1, BACH2, FOXA2, HOXA11, FSTL3, GLI2, CBFA2T3, SEC14L2, ZFP641, HIC1, DPF1, GLI1, BATF, MAMSTR, AHRR, FLI1, NPAS3, MEIS2, HSF2, SMARCD3, LYL1, HAND2, HLX, HOXA10, LOXL2, MYC, KLF8, ZFP57, SOX12, LMCD1, ZFP449, EOMES, LEF1, TBX1, SNAI2, TET1, NOTCH3, HOXD9, SALL2, IRF5, HEYL, IRF8, TFAP2C, NR5A2	751	1405	12861	0.560682	1	1	100
UP_KEYWORDS	Transcription	46	5.90501	1	AKNA, MEF2C, CAMTA1, BACH2, FOXA2, HOXA11, FSTL3, GLI2, CBFA2T3, SEC14L2, ZFP641, HIC1, DPF1, GLI1, BATF, MAMSTR, AHRR, FLI1, NPAS3, MEIS2, HSF2, SMARCD3, LYL1, HAND2, HLX, HOXA10, LOXL2, MYC, KLF8, ZFP57, SOX12, LMCD1, ZFP449, EOMES, LEF1, TBX1, SNAI2, TET1, NOTCH3, HOXD9, SALL2, IRF5, HEYL, IRF8, TFAP2C, NR5A2	751	1462	12861	0.538822	1	1	100
GOTERM_BP_DIRECT	GO:0006351~transcription, DNA-templated	48	6.16175	1	AKNA, MEF2C, CAMTA1, BACH2, FOXA2, HOXA11, FSTL3, GLI2, CBFA2T3, SEC14L2, ZFP641, HIC1, DPF1, GLI1, BATF, MAMSTR, AHRR, FLI1, NPAS3, MEIS2, HSF2, SMARCD3, LYL1, HAND2, HLX, HOXA10, LOXL2, MYC, ZFP174, COL4A2, KLF8, ZFP57, SOX12, LMCD1, ZFP449, EOMES, LEF1, TBX1, SNAI2, TET1, NOTCH3, HOXD9, SALL2, IRF5, HEYL, IRF8, TFAP2C, NR5A2	669	1483	11312	0.547285	1	1	100
GOTERM_BP_DIRECT	GO:0006355~regulation of transcription, DNA-templated	56	7.1887	1	AKNA, MEF2C, BACH2, FOXA2, ZFP334, FSTL3, CBFA2T3, GLI2, ZFP641, GLI1, BATF, MAMSTR, FLI1, SMARCD3, HSF2, HLX, LOXL2, MYC, MSL3L2, SOX12, EOMES, LEF1, HOXD9, TFAP2C, GM14305, CAMTA1, ADORA2A, HOXA11, SEC14L2, DPF1, HIC1, AHRR, NPAS3, MEIS2, LYL1, HAND2, HOXA10, AXIN2, KLF8, ZFP248, ZFP57, LMCD1, TBX1, SNAI2, TET1, NTN3, NOTCH3, SALL2, ZFP9, ZFP286, IRF5, IRF8, HEYL, ZFP189, NR5A2, ENG	669	1684	11312	0.562289	1	1	100
UP_KEYWORDS	Nucleus	89	11.4249	1	MEF2C, AKNA, BACH2, FOXA2, STK36, FSTL3, NAP1L2, NAP1L5, GLI2, CBFA2T3, MMP2, ZFP641, GPR88, GLI1, BATF, PAK6, MAMSTR, OSR2, FLI1, SMARCD3, ANG, HSF2, HLX, IL15RA, LOXL2, IMPDH1, AGAP2, MYC, ZFP174, STAP1, LIMK1, SOX12, EOMES, LEF1, KLHDC2, HOXD9, MAGEE1, DACT1, CAMK4, HSPB6, ADK, MAPK7, PPM1M, TFAP2C, DMC1, NEK6, CAMTA1, GNAI1, HOXA11, SIPA1, DUSP10, BRSK1, SEC14L2, HIC1, DPF1, AHRR, MEIS2, NPAS…	751	3606	12861	0.422668	1	1	100
Annotation Cluster 127	Enrichment Score: 0.11413439967571953
Category	Term	Count	%	PValue	Genes	List Total	Pop Hits	Pop Total	Fold Enrichment	Bonferroni	Benjamini	FDR
GOTERM_CC_DIRECT	GO:0005783~endoplasmic reticulum	59	7.57381	0.679936	GPR85, ATP10A, ILDR2, GPC2, SRPX, XYLT2, PLOD1, XYLT1, PLOD3, EMID1, GPX7, CALCRL, ZDHHC2, KDELR3, PLD1, CRTAP, PLD4, VASH1, THY1, PARP16, ARXES2, FKBP14, PDE9A, COL1A1, UGGT2, FKBP10, MYO5A, FKBP9, FKBP7, CYP3A25, CYP1B1, ASL, SERPINH1, ESYT1, SEC16B, KDELC1, EOGT, MAN1A, MR1, ACSL6, MEST, NOX4, FLRT3, FADS1, FADS3, FADS2, SEPN1, REEP1, KDR, P2RY13, SULF1, CASP12, KCTD17, SCARA3, LRP2, RCN3, RCN…	711	1031	12004	0.966162	1	0.990018	100
UP_KEYWORDS	Endoplasmic reticulum	41	5.26316	0.81752	FKBP9, GPR85, CYP3A25, CYP1B1, FKBP7, ATP10A, ILDR2, ATP10D, SERPINH1, ESYT1, SEC16B, KDELC1, XYLT2, PLOD1, XYLT1, PLOD3, EOGT, MR1, ACSL6, MEST, NOX4, KDELR3, FLRT3, PLD1, FADS1, FADS3, FADS2, SEPN1, REEP1, KDR, PARP16, ARXES2, SULF1, FKBP14, PDE9A, SCARA3, RCN3, FKBP10, RCN1, RCN2, RETSAT	751	776	12861	0.904809	1	0.988103	100
GOTERM_CC_DIRECT	GO:0005789~endoplasmic reticulum membrane	29	3.72272	0.817769	FKBP9, FKBP7, CYP1B1, CYP3A25, ATP10A, ILDR2, ATP10D, SEC16B, XYLT2, XYLT1, NDRG4, LRRC7, ACSL6, MEST, KDELR3, FLRT3, NOX4, PLD1, FADS1, PLD4, FADS3, FADS2, REEP1, SEPN1, PARP16, FKBP14, SCARA3, FKBP10, RETSAT	711	548	12004	0.893457	1	0.99758	100
Annotation Cluster 128	Enrichment Score: 0.11187014848189607
Category	Term	Count	%	PValue	Genes	List Total	Pop Hits	Pop Total	Fold Enrichment	Bonferroni	Benjamini	FDR
GOTERM_CC_DIRECT	GO:0031966~mitochondrial membrane	6	0.770218	0.538006	HTRA2, IVD, COX4I2, REEP1, SFXN2, NRGN	711	82	12004	1.23536	1	0.975041	99.9976
KEGG_PATHWAY	mmu00280:Valine, leucine and isoleucine degradation	4	0.513479	0.557037	ACAA2, IVD, AOX1, ABAT	297	48	4931	1.38356	1	0.902361	99.9973
GOTERM_CC_DIRECT	GO:0005759~mitochondrial matrix	7	0.898588	0.920404	ACAA2, ALAS2, CHPF, IVD, GSTK1, ABAT, THEM5	711	161	12004	0.734055	1	0.999773	100
UP_SEQ_FEATURE	transit peptide:Mitochondrion	5	0.641849	1	ALAS2, HTRA2, IVD, COX4I2, ABAT	673	396	11634	0.218267	1	1	100
UP_KEYWORDS	Transit peptide	6	0.770218	1	ACAA2, ALAS2, HTRA2, IVD, COX4I2, ABAT	751	442	12861	0.232468	1	1	100
Annotation Cluster 129	Enrichment Score: 0.08804798753970756
Category	Term	Count	%	PValue	Genes	List Total	Pop Hits	Pop Total	Fold Enrichment	Bonferroni	Benjamini	FDR
GOTERM_CC_DIRECT	GO:0005923~bicellular tight junction	6	0.770218	0.669127	C1QTNF5, CLDN9, MPDZ, AMICA1, JAM2, CDH5	711	95	12004	1.06631	1	0.989137	100
KEGG_PATHWAY	mmu04530:Tight junction	5	0.641849	0.879635	CLDN9, MPDZ, GNAI1, HCLS1, JAM2	297	104	4931	0.798206	1	0.979934	100
UP_KEYWORDS	Tight junction	3	0.385109	0.924795	CLDN9, MPDZ, JAM2	751	71	12861	0.723599	1	0.997809	100
Annotation Cluster 130	Enrichment Score: 0.08734630213671495
Category	Term	Count	%	PValue	Genes	List Total	Pop Hits	Pop Total	Fold Enrichment	Bonferroni	Benjamini	FDR
UP_SEQ_FEATURE	domain:C2 1	3	0.385109	0.71902	CPNE2, RASA3, ESYT1	673	43	11634	1.20605	1	1	100
UP_SEQ_FEATURE	domain:C2 2	3	0.385109	0.71902	CPNE2, RASA3, ESYT1	673	43	11634	1.20605	1	1	100
INTERPRO	IPR000008:C2 calcium-dependent membrane targeting	6	0.770218	0.889428	RASAL3, PIK3CD, CPNE2, RASA3, ESYT1, RIMS3	731	129	12257	0.779881	1	1	100
SMART	SM00239:C2	4	0.513479	0.972797	CPNE2, RASA3, ESYT1, RIMS3	472	100	6828	0.578644	1	0.999996	100
Annotation Cluster 131	Enrichment Score: 0.04558669411482674
Category	Term	Count	%	PValue	Genes	List Total	Pop Hits	Pop Total	Fold Enrichment	Bonferroni	Benjamini	FDR
INTERPRO	IPR002110:Ankyrin repeat	9	1.15533	0.77945	NOTCH3, ANKRD45, CAMTA1, ANK2, ANKRD34A, ANKRD33B, ANKFN1, SHANK1, AGAP2	731	166	12257	0.909078	1	0.999994	100
UP_KEYWORDS	ANK repeat	9	1.15533	0.797586	NOTCH3, ANKRD45, CAMTA1, ANK2, ANKRD34A, ANKRD33B, ANKFN1, SHANK1, AGAP2	751	173	12861	0.890905	1	0.985484	100
INTERPRO	IPR020683:Ankyrin repeat-containing domain	9	1.15533	0.820888	NOTCH3, ANKRD45, CAMTA1, ANK2, ANKRD34A, ANKRD33B, ANKFN1, SHANK1, AGAP2	731	174	12257	0.867281	1	0.999998	100
UP_SEQ_FEATURE	repeat:ANK 2	6	0.770218	0.932247	NOTCH3, ANKRD45, CAMTA1, ANK2, ANKRD33B, AGAP2	673	147	11634	0.705583	1	1	100
UP_SEQ_FEATURE	repeat:ANK 1	6	0.770218	0.932247	NOTCH3, ANKRD45, CAMTA1, ANK2, ANKRD33B, AGAP2	673	147	11634	0.705583	1	1	100
UP_SEQ_FEATURE	repeat:ANK 5	3	0.385109	0.949954	NOTCH3, ANK2, ANKRD33B	673	80	11634	0.648254	1	1	100
SMART	SM00248:ANK	7	0.898588	0.969259	NOTCH3, ANKRD45, ANK2, ANKRD34A, ANKRD33B, ANKFN1, SHANK1	472	160	6828	0.632892	1	0.999995	100
UP_SEQ_FEATURE	repeat:ANK 3	4	0.513479	0.973868	NOTCH3, CAMTA1, ANK2, ANKRD33B	673	121	11634	0.571464	1	1	100
UP_SEQ_FEATURE	repeat:ANK 4	3	0.385109	0.977609	NOTCH3, ANK2, ANKRD33B	673	96	11634	0.540212	1	1	100
Annotation Cluster 132	Enrichment Score: 0.008460577343864541
Category	Term	Count	%	PValue	Genes	List Total	Pop Hits	Pop Total	Fold Enrichment	Bonferroni	Benjamini	FDR
GOTERM_BP_DIRECT	GO:0016192~vesicle-mediated transport	8	1.02696	0.943264	MYO5A, KDELR3, SEC16B, COPZ2, AP1M1, STXBP1, STX11, GGA2	669	193	11312	0.700884	1	1	100
GOTERM_BP_DIRECT	GO:0015031~protein transport	14	1.79718	0.999973	COPZ2, SEC16B, MYO5A, KDELR3, AP1M1, TRAM2, RAB34, RAB3IL1, STXBP1, PKDCC, CALCRL, COL1A1, STX11, GGA2	669	538	11312	0.440006	1	1	100
UP_KEYWORDS	Protein transport	12	1.54044	0.999992	MYO5A, KDELR3, SEC16B, COPZ2, TRAM2, AP1M1, RAB34, RAB3IL1, STXBP1, PKDCC, STX11, GGA2	751	522	12861	0.393682	1	1	100
Annotation Cluster 133	Enrichment Score: 0.008304495067545027
Category	Term	Count	%	PValue	Genes	List Total	Pop Hits	Pop Total	Fold Enrichment	Bonferroni	Benjamini	FDR
INTERPRO	IPR017907:Zinc finger, RING-type, conserved site	5	0.641849	0.937695	RNF144A, RNFT2, RNFT1, SH3RF2, PDZRN3	731	122	12257	0.68719	1	1	100
INTERPRO	IPR001841:Zinc finger, RING-type	8	1.02696	0.985343	RNF144A, RNF112, RNF150, RNFT2, RNF157, RNFT1, SH3RF2, PDZRN3	731	229	12257	0.585762	1	1	100
SMART	SM00184:RING	7	0.898588	0.989328	RNF112, RNF150, RNFT2, RNF157, RNFT1, SH3RF2, PDZRN3	472	183	6828	0.553348	1	1	100
UP_SEQ_FEATURE	zinc finger region:RING-type	4	0.513479	0.994479	RNFT2, RNF157, RNFT1, SH3RF2	673	154	11634	0.449007	1	1	100
INTERPRO	IPR013083:Zinc finger, RING/FYVE/PHD-type	9	1.15533	0.999753	RNF112, FGD1, RNF150, RNFT2, RNF157, RNFT1, SH3RF2, PDZRN3, DPF1	731	353	12257	0.427499	1	1	100
Annotation Cluster 134	Enrichment Score: 0.007634281312551753
Category	Term	Count	%	PValue	Genes	List Total	Pop Hits	Pop Total	Fold Enrichment	Bonferroni	Benjamini	FDR
UP_KEYWORDS	Metal-binding	133	17.0732	0.96776	ADCY3, CD209A, ADCY7, MASP1, SLC6A2, STK36, ZFP334, NT5DC2, ENPEP, MMP2, HMHA1, PLOD1, PLOD3, SPON1, KCND1, COLEC12, ADAMTS7, CHPF, COL1A2, ABAT, COL1A1, CAR4, ADAMTS2, NEK6, ADAMTS4, AMZ1, FGD1, ITGAL, CYP3A25, CYP1B1, GNAI1, MME, ITGB2, TIMP1, QTRTD1, RNFT2, RNFT1, B4GALT4, RHEBL1, COL18A1, BMP1, KLF8, B4GALT2, ZFP248, ZFP449, LMCD1, ITGA4, CSRP2, TET1, GAS6, SALL2, RNF150, RNF157, HEPH, ARSB, …	751	2589	12861	0.87974	1	0.999502	100
GOTERM_MF_DIRECT	GO:0046872~metal ion binding	130	16.6881	0.980243	ADCY3, CD209A, ADCY7, MASP1, SLC6A2, STK36, ZFP334, NT5DC2, ENPEP, MMP2, HMHA1, PLOD1, PLOD3, SPON1, KCND1, COLEC12, ADAMTS7, CHPF, COL1A2, ABAT, COL1A1, CAR4, ADAMTS2, NEK6, ADAMTS4, AMZ1, FGD1, ITGAL, CYP3A25, CYP1B1, GNAI1, MME, ITGB2, TIMP1, QTRTD1, RNFT2, RNFT1, B4GALT4, RHEBL1, COL18A1, BMP1, KLF8, B4GALT2, ZFP248, ZFP449, LMCD1, ITGA4, CSRP2, TET1, GAS6, SALL2, RNF150, RNF157, HEPH, ARSB, …	633	2588	10934	0.86767	1	1	100
UP_KEYWORDS	Zinc	62	7.95892	0.99999	ZFP334, ENPEP, CBFA2T3, GLI2, ZFP641, MMP2, GLI1, HMHA1, STAC2, OSR2, NOS2, GPC1, AGAP2, ZFP174, IHH, KCND1, LIMK1, MMP19, ADAMTS7, PRKD1, CPXM1, PDE9A, ADAM12, CAR4, GM14305, ADAMTS2, ADAM15, ADAMTS4, AMZ1, FGD1, MME, HIC1, TIMP1, DPF1, QTRTD1, RNFT2, RNFT1, ADAMTS10, ADAMTS12, RASA3, RNF144A, COL18A1, KLF8, BMP1, ZFP248, ZFP57, ZFP449, LMCD1, PDZRN3, CSRP2, SNAI2, TET1, RNF112, ZFP9, SALL2, ZFP…	751	1652	12861	0.642712	1	1	100
Annotation Cluster 135	Enrichment Score: 0.005906853968493309
Category	Term	Count	%	PValue	Genes	List Total	Pop Hits	Pop Total	Fold Enrichment	Bonferroni	Benjamini	FDR
UP_SEQ_FEATURE	zinc finger region:C2H2-type 4	7	0.898588	0.943517	SALL2, OSR2, ZFP57, SNAI2, ZFP641, HIC1, GLI1	673	175	11634	0.691471	1	1	100
UP_SEQ_FEATURE	zinc finger region:C2H2-type 3	8	1.02696	0.964083	SALL2, KLF8, OSR2, ZFP57, SNAI2, ZFP641, HIC1, GLI1	673	211	11634	0.655423	1	1	100
UP_SEQ_FEATURE	zinc finger region:C2H2-type 2	8	1.02696	0.974661	SALL2, KLF8, OSR2, ZFP57, SNAI2, ZFP641, HIC1, GLI1	673	221	11634	0.625766	1	1	100
UP_SEQ_FEATURE	zinc finger region:C2H2-type 5	5	0.641849	0.98551	SALL2, OSR2, ZFP641, HIC1, GLI1	673	161	11634	0.536856	1	1	100
INTERPRO	IPR001909:Krueppel-associated box	8	1.02696	0.985891	ZFP9, ZFP286, ZFP248, ZFP57, ZFP334, ZFP189, ZFP641, GM14305	731	230	12257	0.583215	1	1	100
UP_SEQ_FEATURE	zinc finger region:C2H2-type 1	7	0.898588	0.988954	SALL2, KLF8, OSR2, SNAI2, ZFP641, HIC1, GLI1	673	219	11634	0.552545	1	1	100
INTERPRO	IPR013087:Zinc finger C2H2-type/integrase DNA-binding domain	18	2.31065	0.990898	KLF8, ZFP248, ZFP57, ZFP334, ZFP449, SNAI2, GLI2, ZFP641, HIC1, DPF1, GLI1, ZFP9, SALL2, ZFP286, OSR2, ZFP189, GM14305, ZFP174	731	464	12257	0.650461	1	1	100
SMART	SM00349:KRAB	8	1.02696	0.996084	ZFP9, ZFP286, ZFP248, ZFP57, ZFP334, ZFP189, ZFP641, GM14305	472	225	6828	0.51435	1	1	100
INTERPRO	IPR015880:Zinc finger, C2H2-like	18	2.31065	0.997681	KLF8, ZFP248, ZFP57, ZFP334, ZFP449, SNAI2, GLI2, ZFP641, HIC1, DPF1, GLI1, ZFP9, SALL2, ZFP286, OSR2, ZFP189, GM14305, ZFP174	731	508	12257	0.594122	1	1	100
INTERPRO	IPR007087:Zinc finger, C2H2	18	2.31065	0.998989	KLF8, ZFP248, ZFP57, ZFP334, ZFP449, SNAI2, GLI2, ZFP641, HIC1, DPF1, GLI1, ZFP9, SALL2, ZFP286, OSR2, ZFP189, GM14305, ZFP174	731	533	12257	0.566255	1	1	100
SMART	SM00355:ZnF_C2H2	18	2.31065	0.999886	KLF8, ZFP248, ZFP57, ZFP334, ZFP449, SNAI2, GLI2, ZFP641, HIC1, DPF1, GLI1, ZFP9, SALL2, ZFP286, OSR2, ZFP189, GM14305, ZFP174	472	508	6828	0.512578	1	1	100
GOTERM_MF_DIRECT	GO:0003676~nucleic acid binding	21	2.69576	1	TNFRSF22, KLF8, ZFP248, ZFP57, ZFP334, SNAI2, GLI2, ZFP641, HIC1, DPF1, GLI1, ZFP9, SALL2, ZFP286, OSR2, PCBP3, ANG, ZFP189, ZCCHC5, GM14305, IMPDH1	633	880	10934	0.412204	1	1	100
UP_KEYWORDS	Zinc-finger	36	4.62131	1	FGD1, ZFP334, CBFA2T3, GLI2, ZFP641, GLI1, DPF1, HIC1, HMHA1, STAC2, OSR2, RNFT2, RNFT1, RASA3, AGAP2, ZFP174, RNF144A, KLF8, ZFP248, ZFP57, ZFP449, PDZRN3, SNAI2, TET1, RNF112, PRKD1, ZFP9, SALL2, ZFP286, RNF150, DRP2, RNF157, SH3RF2, ZFP189, NR5A2, GM14305	751	1246	12861	0.494788	1	1	100
Annotation Cluster 136	Enrichment Score: 0.0023410497017659583
Category	Term	Count	%	PValue	Genes	List Total	Pop Hits	Pop Total	Fold Enrichment	Bonferroni	Benjamini	FDR
INTERPRO	IPR020472:G-protein beta WD-40 repeat	3	0.385109	0.964077	WDR38, WDR86, WDFY4	731	84	12257	0.598837	1	1	100
INTERPRO	IPR019775:WD40 repeat, conserved site	5	0.641849	0.97634	CORO2B, WDR38, CORO1A, WDR86, WDFY4	731	145	12257	0.578188	1	1	100
INTERPRO	IPR001680:WD40 repeat	6	0.770218	0.998602	CORO2B, WDR38, CORO1A, WDR86, WDFY4, DMWD	731	234	12257	0.429934	1	1	100
UP_SEQ_FEATURE	repeat:WD 5	4	0.513479	0.999121	CORO2B, WDR38, CORO1A, DMWD	673	191	11634	0.362027	1	1	100
UP_SEQ_FEATURE	repeat:WD 4	4	0.513479	0.999612	CORO2B, WDR38, CORO1A, DMWD	673	207	11634	0.334044	1	1	100
INTERPRO	IPR017986:WD40-repeat-containing domain	6	0.770218	0.999693	CORO2B, WDR38, CORO1A, WDR86, WDFY4, DMWD	731	266	12257	0.378213	1	1	100
INTERPRO	IPR015943:WD40/YVTN repeat-like-containing domain	7	0.898588	0.999704	CORO2B, WDR38, CORO1A, WDR86, WDFY4, DMWD, PLXND1	731	295	12257	0.397872	1	1	100
SMART	SM00320:WD40	6	0.770218	0.999773	CORO2B, WDR38, CORO1A, WDR86, WDFY4, DMWD	472	233	6828	0.372518	1	1	100
UP_SEQ_FEATURE	repeat:WD 3	4	0.513479	0.999792	CORO2B, WDR38, CORO1A, DMWD	673	219	11634	0.31574	1	1	100
UP_SEQ_FEATURE	repeat:WD 1	4	0.513479	0.999812	CORO2B, WDR38, CORO1A, DMWD	673	221	11634	0.312883	1	1	100
UP_SEQ_FEATURE	repeat:WD 2	4	0.513479	0.999812	CORO2B, WDR38, CORO1A, DMWD	673	221	11634	0.312883	1	1	100
UP_KEYWORDS	WD repeat	4	0.513479	0.999923	CORO2B, WDR38, CORO1A, DMWD	751	236	12861	0.290257	1	1	100
Annotation Cluster 137	Enrichment Score: 0.0012485456059120052
Category	Term	Count	%	PValue	Genes	List Total	Pop Hits	Pop Total	Fold Enrichment	Bonferroni	Benjamini	FDR
GOTERM_BP_DIRECT	GO:0098609~cell-cell adhesion	5	0.641849	0.992147	PAK6, FLRT3, CDC42EP1, FSCN1, DCHS1	669	171	11312	0.49441	1	1	100
GOTERM_CC_DIRECT	GO:0005913~cell-cell adherens junction	7	0.898588	0.999462	NOTCH3, PAK6, CDC42EP1, FSCN1, TGM1, DBN1, CD200	711	284	12004	0.416137	1	1	100
GOTERM_MF_DIRECT	GO:0098641~cadherin binding involved in cell-cell adhesion	5	0.641849	0.999798	NOTCH3, PAK6, CDC42EP1, FSCN1, DBN1	633	252	10934	0.342724	1	1	100
Annotation Cluster 138	Enrichment Score: 1.0879887601085596E-5
Category	Term	Count	%	PValue	Genes	List Total	Pop Hits	Pop Total	Fold Enrichment	Bonferroni	Benjamini	FDR
UP_KEYWORDS	Mitosis	4	0.513479	0.9999	FIGN, KLHL13, KLHL22, NEK6	751	231	12861	0.29654	1	1	100
GOTERM_BP_DIRECT	GO:0007067~mitotic nuclear division	4	0.513479	0.999961	FIGN, KLHL13, KLHL22, NEK6	669	245	11312	0.276062	1	1	100
UP_KEYWORDS	Cell division	5	0.641849	0.999994	FIGN, GNAI1, KLHL13, KLHL22, NEK6	751	319	12861	0.26842	1	1	100
GOTERM_BP_DIRECT	GO:0051301~cell division	5	0.641849	0.999996	FIGN, GNAI1, KLHL13, KLHL22, NEK6	669	320	11312	0.2642	1	1	100
GOTERM_BP_DIRECT	GO:0007049~cell cycle	10	1.2837	1	RGS2, FIGN, GNAI1, KLHL13, KLHL22, BRSK1, MAPK7, DMC1, VASH1, NEK6	669	528	11312	0.320243	1	1	100
UP_KEYWORDS	Cell cycle	10	1.2837	1	RGS2, FIGN, GNAI1, KLHL13, KLHL22, BRSK1, MAPK7, DMC1, VASH1, NEK6	751	538	12861	0.318312	1	1	100

## Sheet: GREAT E3.5 upregulated
GREAT Gene ontology annotation terms for genes up-regulated in E3.5 aged uteri
# GREAT version 3.0.0	Species assembly: mm10	Association rule: Basal+extension: 5000 bp upstream, 1000 bp downstream, 1000000 bp max extension, curated regulatory domains included
# Ontology summary statistics are provided in the footer.
#
# Ontology	ID	Desc	BinomRank	BinomP	BinomBonfP	BinomFdrQ	RegionFoldEnrich	ExpRegions	ObsRegions	GenomeFrac	SetCov	HyperRank	HyperP	HyperBonfP	HyperFdrQ	GeneFoldEnrich	ExpGenes	ObsGenes	TotalGenes	GeneSetCov	TermCov	Regions	Genes
GO Molecular Function	GO:0005488	binding	1	1.52e-44	5.31e-41	5.31e-41	1.19	1510	1786	0.702	0.833	2	1.49e-10	5.18e-07	2.59e-07	1.15	802	920	11602	0.608	0.0793	uc007ahn.1,uc007aho.1,uc007ahp.1,uc007aim.2,uc007aio.1,uc007akv.1,uc007akw.1,uc007alk.2,uc007all.2,uc007aln.1,uc007apf.1,uc007apg.1,uc007aph.1,uc007api.1,uc007apk.2,uc007apl.1,uc007apn.2,uc007arw.1,uc007arx.2,uc007ary.1,uc007awu.1,uc007awv.1,uc007bjb.2,uc007bjc.1,uc007bok.2,uc007bpz.1,uc007bqa.1,uc007bqe.1,uc007brb.2,uc007bti.1,uc007bui.2,uc007buj.2,uc007bux.2,uc007bxc.3,uc007bxd.3,uc007bxe.3,uc0…	2310047M10Rik,2610020H08Rik,2810459M11Rik,4833423E24Rik,9230019H11Rik,9930111J21Rik2,A2m,Abcd3,Abcg3,Acot11,Acox1,Acp5,Acsl5,Acsm3,Acvr1b,Acvr1c,Ada,Adamtsl1,Adar,Adat2,Add2,Adnp,Adra2c,Adrb1,Ahi1,Akap10,Akap6,Alcam,Alox12b,Alox5ap,Alox8,Alpl,Als2cl,Alx1,Alyref2,Amer3,Amica1,Amz2,Ankhd1,Ankrd37,Anpep,Anxa1,Apba3,Apip,Apobec2,Apol7a,Arap1,Arap2,Arfgef1,Arg1,Arg2,Arhgap12,Arhgap21,Arhgap27,Arhgap32…
GO Molecular Function	GO:0051011	microtubule minus-end binding	2	4.86e-42	1.7e-38	8.48e-39	467	0.0385	18	1.8e-05	0.0084	190	0.0691	1	1	14.5	0.0691	1	1	0.000661	1	uc009krw.2,uc009krx.2,uc012fym.1,uc012fyn.1,uc033jdq.1,uc033jdr.1,uc033jds.1,uc033jdt.1,uc033jdu.1,uc033jdv.1,uc033jdw.1,uc033jdx.1,uc033jdy.1,uc033jdz.1,uc033jea.1,uc033jeb.1,uc033jec.1,uc033jed.1	Camsap3
GO Molecular Function	GO:0005515	protein binding	3	5.34e-38	1.86e-34	6.21e-35	1.29	1020	1320	0.477	0.616	1	4.51e-12	1.57e-08	1.57e-08	1.27	446	566	6457	0.374	0.0877	uc007ahn.1,uc007aho.1,uc007ahp.1,uc007aim.2,uc007aio.1,uc007akv.1,uc007akw.1,uc007alk.2,uc007all.2,uc007aln.1,uc007apf.1,uc007apg.1,uc007aph.1,uc007api.1,uc007apn.2,uc007awu.1,uc007awv.1,uc007bjb.2,uc007bjc.1,uc007bpz.1,uc007bqa.1,uc007brb.2,uc007bui.2,uc007buj.2,uc007bux.2,uc007bxc.3,uc007bxd.3,uc007bxe.3,uc007bxf.3,uc007bxg.3,uc007bxh.3,uc007byi.1,uc007byk.1,uc007byt.1,uc007bzm.2,uc007cfs.2,uc0…	2310047M10Rik,2810459M11Rik,9230019H11Rik,A2m,Abcd3,Acvr1b,Acvr1c,Adar,Add2,Adnp,Adra2c,Adrb1,Ahi1,Akap10,Akap6,Alcam,Alox5ap,Alpl,Als2cl,Alx1,Amica1,Ankrd37,Anxa1,Apba3,Apip,Arap1,Arfgef1,Arhgap27,Arhgap5,Arhgef16,Arhgef4,Arhgef5,Arl4c,Arl8b,Atg16l1,Atl2,Atmin,Atp6ap2,Atp6v0a4,Avil,Barx2,Bcam,Bcat1,Bcl2l14,Bcl9,Bcor,Bhlhe40,Bhlhe41,Bicd1,Blnk,Bmp1,Bmpr1b,Bop1,Bsn,C3,Cables1,Cables2,Cabyr,Cadm3,C…
GO Molecular Function	GO:0008092	cytoskeletal protein binding	4	1.5e-21	5.23e-18	1.31e-18	1.96	117	229	0.0545	0.107	46	0.0034	1	0.258	1.42	43.7	62	632	0.041	0.0981	uc007ahn.1,uc007aho.1,uc007ahp.1,uc007byt.1,uc007bzm.2,uc007ciw.2,uc007cix.2,uc007ciy.2,uc007ctt.1,uc007dtf.1,uc007dyc.1,uc007dyd.1,uc007hhl.2,uc007kfa.1,uc007kfb.1,uc007lhr.1,uc007lhs.1,uc007mvz.2,uc007nmc.1,uc007nyi.2,uc007nyj.2,uc007nyk.2,uc007nyn.2,uc007qfm.2,uc007qfo.2,uc007qfp.1,uc007qfq.1,uc007qfr.1,uc007qfs.1,uc007qft.1,uc007qhk.1,uc007qhl.1,uc007qhm.1,uc007qhn.1,uc007sqg.1,uc007sqh.1,uc0…	Add2,Arfgef1,Arl4c,Arl8b,Avil,Bicd1,Camsap3,Capn2,Capza2,Cav3,Ccser2,Cdh1,Cgn,Coro2a,Diap1,Dixdc1,Dlg5,Dync1i1,Epb4.1l4a,Epb4.1l4b,Epb4.1l5,Eps8,Eps8l2,Ermn,Ezr,Fam101b,Farp1,Fmn1,Fmn2,Hip1r,Hpca,Jakmip1,Kcne1,Kcnn2,Kif13a,Map1a,Map6,Med28,Micall2,Mlph,Myh14,Myo3b,Myo7a,Nrcam,Ogg1,Phactr1,Plec,Prom1,Psrc1,Ptpn3,Shroom3,Slc26a5,Spire2,Sptb,Tbcd,Tnni2,Tnnt2,Trim2,Triobp,Trpv4,Wdr1,Wipf2
GO Molecular Function	GO:0030234	enzyme regulator activity	5	3.38e-20	1.18e-16	2.36e-17	1.78	155	276	0.0723	0.129	5	2.69e-07	0.00094	0.000188	1.66	62.2	103	900	0.068	0.114	uc007ahn.1,uc007aho.1,uc007ahp.1,uc007apf.1,uc007apg.1,uc007aph.1,uc007api.1,uc007brb.2,uc007bux.2,uc007byi.1,uc007byk.1,uc007cha.1,uc007chb.1,uc007dof.2,uc007emn.1,uc007emo.1,uc007ezl.1,uc007gha.2,uc007ghb.2,uc007hfl.2,uc007hfm.2,uc007hgf.2,uc007hgg.2,uc007hgh.2,uc007ixy.2,uc007ixz.2,uc007iya.1,uc007iyb.2,uc007iyc.1,uc007iyd.2,uc007iye.2,uc007jvh.1,uc007jvi.1,uc007jvj.1,uc007jvk.1,uc007jvl.1,uc0…	4930474N05Rik,A2m,Adrb1,Alox5ap,Als2cl,Anxa1,Apba3,Arap1,Arap2,Arfgef1,Arhgap12,Arhgap21,Arhgap27,Arhgap30,Arhgap32,Arhgap40,Arhgap5,Arhgap8,Arhgef16,Arhgef18,Arhgef19,Arhgef4,Arhgef5,BC048546,C3,C4b,Cables1,Cables2,Camk2n1,Cd24a,Cdkn1a,Cdkn1c,Cdkn2a,Cdkn2b,Cdkn2d,D10Bwg1379e,Dennd2d,Dock3,Farp1,Grem1,Iqgap2,Lrp6,Mcf2l,Mink1,Mon2,Mug1,Naip1,Net1,Noxa1,Noxo1,Pak2,Pcolce2,Pebp1,Phactr1,Pkig,Plce1,P…
GO Molecular Function	GO:0008289	lipid binding	6	1.56e-19	5.43e-16	9.05e-17	1.81	139	253	0.0651	0.118	4	2.62e-07	0.000913	0.000228	1.76	48.4	85	700	0.0561	0.121	uc007apf.1,uc007apg.1,uc007aph.1,uc007api.1,uc007apk.2,uc007apl.1,uc007byi.1,uc007byk.1,uc007cpu.2,uc007cpv.2,uc007cpx.2,uc007etz.2,uc007eua.2,uc007eub.2,uc007gwu.1,uc007gwv.1,uc007inq.1,uc007inr.1,uc007kew.2,uc007kex.2,uc007kfg.2,uc007kyu.2,uc007kyv.2,uc007kyw.2,uc007kyx.2,uc007kyy.2,uc007kyz.2,uc007lfz.2,uc007lga.2,uc007lgb.2,uc007lgk.1,uc007lgl.1,uc007lgm.1,uc007lgn.1,uc007lhx.1,uc007lhy.1,uc0…	Acot11,Alox5ap,Amer3,Anxa1,Apol7a,Arap1,Arap2,Arhgap12,Arhgap21,Arhgap27,Arhgap32,Arhgef16,Arhgef18,Arhgef19,Arhgef4,Arhgef5,Bdh1,Bspry,Cadps2,Chmp3,Clint1,Clvs1,Clvs2,Cnksr1,Crabp2,Cyp21a1,Dbil5,Doc2b,Dok7,Eea1,Epn3,F3,Fabp4,Fabp9,Farp1,Fermt1,Golph3,Grb7,Hip1r,Itpr3,Lyn,Mal,Mbl1,Mcf2l,Net1,Noxo1,Osbpl10,Osbpl1a,Osbpl3,Pclo,Pebp1,Plcd3,Plch1,Plch2,Plek2,Plekha6,Plekha7,Plekhb2,Plekhg3,Plekhg6,Pl…
GO Molecular Function	GO:0019904	protein domain specific binding	7	4.52e-19	1.58e-15	2.26e-16	2	96	192	0.0448	0.0896	3	1.4e-07	0.000487	0.000162	1.99	31.7	63	459	0.0416	0.137	uc007apf.1,uc007apg.1,uc007aph.1,uc007api.1,uc007bpz.1,uc007bqa.1,uc007bxc.3,uc007bxd.3,uc007bxe.3,uc007bxf.3,uc007bxg.3,uc007bxh.3,uc007ciw.2,uc007cix.2,uc007ciy.2,uc007dyc.1,uc007dyd.1,uc007hfb.1,uc007jsb.2,uc007jsc.2,uc007kew.2,uc007kex.2,uc007kyu.2,uc007kyv.2,uc007kyw.2,uc007kyx.2,uc007kyy.2,uc007kyz.2,uc007lhx.1,uc007lhy.1,uc007lhz.2,uc007lia.1,uc007lug.1,uc007mit.1,uc007nni.1,uc007nnj.1,uc0…	Arhgap27,Arhgap5,Arhgef16,Arhgef4,Bhlhe40,Cabyr,Cblc,Ccdc6,Ccdc88c,Cd2ap,Cdh1,Cftr,Ctnnd1,Cxadr,Cyba,Dap,Dixdc1,Dlx5,Dock3,Dpysl3,Dtx1,Epb4.1l5,Epha4,Epn3,Fmn1,Fzd10,Fzd2,Grasp,Hcls1,Hmga2,Hmgb2,Ica1,Igsf5,Ikbkg,Inpp5d,Llgl2,Lnx1,Lnx2,Lrp2,Lyn,Mpp5,Mrpl17,Myo7a,Nod1,Noxa1,Pag1,Pdzk1,Plscr3,Pmepa1,Ppargc1b,Ptpn22,Rab27b,Rara,Rph3al,Senp2,Sfn,Sfrp2,Sh3bgrl2,Skil,Smo,Tnk2,Trp53bp2,Trpv4
[truncated: 8,045 more rows]

## Sheet: GREAT E3.5 downreg.csv
GREAT Gene ontology annotation terms for genes down-regulated in E3.5 aged uteri
[truncated: 8,044 more rows]

## Sheet: DAVID E11.5 upregulated
DAVID Gene ontology annotation terms for genes up-regulated in E11.5 deciduas of conceptuses developed in aged females
[truncated: 1,484 more rows]

## Sheet: DAVID E11.5 downregulated
DAVID Gene ontology annotation terms for genes down-regulated in E11.5 deciduas of conceptuses developed in aged females
[truncated: 1,058 more rows]

[truncated: 2 more sheets: GREAT E11.5 upregulated, GREAT E11.5 downregulated]
