# Supplementary material for: Decidualisation and placentation defects are a major cause of age-related reproductive decline
Source: Nat Commun. 2017 Sep 5;8:352. doi: 10.1038/s41467-017-00308-x (PMC5585348; doi:10.1038/s41467-017-00308-x)
Supplement: Supplementary file 3 — Supplementary Data 3 [file 41467_2017_308_MOESM3_ESM.xls]

## Sheet: DESeq2_and_IntDiffp<0.05
75 genes dysregulated in E3.5 uteri with age, called by both DESeq2 and Intensity Difference filter
Probe	Description	log2 fold change
Ttr	transthyretin [Source:MGI Symbol;Acc:MGI:98865]	-5.21427
Ndp	Norrie disease (pseudoglioma) (human) [Source:MGI Symbol;Acc:MGI:102570]	-4.31828
Cxcl15	chemokine (C-X-C motif) ligand 15 [Source:MGI Symbol;Acc:MGI:1339941]	-3.60409
Fst	follistatin [Source:MGI Symbol;Acc:MGI:95586]	-3.51372
Lamc3	laminin gamma 3 [Source:MGI Symbol;Acc:MGI:1344394]	-3.4413
Mest	mesoderm specific transcript [Source:MGI Symbol;Acc:MGI:96968]	-3.38407
Mtap2	microtubule-associated protein 2 [Source:MGI Symbol;Acc:MGI:97175]	-2.93303
Tex15	testis expressed gene 15 [Source:MGI Symbol;Acc:MGI:1934816]	-2.77561
Tmem132c	transmembrane protein 132C [Source:MGI Symbol;Acc:MGI:2443061]	-2.74899
F2r	coagulation factor II (thrombin) receptor [Source:MGI Symbol;Acc:MGI:101802]	-2.68843
Col15a1	collagen, type XV, alpha 1 [Source:MGI Symbol;Acc:MGI:88449]	-2.59549
Apcdd1	adenomatosis polyposis coli down-regulated 1 [Source:MGI Symbol;Acc:MGI:3513977]	-2.49667
Pdgfra	platelet derived growth factor receptor, alpha polypeptide [Source:MGI Symbol;Acc:MGI:97530]	-2.37155
Hand2	heart and neural crest derivatives expressed transcript 2 [Source:MGI Symbol;Acc:MGI:103580]	-2.34611
Serpine2	serine (or cysteine) peptidase inhibitor, clade E, member 2 [Source:MGI Symbol;Acc:MGI:101780]	-2.31181
Lrrc17	leucine rich repeat containing 17 [Source:MGI Symbol;Acc:MGI:1921761]	-2.30935
Vcan	versican [Source:MGI Symbol;Acc:MGI:102889]	-2.30838
Osr2	odd-skipped related 2 (Drosophila) [Source:MGI Symbol;Acc:MGI:1930813]	-2.24638
Mmp2	matrix metallopeptidase 2 [Source:MGI Symbol;Acc:MGI:97009]	-1.9851
Cd34	CD34 antigen [Source:MGI Symbol;Acc:MGI:88329]	-1.91357
Fbn1	fibrillin 1 [Source:MGI Symbol;Acc:MGI:95489]	-1.86418
C2	complement component 2 (within H-2S) [Source:MGI Symbol;Acc:MGI:88226]	-0.760246
Cdkl1	cyclin-dependent kinase-like 1 (CDC2-related kinase) [Source:MGI Symbol;Acc:MGI:1918341]	1.93299
Gm20547	predicted gene 20547 [Source:MGI Symbol;Acc:MGI:5142012]	2.0159
Krt7	keratin 7 [Source:MGI Symbol;Acc:MGI:96704]	2.06203
Slc28a3	solute carrier family 28 (sodium-coupled nucleoside transporter), member 3 [Source:MGI Symbol;Acc:MGI:2137361]	2.20022
Cp	ceruloplasmin [Source:MGI Symbol;Acc:MGI:88476]	2.28433
Klf4	Kruppel-like factor 4 (gut) [Source:MGI Symbol;Acc:MGI:1342287]	2.33457
Myh14	myosin, heavy polypeptide 14 [Source:MGI Symbol;Acc:MGI:1919210]	2.37838
Dhcr24	24-dehydrocholesterol reductase [Source:MGI Symbol;Acc:MGI:1922004]	2.38752
Gpr128	G protein-coupled receptor 128 [Source:MGI Symbol;Acc:MGI:2441732]	2.42454
Bhlhe40	basic helix-loop-helix family, member e40 [Source:MGI Symbol;Acc:MGI:1097714]	2.43631
Elf3	E74-like factor 3 [Source:MGI Symbol;Acc:MGI:1101781]	2.50093
Bcat1	branched chain aminotransferase 1, cytosolic [Source:MGI Symbol;Acc:MGI:104861]	2.58098
Cfi	complement component factor i [Source:MGI Symbol;Acc:MGI:105937]	2.88629
Galnt3	No description	2.91687
Myb	myeloblastosis oncogene [Source:MGI Symbol;Acc:MGI:97249]	2.92232
Fut9	fucosyltransferase 9 [Source:MGI Symbol;Acc:MGI:1330859]	2.93964
Mal2	mal, T cell differentiation protein 2 [Source:MGI Symbol;Acc:MGI:2146021]	2.9503
Lad1	ladinin [Source:MGI Symbol;Acc:MGI:109343]	3.00081
Cfb	complement factor B [Source:MGI Symbol;Acc:MGI:105975]	3.04973
Greb1	gene regulated by estrogen in breast cancer protein [Source:MGI Symbol;Acc:MGI:2149712]	3.06141
Fcgbp	Fc fragment of IgG binding protein [Source:MGI Symbol;Acc:MGI:2444336]	3.11788
Apobr	apolipoprotein B receptor [Source:MGI Symbol;Acc:MGI:2176230]	3.30643
C2	complement component 2 (within H-2S) [Source:MGI Symbol;Acc:MGI:88226]	3.33549
Slc7a11	solute carrier family 7 (cationic amino acid transporter, y+ system), member 11 [Source:MGI Symbol;Acc:MGI:1347355]	3.45778
Inhbb	inhibin beta-B [Source:MGI Symbol;Acc:MGI:96571]	3.47355
Cftr	cystic fibrosis transmembrane conductance regulator homolog [Source:MGI Symbol;Acc:MGI:88388]	3.48528
Cbr2	carbonyl reductase 2 [Source:MGI Symbol;Acc:MGI:107200]	3.53364
5730469M10Rik	RIKEN cDNA 5730469M10 gene [Source:MGI Symbol;Acc:MGI:1917814]	3.53757
Slc40a1	solute carrier family 40 (iron-regulated transporter), member 1 [Source:MGI Symbol;Acc:MGI:1315204]	3.54357
Tacstd2	tumor-associated calcium signal transducer 2 [Source:MGI Symbol;Acc:MGI:1861606]	3.59536
Mycn	v-myc myelocytomatosis viral related oncogene, neuroblastoma derived (avian) [Source:MGI Symbol;Acc:MGI:97357]	3.64196
Alpl	alkaline phosphatase, liver/bone/kidney [Source:MGI Symbol;Acc:MGI:87983]	3.66902
Egfl6	EGF-like-domain, multiple 6 [Source:MGI Symbol;Acc:MGI:1858599]	3.82473
Sprr2f	small proline-rich protein 2F [Source:MGI Symbol;Acc:MGI:1330349]	3.82869
Slc27a2	solute carrier family 27 (fatty acid transporter), member 2 [Source:MGI Symbol;Acc:MGI:1347099]	3.95152
Abp1	amiloride binding protein 1 (amine oxidase, copper-containing) [Source:MGI Symbol;Acc:MGI:1923757]	3.9688
Foxc1	forkhead box C1 [Source:MGI Symbol;Acc:MGI:1347466]	3.9708
Padi2	peptidyl arginine deiminase, type II [Source:MGI Symbol;Acc:MGI:1338892]	4.07958
Arg1	arginase, liver [Source:MGI Symbol;Acc:MGI:88070]	4.27714
Ccl28	chemokine (C-C motif) ligand 28 [Source:MGI Symbol;Acc:MGI:1861731]	4.30085
H60c	histocompatibility 60c [Source:MGI Symbol;Acc:MGI:3774845]	4.59905
Bcl2l15	BCLl2-like 15 [Source:MGI Symbol;Acc:MGI:2685412]	4.61507
Sftpd	surfactant associated protein D [Source:MGI Symbol;Acc:MGI:109515]	4.70285
Unc5cl	unc-5 homolog C (C. elegans)-like [Source:MGI Symbol;Acc:MGI:1923839]	4.7528
Padi1	peptidyl arginine deiminase, type I [Source:MGI Symbol;Acc:MGI:1338893]	4.89507
Muc4	mucin 4 [Source:MGI Symbol;Acc:MGI:2153525]	4.92281
Muc20	mucin 20 [Source:MGI Symbol;Acc:MGI:2385039]	5.17743
Prap1	proline-rich acidic protein 1 [Source:MGI Symbol;Acc:MGI:893573]	5.44252
Ltf	lactotransferrin [Source:MGI Symbol;Acc:MGI:96837]	5.4866
Crabp2	cellular retinoic acid binding protein II [Source:MGI Symbol;Acc:MGI:88491]	5.56262
Uox	urate oxidase [Source:MGI Symbol;Acc:MGI:98907]	5.65047
Add2	adducin 2 (beta) [Source:MGI Symbol;Acc:MGI:87919]	5.7117
Ppp1r1b	protein phosphatase 1, regulatory (inhibitor) subunit 1B [Source:MGI Symbol;Acc:MGI:94860]	6.37288

## Sheet: DESeq2_or_IntDiffp<0.05
1692 genes dysregulated in E3.5 uteri with age, called by either DESeq2 or Intensity Difference filter
Probe	Description	Log2 fold change
Npl	N-acetylneuraminate pyruvate lyase [Source:MGI Symbol;Acc:MGI:1921341]	-6.35084
Areg	amphiregulin [Source:MGI Symbol;Acc:MGI:88068]	-6.07238
Ugt2a1	UDP glucuronosyltransferase 2 family, polypeptide A1 [Source:MGI Symbol;Acc:MGI:2149905]	-5.81432
Coch	coagulation factor C homolog (Limulus polyphemus) [Source:MGI Symbol;Acc:MGI:1278313]	-5.62355
Spink3	serine peptidase inhibitor, Kazal type 3 [Source:MGI Symbol;Acc:MGI:106202]	-5.60429
Cyp1b1	cytochrome P450, family 1, subfamily b, polypeptide 1 [Source:MGI Symbol;Acc:MGI:88590]	-5.59983
Slc5a11	solute carrier family 5 (sodium/glucose cotransporter), member 11 [Source:MGI Symbol;Acc:MGI:1919316]	-5.48121
Pla2g10	phospholipase A2, group X [Source:MGI Symbol;Acc:MGI:1347522]	-5.29701
Ttr	transthyretin [Source:MGI Symbol;Acc:MGI:98865]	-5.21427
Fam83a	family with sequence similarity 83, member A [Source:MGI Symbol;Acc:MGI:2447773]	-4.96881
Car4	carbonic anhydrase 4 [Source:MGI Symbol;Acc:MGI:1096574]	-4.88965
Maob	monoamine oxidase B [Source:MGI Symbol;Acc:MGI:96916]	-4.8717
Akr1d1	aldo-keto reductase family 1, member D1 [Source:MGI Symbol;Acc:MGI:2384785]	-4.71711
Slc13a5	solute carrier family 13 (sodium-dependent citrate transporter), member 5 [Source:MGI Symbol;Acc:MGI:3037150]	-4.5593
9030622O22Rik	RIKEN cDNA 9030622O22 gene [Source:MGI Symbol;Acc:MGI:1918820]	-4.54603
Epha8	Eph receptor A8 [Source:MGI Symbol;Acc:MGI:109378]	-4.48631
Pga5	pepsinogen 5, group I [Source:MGI Symbol;Acc:MGI:1915935]	-4.36466
Grem1	gremlin 1 [Source:MGI Symbol;Acc:MGI:1344337]	-4.35641
Lef1	lymphoid enhancer binding factor 1 [Source:MGI Symbol;Acc:MGI:96770]	-4.35349
Ndp	Norrie disease (pseudoglioma) (human) [Source:MGI Symbol;Acc:MGI:102570]	-4.31828
Cyp3a59	cytochrome P450, subfamily 3A, polypeptide 59 [Source:MGI Symbol;Acc:MGI:3769707]	-4.29022
Rims3	regulating synaptic membrane exocytosis 3 [Source:MGI Symbol;Acc:MGI:2443331]	-4.28818
Lrp2	low density lipoprotein receptor-related protein 2 [Source:MGI Symbol;Acc:MGI:95794]	-4.1285
Has2	hyaluronan synthase 2 [Source:MGI Symbol;Acc:MGI:107821]	-4.11048
Cyp3a25	cytochrome P450, family 3, subfamily a, polypeptide 25 [Source:MGI Symbol;Acc:MGI:1930638]	-4.08423
Dlk1	delta-like 1 homolog (Drosophila) [Source:MGI Symbol;Acc:MGI:94900]	-4.01444
Ptch2	patched homolog 2 [Source:MGI Symbol;Acc:MGI:1095405]	-3.96605
Il13ra2	interleukin 13 receptor, alpha 2 [Source:MGI Symbol;Acc:MGI:1277954]	-3.83933
Jam2	junction adhesion molecule 2 [Source:MGI Symbol;Acc:MGI:1933820]	-3.83569
Cwh43	cell wall biogenesis 43 C-terminal homolog (S. cerevisiae) [Source:MGI Symbol;Acc:MGI:2444131]	-3.78395
Nap1l2	nucleosome assembly protein 1-like 2 [Source:MGI Symbol;Acc:MGI:106654]	-3.7227
Gm17080	predicted gene 17080 [Source:MGI Symbol;Acc:MGI:4937907]	-3.69006
Cxcl15	chemokine (C-X-C motif) ligand 15 [Source:MGI Symbol;Acc:MGI:1339941]	-3.60409
Gm694	predicted gene 694 [Source:MGI Symbol;Acc:MGI:2685540]	-3.55483
Fst	follistatin [Source:MGI Symbol;Acc:MGI:95586]	-3.51372
Gm765	predicted gene 765 [Source:MGI Symbol;Acc:MGI:2685611]	-3.49539
Rgs6	regulator of G-protein signaling 6 [Source:MGI Symbol;Acc:MGI:1354730]	-3.48716
Dner	delta/notch-like EGF-related receptor [Source:MGI Symbol;Acc:MGI:2152889]	-3.44825
Lamc3	laminin gamma 3 [Source:MGI Symbol;Acc:MGI:1344394]	-3.4413
Lrrc7	leucine rich repeat containing 7 [Source:MGI Symbol;Acc:MGI:2676665]	-3.43467
Cxxc4	CXXC finger 4 [Source:MGI Symbol;Acc:MGI:2442112]	-3.41477
Ereg	epiregulin [Source:MGI Symbol;Acc:MGI:107508]	-3.41386
Mest	mesoderm specific transcript [Source:MGI Symbol;Acc:MGI:96968]	-3.38407
2900011O08Rik	RIKEN cDNA 2900011O08 gene [Source:MGI Symbol;Acc:MGI:1914504]	-3.38208
Frmd3	FERM domain containing 3 [Source:MGI Symbol;Acc:MGI:2442466]	-3.3816
Slc2a3	solute carrier family 2 (facilitated glucose transporter), member 3 [Source:MGI Symbol;Acc:MGI:95757]	-3.316
Cldn9	claudin 9 [Source:MGI Symbol;Acc:MGI:1913100]	-3.29325
Gm13613	predicted gene 13613 [Source:MGI Symbol;Acc:MGI:3650687]	-3.27623
Wfdc3	WAP four-disulfide core domain 3 [Source:MGI Symbol;Acc:MGI:1923897]	-3.2633
Cecr2	cat eye syndrome chromosome region, candidate 2 homolog (human) [Source:MGI Symbol;Acc:MGI:1923799]	-3.2432
Mme	membrane metallo endopeptidase [Source:MGI Symbol;Acc:MGI:97004]	-3.20477
Ahrr	aryl-hydrocarbon receptor repressor [Source:MGI Symbol;Acc:MGI:1333776]	-3.19731
Slc6a2	solute carrier family 6 (neurotransmitter transporter, noradrenalin), member 2 [Source:MGI Symbol;Acc:MGI:1270850]	-3.18792
Kcng4	potassium voltage-gated channel, subfamily G, member 4 [Source:MGI Symbol;Acc:MGI:1913983]	-3.17438
B3gnt5	UDP-GlcNAc:betaGal beta-1,3-N-acetylglucosaminyltransferase 5 [Source:MGI Symbol;Acc:MGI:2137302]	-3.16624
Irg1	immunoresponsive gene 1 [Source:MGI Symbol;Acc:MGI:103206]	-3.15701
Gm11541	predicted gene 11541 [Source:MGI Symbol;Acc:MGI:3650066]	-3.1445
Krt222	keratin 222 [Source:MGI Symbol;Acc:MGI:2442728]	-3.13713
Htr1b	5-hydroxytryptamine (serotonin) receptor 1B [Source:MGI Symbol;Acc:MGI:96274]	-3.13431
Hoxa11as	HOXA11 antisense RNA (non-protein coding) [Source:MGI Symbol;Acc:MGI:107208]	-3.11471
Wfdc1	WAP four-disulfide core domain 1 [Source:MGI Symbol;Acc:MGI:1915116]	-3.09946
Pkdcc	protein kinase domain containing, cytoplasmic [Source:MGI Symbol;Acc:MGI:2147077]	-3.09745
2810410L24Rik	RIKEN cDNA 2810410L24 gene [Source:MGI Symbol;Acc:MGI:1923627]	-3.07786
Krt23	keratin 23 [Source:MGI Symbol;Acc:MGI:2148866]	-3.07048
Fam196b	family with sequence similarity 196, member B [Source:MGI Symbol;Acc:MGI:3643491]	-3.05573
Slitrk6	SLIT and NTRK-like family, member 6 [Source:MGI Symbol;Acc:MGI:2443198]	-3.02185
Kcnip1	Kv channel-interacting protein 1 [Source:MGI Symbol;Acc:MGI:1917607]	-3.00873
Tbata	thymus, brain and testes associated [Source:MGI Symbol;Acc:MGI:1923820]	-3.00793
Camk4	calcium/calmodulin-dependent protein kinase IV [Source:MGI Symbol;Acc:MGI:88258]	-3.00509
Prkag3	protein kinase, AMP-activated, gamma 3 non-catatlytic subunit [Source:MGI Symbol;Acc:MGI:1891343]	-2.99209
Npas3	neuronal PAS domain protein 3 [Source:MGI Symbol;Acc:MGI:1351610]	-2.97966
Klrc2	killer cell lectin-like receptor subfamily C, member 2 [Source:MGI Symbol;Acc:MGI:1336162]	-2.96575
Acot7	acyl-CoA thioesterase 7 [Source:MGI Symbol;Acc:MGI:1917275]	-2.93565
Mtap2	microtubule-associated protein 2 [Source:MGI Symbol;Acc:MGI:97175]	-2.93303
Syn2	synapsin II [Source:MGI Symbol;Acc:MGI:103020]	-2.92272
Tmod2	tropomodulin 2 [Source:MGI Symbol;Acc:MGI:1355335]	-2.91111
Klra1	killer cell lectin-like receptor, subfamily A, member 1 [Source:MGI Symbol;Acc:MGI:101907]	-2.90149
Dmkn	dermokine [Source:MGI Symbol;Acc:MGI:1920962]	-2.90001
Kcna6	potassium voltage-gated channel, shaker-related, subfamily, member 6 [Source:MGI Symbol;Acc:MGI:96663]	-2.89402
Olfr558	olfactory receptor 558 [Source:MGI Symbol;Acc:MGI:3030392]	-2.88164
Adamts20	a disintegrin-like and metallopeptidase (reprolysin type) with thrombospondin type 1 motif, 20 [Source:MGI Symbol;Acc:MGI:2660628]	-2.86246
Slc38a5	solute carrier family 38, member 5 [Source:MGI Symbol;Acc:MGI:2148066]	-2.85724
Amhr2	anti-Mullerian hormone type 2 receptor [Source:MGI Symbol;Acc:MGI:105062]	-2.85431
Xcl1	chemokine (C motif) ligand 1 [Source:MGI Symbol;Acc:MGI:104593]	-2.83299
Spo11	sporulation protein, meiosis-specific, SPO11 homolog (S. cerevisiae) [Source:MGI Symbol;Acc:MGI:1349669]	-2.82474
4930545L23Rik	RIKEN cDNA 4930545L23 gene [Source:MGI Symbol;Acc:MGI:1926055]	-2.79672
Angptl7	angiopoietin-like 7 [Source:MGI Symbol;Acc:MGI:3605801]	-2.79398
Cpa1	carboxypeptidase A1, pancreatic [Source:MGI Symbol;Acc:MGI:88478]	-2.79255
Ctsd	cathepsin D [Source:MGI Symbol;Acc:MGI:88562]	-2.7859
Vsig2	V-set and immunoglobulin domain containing 2 [Source:MGI Symbol;Acc:MGI:1928009]	-2.78583
Cd160	CD160 antigen [Source:MGI Symbol;Acc:MGI:1860383]	-2.78328
Gm15612	predicted gene 15612 [Source:MGI Symbol;Acc:MGI:3641714]	-2.77842
Tex15	testis expressed gene 15 [Source:MGI Symbol;Acc:MGI:1934816]	-2.77561
Crispld1	cysteine-rich secretory protein LCCL domain containing 1 [Source:MGI Symbol;Acc:MGI:1934666]	-2.75978
Tmem132c	transmembrane protein 132C [Source:MGI Symbol;Acc:MGI:2443061]	-2.74899
Slc47a2	solute carrier family 47, member 2 [Source:MGI Symbol;Acc:MGI:3588190]	-2.73877
Kcnj3	potassium inwardly-rectifying channel, subfamily J, member 3 [Source:MGI Symbol;Acc:MGI:104742]	-2.72419
Rgs2	regulator of G-protein signaling 2 [Source:MGI Symbol;Acc:MGI:1098271]	-2.71871
Tm4sf1	transmembrane 4 superfamily member 1 [Source:MGI Symbol;Acc:MGI:104678]	-2.7187
Vit	vitrin [Source:MGI Symbol;Acc:MGI:1921449]	-2.71629
B3gnt4	UDP-GlcNAc:betaGal beta-1,3-N-acetylglucosaminyltransferase 4 [Source:MGI Symbol;Acc:MGI:2680208]	-2.71309
Cd83	CD83 antigen [Source:MGI Symbol;Acc:MGI:1328316]	-2.70538
Ihh	Indian hedgehog [Source:MGI Symbol;Acc:MGI:96533]	-2.7012
Efhc2	EF-hand domain (C-terminal) containing 2 [Source:MGI Symbol;Acc:MGI:1921655]	-2.69851
Prr5l	proline rich 5 like [Source:MGI Symbol;Acc:MGI:1919696]	-2.69697
F2r	coagulation factor II (thrombin) receptor [Source:MGI Symbol;Acc:MGI:101802]	-2.68843
Gpr174	G protein-coupled receptor 174 [Source:MGI Symbol;Acc:MGI:2685222]	-2.67262
Scara5	scavenger receptor class A, member 5 (putative) [Source:MGI Symbol;Acc:MGI:1918395]	-2.67097
E130203B14Rik	RIKEN cDNA E130203B14 gene [Source:MGI Symbol;Acc:MGI:2444633]	-2.65694
Eomes	eomesodermin homolog (Xenopus laevis) [Source:MGI Symbol;Acc:MGI:1201683]	-2.6472
Sh2d1b1	SH2 domain protein 1B1 [Source:MGI Symbol;Acc:MGI:1349420]	-2.64719
Abcd2	ATP-binding cassette, sub-family D (ALD), member 2 [Source:MGI Symbol;Acc:MGI:1349467]	-2.64255
Gm11626	predicted gene 11626 [Source:MGI Symbol;Acc:MGI:3699632]	-2.63411
Ntn3	netrin 3 [Source:MGI Symbol;Acc:MGI:1341188]	-2.62814
Ednrb	endothelin receptor type B [Source:MGI Symbol;Acc:MGI:102720]	-2.62575
Pcdhb6	protocadherin beta 6 [Source:MGI Symbol;Acc:MGI:2136740]	-2.62228
Klre1	killer cell lectin-like receptor family E member 1 [Source:MGI Symbol;Acc:MGI:2662547]	-2.6185
Aplnr	apelin receptor [Source:MGI Symbol;Acc:MGI:1346086]	-2.61564
Ankfn1	ankyrin-repeat and fibronectin type III domain containing 1 [Source:MGI Symbol;Acc:MGI:2686021]	-2.61402
Gzma	granzyme A [Source:MGI Symbol;Acc:MGI:109266]	-2.6135
Gli1	GLI-Kruppel family member GLI1 [Source:MGI Symbol;Acc:MGI:95727]	-2.6114
Masp1	mannan-binding lectin serine peptidase 1 [Source:MGI Symbol;Acc:MGI:88492]	-2.60806
4932418E24Rik	RIKEN cDNA 4932418E24 gene [Source:MGI Symbol;Acc:MGI:3045295]	-2.60667
Prph	peripherin [Source:MGI Symbol;Acc:MGI:97774]	-2.60464
Gnai1	guanine nucleotide binding protein (G protein), alpha inhibiting 1 [Source:MGI Symbol;Acc:MGI:95771]	-2.59888
Dpysl4	dihydropyrimidinase-like 4 [Source:MGI Symbol;Acc:MGI:1349764]	-2.59651
Col15a1	collagen, type XV, alpha 1 [Source:MGI Symbol;Acc:MGI:88449]	-2.59549
Klra7	killer cell lectin-like receptor, subfamily A, member 7 [Source:MGI Symbol;Acc:MGI:101901]	-2.57547
Gm14396	predicted gene 14396 [Source:MGI Symbol;Acc:MGI:3649369]	-2.57398
Gm53	predicted gene 53 [Source:MGI Symbol;Acc:MGI:2684899]	-2.57374
Hoxa10	homeobox A10 [Source:MGI Symbol;Acc:MGI:96171]	-2.55547
Slc13a3	solute carrier family 13 (sodium-dependent dicarboxylate transporter), member 3 [Source:MGI Symbol;Acc:MGI:2149635]	-2.54881
Klri2	killer cell lectin-like receptor family I member 2 [Source:MGI Symbol;Acc:MGI:2443965]	-2.53971
Steap4	STEAP family member 4 [Source:MGI Symbol;Acc:MGI:1923560]	-2.53038
Tmem26	transmembrane protein 26 [Source:MGI Symbol;Acc:MGI:2143537]	-2.51165
Lama2	laminin, alpha 2 [Source:MGI Symbol;Acc:MGI:99912]	-2.50091
Apcdd1	adenomatosis polyposis coli down-regulated 1 [Source:MGI Symbol;Acc:MGI:3513977]	-2.49667
AC152451.1	uncharacterized protein LOC268595 [Source:RefSeq peptide;Acc:NP_001239437]	-2.47657
Igfbp3	insulin-like growth factor binding protein 3 [Source:MGI Symbol;Acc:MGI:96438]	-2.47318
Ptgfr	prostaglandin F receptor [Source:MGI Symbol;Acc:MGI:97796]	-2.4726
Klhl38	kelch-like 38 (Drosophila) [Source:MGI Symbol;Acc:MGI:3045310]	-2.47
H19	H19 fetal liver mRNA [Source:MGI Symbol;Acc:MGI:95891]	-2.45706
Nid1	nidogen 1 [Source:MGI Symbol;Acc:MGI:97342]	-2.44191
Cdh5	cadherin 5 [Source:MGI Symbol;Acc:MGI:105057]	-2.43996
Rgs5	regulator of G-protein signaling 5 [Source:MGI Symbol;Acc:MGI:1098434]	-2.43908
6430704M03Rik	RIKEN cDNA 6430704M03 gene [Source:MGI Symbol;Acc:MGI:2442704]	-2.43374
Col18a1	collagen, type XVIII, alpha 1 [Source:MGI Symbol;Acc:MGI:88451]	-2.4281
Hoxa11	homeobox A11 [Source:MGI Symbol;Acc:MGI:96172]	-2.4225
Islr2	immunoglobulin superfamily containing leucine-rich repeat 2 [Source:MGI Symbol;Acc:MGI:2444277]	-2.41324
Cd177	CD177 antigen [Source:MGI Symbol;Acc:MGI:1916141]	-2.4063
Stac2	SH3 and cysteine rich domain 2 [Source:MGI Symbol;Acc:MGI:2144518]	-2.40267
Odz3	odd Oz/ten-m homolog 3 (Drosophila) [Source:MGI Symbol;Acc:MGI:1345183]	-2.38708
Mt2	metallothionein 2 [Source:MGI Symbol;Acc:MGI:97172]	-2.38553
Dact1	dapper homolog 1, antagonist of beta-catenin (xenopus) [Source:MGI Symbol;Acc:MGI:1891740]	-2.38459
Sell	selectin, lymphocyte [Source:MGI Symbol;Acc:MGI:98279]	-2.38017
Pdgfra	platelet derived growth factor receptor, alpha polypeptide [Source:MGI Symbol;Acc:MGI:97530]	-2.37155
Dcaf12l2	DDB1 and CUL4 associated factor 12-like 2 [Source:MGI Symbol;Acc:MGI:2445178]	-2.36933
Sdk2	sidekick homolog 2 (chicken) [Source:MGI Symbol;Acc:MGI:2443847]	-2.3674
4930583H14Rik	RIKEN cDNA 4930583H14 gene [Source:MGI Symbol;Acc:MGI:1914999]	-2.36404
Gm16229	predicted gene 16229 [Source:MGI Symbol;Acc:MGI:3802021]	-2.364
Klra4	killer cell lectin-like receptor, subfamily A, member 4 [Source:MGI Symbol;Acc:MGI:101904]	-2.35299
Hand2	heart and neural crest derivatives expressed transcript 2 [Source:MGI Symbol;Acc:MGI:103580]	-2.34611
Lipa	lysosomal acid lipase A [Source:MGI Symbol;Acc:MGI:96789]	-2.34506
Lrrc55	leucine rich repeat containing 55 [Source:MGI Symbol;Acc:MGI:2685197]	-2.33825
Nnat	neuronatin [Source:MGI Symbol;Acc:MGI:104716]	-2.33297
Tspan11	tetraspanin 11 [Source:MGI Symbol;Acc:MGI:1915748]	-2.33273
Gm16096	predicted gene 16096 [Source:MGI Symbol;Acc:MGI:3801985]	-2.31933
Serpine2	serine (or cysteine) peptidase inhibitor, clade E, member 2 [Source:MGI Symbol;Acc:MGI:101780]	-2.31181
Lrrc17	leucine rich repeat containing 17 [Source:MGI Symbol;Acc:MGI:1921761]	-2.30935
Vcan	versican [Source:MGI Symbol;Acc:MGI:102889]	-2.30838
Igf1	insulin-like growth factor 1 [Source:MGI Symbol;Acc:MGI:96432]	-2.28872
Kbtbd11	kelch repeat and BTB (POZ) domain containing 11 [Source:MGI Symbol;Acc:MGI:1922151]	-2.27619
Them5	thioesterase superfamily member 5 [Source:MGI Symbol;Acc:MGI:1913448]	-2.2736
Egflam	EGF-like, fibronectin type III and laminin G domains [Source:MGI Symbol;Acc:MGI:2146149]	-2.26805
Ankrd45	ankyrin repeat domain 45 [Source:MGI Symbol;Acc:MGI:1921094]	-2.26219
Gm13659	predicted gene 13659 [Source:MGI Symbol;Acc:MGI:3649761]	-2.26057
Ankrd34a	ankyrin repeat domain 34A [Source:MGI Symbol;Acc:MGI:3617846]	-2.25227
Osr2	odd-skipped related 2 (Drosophila) [Source:MGI Symbol;Acc:MGI:1930813]	-2.24638
Adamts7	a disintegrin-like and metallopeptidase (reprolysin type) with thrombospondin type 1 motif, 7 [Source:MGI Symbol;Acc:MGI:1347346]	-2.2447
Cd93	CD93 antigen [Source:MGI Symbol;Acc:MGI:106664]	-2.22974
Arxes2	adipocyte-related X-chromosome expressed sequence 2 [Source:MGI Symbol;Acc:MGI:1924226]	-2.21637
Hhipl1	hedgehog interacting protein-like 1 [Source:MGI Symbol;Acc:MGI:1919265]	-2.21239
Pcsk5	proprotein convertase subtilisin/kexin type 5 [Source:MGI Symbol;Acc:MGI:97515]	-2.20803
P2ry13	purinergic receptor P2Y, G-protein coupled 13 [Source:MGI Symbol;Acc:MGI:1921441]	-2.18861
Dok2	docking protein 2 [Source:MGI Symbol;Acc:MGI:1332623]	-2.18391
Sh2d2a	SH2 domain protein 2A [Source:MGI Symbol;Acc:MGI:1351596]	-2.18003
Gm216	predicted gene 216 [Source:MGI Symbol;Acc:MGI:2685062]	-2.17711
Slc29a1	solute carrier family 29 (nucleoside transporters), member 1 [Source:MGI Symbol;Acc:MGI:1927073]	-2.16487
Il2rb	interleukin 2 receptor, beta chain [Source:MGI Symbol;Acc:MGI:96550]	-2.16218
Eltd1	EGF, latrophilin seven transmembrane domain containing 1 [Source:MGI Symbol;Acc:MGI:2655562]	-2.15588
Tfap2c	transcription factor AP-2, gamma [Source:MGI Symbol;Acc:MGI:106032]	-2.15297
Col4a6	collagen, type IV, alpha 6 [Source:MGI Symbol;Acc:MGI:2152695]	-2.14431
Ptprz1	protein tyrosine phosphatase, receptor type Z, polypeptide 1 [Source:MGI Symbol;Acc:MGI:97816]	-2.14346
Crabp1	cellular retinoic acid binding protein I [Source:MGI Symbol;Acc:MGI:88490]	-2.14324
Nsg1	neuron specific gene family member 1 [Source:MGI Symbol;Acc:MGI:109149]	-2.1394
BC030500	cDNA sequence BC030500 [Source:MGI Symbol;Acc:MGI:2447770]	-2.12503
Dmc1	DMC1 dosage suppressor of mck1 homolog, meiosis-specific homologous recombination (yeast) [Source:MGI Symbol;Acc:MGI:105393]	-2.11889
Sidt1	SID1 transmembrane family, member 1 [Source:MGI Symbol;Acc:MGI:2443155]	-2.10919
Sorcs2	sortilin-related VPS10 domain containing receptor 2 [Source:MGI Symbol;Acc:MGI:1932289]	-2.10477
Il12rb1	interleukin 12 receptor, beta 1 [Source:MGI Symbol;Acc:MGI:104579]	-2.10152
Rnf112	ring finger protein 112 [Source:MGI Symbol;Acc:MGI:106611]	-2.09458
Myd88	myeloid differentiation primary response gene 88 [Source:MGI Symbol;Acc:MGI:108005]	-2.09072
Clnk	cytokine-dependent hematopoietic cell linker [Source:MGI Symbol;Acc:MGI:1351468]	-2.08699
Igdcc4	immunoglobulin superfamily, DCC subclass, member 4 [Source:MGI Symbol;Acc:MGI:1858497]	-2.07524
Col4a1	collagen, type IV, alpha 1 [Source:MGI Symbol;Acc:MGI:88454]	-2.06944
Klrk1	killer cell lectin-like receptor subfamily K, member 1 [Source:MGI Symbol;Acc:MGI:1196250]	-2.06231
Fads2	fatty acid desaturase 2 [Source:MGI Symbol;Acc:MGI:1930079]	-2.05946
Fam70a	family with sequence similarity 70, member A [Source:MGI Symbol;Acc:MGI:3045722]	-2.05107
Thy1	thymus cell antigen 1, theta [Source:MGI Symbol;Acc:MGI:98747]	-2.05023
Abat	4-aminobutyrate aminotransferase [Source:MGI Symbol;Acc:MGI:2443582]	-2.03491
B3galt1	UDP-Gal:betaGlcNAc beta 1,3-galactosyltransferase, polypeptide 1 [Source:MGI Symbol;Acc:MGI:1349403]	-2.02337
Cd44	CD44 antigen [Source:MGI Symbol;Acc:MGI:88338]	-2.02087
Emid2	EMI domain containing 2 [Source:MGI Symbol;Acc:MGI:2155345]	-2.0145
Parvb	parvin, beta [Source:MGI Symbol;Acc:MGI:2153063]	-2.00682
Gdf10	growth differentiation factor 10 [Source:MGI Symbol;Acc:MGI:95684]	-2.0017
Klrb1f	killer cell lectin-like receptor subfamily B member 1F [Source:MGI Symbol;Acc:MGI:2442965]	-1.99506
Colec12	collectin sub-family member 12 [Source:MGI Symbol;Acc:MGI:2152907]	-1.99435
Heyl	hairy/enhancer-of-split related with YRPW motif-like [Source:MGI Symbol;Acc:MGI:1860511]	-1.99016
Mmp2	matrix metallopeptidase 2 [Source:MGI Symbol;Acc:MGI:97009]	-1.9851
Kcnab2	potassium voltage-gated channel, shaker-related subfamily, beta member 2 [Source:MGI Symbol;Acc:MGI:109239]	-1.98413
Lrrn2	leucine rich repeat protein 2, neuronal [Source:MGI Symbol;Acc:MGI:106037]	-1.98154
Slc1a3	solute carrier family 1 (glial high affinity glutamate transporter), member 3 [Source:MGI Symbol;Acc:MGI:99917]	-1.97764
Gm14230	predicted gene 14230 [Source:MGI Symbol;Acc:MGI:3652157]	-1.96798
Pth1r	parathyroid hormone 1 receptor [Source:MGI Symbol;Acc:MGI:97801]	-1.9661
Gm16119	predicted gene 16119 [Source:MGI Symbol;Acc:MGI:3801877]	-1.96449
Exoc3l	exocyst complex component 3-like [Source:MGI Symbol;Acc:MGI:3041195]	-1.96372
Wdr86	WD repeat domain 86 [Source:MGI Symbol;Acc:MGI:1915466]	-1.96126
Nrgn	neurogranin [Source:MGI Symbol;Acc:MGI:1927184]	-1.96069
Fam55d	family with sequence similarity 55, member D [Source:MGI Symbol;Acc:MGI:1924792]	-1.96019
Dkk3	dickkopf homolog 3 (Xenopus laevis) [Source:MGI Symbol;Acc:MGI:1354952]	-1.95943
Rcn1	reticulocalbin 1 [Source:MGI Symbol;Acc:MGI:104559]	-1.95463
Fscn1	fascin homolog 1, actin bundling protein (Strongylocentrotus purpuratus) [Source:MGI Symbol;Acc:MGI:1352745]	-1.94607
Pcdh19	protocadherin 19 [Source:MGI Symbol;Acc:MGI:2685563]	-1.94509
Vash2	vasohibin 2 [Source:MGI Symbol;Acc:MGI:2444826]	-1.94497
Tek	endothelial-specific receptor tyrosine kinase [Source:MGI Symbol;Acc:MGI:98664]	-1.93927
Tfpi	tissue factor pathway inhibitor [Source:MGI Symbol;Acc:MGI:1095418]	-1.93658
Col14a1	collagen, type XIV, alpha 1 [Source:MGI Symbol;Acc:MGI:1341272]	-1.9304
Gjc1	gap junction protein, gamma 1 [Source:MGI Symbol;Acc:MGI:95718]	-1.92809
Gpr124	G protein-coupled receptor 124 [Source:MGI Symbol;Acc:MGI:1925810]	-1.92307
Ank2	ankyrin 2, brain [Source:MGI Symbol;Acc:MGI:88025]	-1.923
Klrd1	killer cell lectin-like receptor, subfamily D, member 1 [Source:MGI Symbol;Acc:MGI:1196275]	-1.92225
Acta1	actin, alpha 1, skeletal muscle [Source:MGI Symbol;Acc:MGI:87902]	-1.92129
Fam155a	family with sequence similarity 155, member A [Source:MGI Symbol;Acc:MGI:2142765]	-1.91741
Cox4i2	cytochrome c oxidase subunit IV isoform 2 [Source:MGI Symbol;Acc:MGI:2135755]	-1.91569
Cd34	CD34 antigen [Source:MGI Symbol;Acc:MGI:88329]	-1.91357
Dnahc1	dynein, axonemal, heavy chain 1 [Source:MGI Symbol;Acc:MGI:107721]	-1.91275
Sec14l2	SEC14-like 2 (S. cerevisiae) [Source:MGI Symbol;Acc:MGI:1915065]	-1.89763
Daam2	dishevelled associated activator of morphogenesis 2 [Source:MGI Symbol;Acc:MGI:1923691]	-1.8895
Scin	scinderin [Source:MGI Symbol;Acc:MGI:1306794]	-1.8877
Pfn2	profilin 2 [Source:MGI Symbol;Acc:MGI:97550]	-1.88564
Gfra2	glial cell line derived neurotrophic factor family receptor alpha 2 [Source:MGI Symbol;Acc:MGI:1195462]	-1.883
Fam55b	family with sequence similarity 55, member B [Source:MGI Symbol;Acc:MGI:1925502]	-1.88283
Clca5	chloride channel calcium activated 5 [Source:MGI Symbol;Acc:MGI:2139758]	-1.88004
Slc22a3	solute carrier family 22 (organic cation transporter), member 3 [Source:MGI Symbol;Acc:MGI:1333817]	-1.87939
Ndufa4l2	NADH dehydrogenase (ubiquinone) 1 alpha subcomplex, 4-like 2 [Source:MGI Symbol;Acc:MGI:3039567]	-1.87348
Kcnk3	potassium channel, subfamily K, member 3 [Source:MGI Symbol;Acc:MGI:1100509]	-1.86904
Heg1	HEG homolog 1 (zebrafish) [Source:MGI Symbol;Acc:MGI:1924696]	-1.86786
Gamt	guanidinoacetate methyltransferase [Source:MGI Symbol;Acc:MGI:1098221]	-1.86746
Fbn1	fibrillin 1 [Source:MGI Symbol;Acc:MGI:95489]	-1.86418
Fstl1	follistatin-like 1 [Source:MGI Symbol;Acc:MGI:102793]	-1.85845
Ano1	anoctamin 1, calcium activated chloride channel [Source:MGI Symbol;Acc:MGI:2142149]	-1.85739
Fam167b	family with sequence similarity 167, member B [Source:MGI Symbol;Acc:MGI:2668032]	-1.85439
Igfbp4	insulin-like growth factor binding protein 4 [Source:MGI Symbol;Acc:MGI:96439]	-1.8511
Gm17300	predicted gene, 17300 [Source:MGI Symbol;Acc:MGI:4936934]	-1.84612
BC035044	cDNA sequence BC035044 [Source:MGI Symbol;Acc:MGI:2448540]	-1.8405
Tnnt1	troponin T1, skeletal, slow [Source:MGI Symbol;Acc:MGI:1333868]	-1.83933
Cd302	CD302 antigen [Source:MGI Symbol;Acc:MGI:1913455]	-1.83314
Ctgf	connective tissue growth factor [Source:MGI Symbol;Acc:MGI:95537]	-1.8319
Olfml3	olfactomedin-like 3 [Source:MGI Symbol;Acc:MGI:1914877]	-1.82695
Armcx4	armadillo repeat containing, X-linked 4 [Source:MGI Symbol;Acc:MGI:2147887]	-1.82397
Col4a2	collagen, type IV, alpha 2 [Source:MGI Symbol;Acc:MGI:88455]	-1.8225
St6galnac4	ST6 euraminyl-2,3-beta-galactosyl-1,3)-N-acetylgalactosaminide alpha-2,6-sialyltransferase 4 [Source:MGI Symbol;Acc:MGI:1341894]	-1.81923
Btla	B and T lymphocyte associated [Source:MGI Symbol;Acc:MGI:2658978]	-1.81856
Fli1	Friend leukemia integration 1 [Source:MGI Symbol;Acc:MGI:95554]	-1.81398
Cdh11	cadherin 11 [Source:MGI Symbol;Acc:MGI:99217]	-1.81127
Mmp19	matrix metallopeptidase 19 [Source:MGI Symbol;Acc:MGI:1927899]	-1.80885
Gpx7	glutathione peroxidase 7 [Source:MGI Symbol;Acc:MGI:1914555]	-1.80802
Nes	nestin [Source:MGI Symbol;Acc:MGI:101784]	-1.80797
Adam23	a disintegrin and metallopeptidase domain 23 [Source:MGI Symbol;Acc:MGI:1345162]	-1.80635
Sacs	sacsin [Source:MGI Symbol;Acc:MGI:1354724]	-1.80148
Dpf1	D4, zinc and double PHD fingers family 1 [Source:MGI Symbol;Acc:MGI:1352748]	-1.79974
Slc9a5	solute carrier family 9 (sodium/hydrogen exchanger), member 5 [Source:MGI Symbol;Acc:MGI:2685542]	-1.79971
Armcx2	armadillo repeat containing, X-linked 2 [Source:MGI Symbol;Acc:MGI:1914666]	-1.79734
Cd200	CD200 antigen [Source:MGI Symbol;Acc:MGI:1196990]	-1.79041
Pcolce	procollagen C-endopeptidase enhancer protein [Source:MGI Symbol;Acc:MGI:105099]	-1.7842
Tro	trophinin [Source:MGI Symbol;Acc:MGI:1928994]	-1.78282
Calcrl	calcitonin receptor-like [Source:MGI Symbol;Acc:MGI:1926944]	-1.78046
Emid1	EMI domain containing 1 [Source:MGI Symbol;Acc:MGI:2155091]	-1.77944
Eng	endoglin [Source:MGI Symbol;Acc:MGI:95392]	-1.77089
Reck	reversion-inducing-cysteine-rich protein with kazal motifs [Source:MGI Symbol;Acc:MGI:1855698]	-1.75942
Pcdh18	protocadherin 18 [Source:MGI Symbol;Acc:MGI:1920423]	-1.757
Abcc9	ATP-binding cassette, sub-family C (CFTR/MRP), member 9 [Source:MGI Symbol;Acc:MGI:1352630]	-1.75041
Lrp3	low density lipoprotein receptor-related protein 3 [Source:MGI Symbol;Acc:MGI:3584516]	-1.74464
Gdf11	growth differentiation factor 11 [Source:MGI Symbol;Acc:MGI:1338027]	-1.7443
Thsd1	thrombospondin, type I, domain 1 [Source:MGI Symbol;Acc:MGI:1929096]	-1.74215
Klrb1a	killer cell lectin-like receptor subfamily B member 1A [Source:MGI Symbol;Acc:MGI:107540]	-1.73588
Col4a5	collagen, type IV, alpha 5 [Source:MGI Symbol;Acc:MGI:88456]	-1.73433
Hoxd9	homeobox D9 [Source:MGI Symbol;Acc:MGI:96210]	-1.73185
Bahcc1	BAH domain and coiled-coil containing 1 [Source:MGI Symbol;Acc:MGI:2679272]	-1.73133
Lhfp	lipoma HMGIC fusion partner [Source:MGI Symbol;Acc:MGI:1920048]	-1.73057
Shc4	SHC (Src homology 2 domain containing) family, member 4 [Source:MGI Symbol;Acc:MGI:2655364]	-1.72959
Dpysl3	dihydropyrimidinase-like 3 [Source:MGI Symbol;Acc:MGI:1349762]	-1.72664
Sh2b2	SH2B adaptor protein 2 [Source:MGI Symbol;Acc:MGI:1345171]	-1.72517
Armcx6	armadillo repeat containing, X-linked 6 [Source:MGI Symbol;Acc:MGI:2147993]	-1.71256
Cacng7	calcium channel, voltage-dependent, gamma subunit 7 [Source:MGI Symbol;Acc:MGI:1932374]	-1.70807
Ppic	peptidylprolyl isomerase C [Source:MGI Symbol;Acc:MGI:97751]	-1.69154
Lgals1	lectin, galactose binding, soluble 1 [Source:MGI Symbol;Acc:MGI:96777]	-1.69001
Fn1	fibronectin 1 [Source:MGI Symbol;Acc:MGI:95566]	-1.68806
Prss57	protease, serine 57 [Source:MGI Symbol;Acc:MGI:1920356]	-1.68605
Izumo1	izumo sperm-egg fusion 1 [Source:MGI Symbol;Acc:MGI:1920706]	-1.68453
Nr5a2	nuclear receptor subfamily 5, group A, member 2 [Source:MGI Symbol;Acc:MGI:1346834]	-1.68357
Lrp4	low density lipoprotein receptor-related protein 4 [Source:MGI Symbol;Acc:MGI:2442252]	-1.68356
Rasip1	Ras interacting protein 1 [Source:MGI Symbol;Acc:MGI:1917153]	-1.68307
Ankrd33b	ankyrin repeat domain 33B [Source:MGI Symbol;Acc:MGI:1917904]	-1.68228
Col11a1	collagen, type XI, alpha 1 [Source:MGI Symbol;Acc:MGI:88446]	-1.67942
Klhl13	kelch-like 13 (Drosophila) [Source:MGI Symbol;Acc:MGI:1914705]	-1.67871
Dchs1	dachsous 1 (Drosophila) [Source:MGI Symbol;Acc:MGI:2685011]	-1.67358
Arhgap20	Rho GTPase activating protein 20 [Source:MGI Symbol;Acc:MGI:2445175]	-1.67344
Asl	argininosuccinate lyase [Source:MGI Symbol;Acc:MGI:88084]	-1.67245
Pdzrn3	PDZ domain containing RING finger 3 [Source:MGI Symbol;Acc:MGI:1933157]	-1.67232
Lpar4	lysophosphatidic acid receptor 4 [Source:MGI Symbol;Acc:MGI:1925384]	-1.66998
Slc43a3	solute carrier family 43, member 3 [Source:MGI Symbol;Acc:MGI:1931054]	-1.66962
Adamts14	a disintegrin-like and metallopeptidase (reprolysin type) with thrombospondin type 1 motif, 14 [Source:MGI Symbol;Acc:MGI:2179942]	-1.66621
Lipg	lipase, endothelial [Source:MGI Symbol;Acc:MGI:1341803]	-1.66065
Acsl6	acyl-CoA synthetase long-chain family member 6 [Source:MGI Symbol;Acc:MGI:894291]	-1.66021
Mamstr	MEF2 activating motif and SAP domain containing transcriptional regulator [Source:MGI Symbol;Acc:MGI:1921740]	-1.65933
Nid2	nidogen 2 [Source:MGI Symbol;Acc:MGI:1298229]	-1.6557
Tgm1	transglutaminase 1, K polypeptide [Source:MGI Symbol;Acc:MGI:98730]	-1.65144
Klk1	kallikrein 1 [Source:MGI Symbol;Acc:MGI:102850]	-1.64236
Tmem150c	transmembrane protein 150C [Source:MGI Symbol;Acc:MGI:3041258]	-1.64138
Stap1	signal transducing adaptor family member 1 [Source:MGI Symbol;Acc:MGI:1926193]	-1.63696
Adora2b	adenosine A2b receptor [Source:MGI Symbol;Acc:MGI:99403]	-1.63343
Maoa	monoamine oxidase A [Source:MGI Symbol;Acc:MGI:96915]	-1.63015
Hic1	hypermethylated in cancer 1 [Source:MGI Symbol;Acc:MGI:1338010]	-1.62302
Rnf157	ring finger protein 157 [Source:MGI Symbol;Acc:MGI:2442484]	-1.62156
Fign	fidgetin [Source:MGI Symbol;Acc:MGI:1890647]	-1.6208
Fkbp10	FK506 binding protein 10 [Source:MGI Symbol;Acc:MGI:104769]	-1.62042
Adam12	a disintegrin and metallopeptidase domain 12 (meltrin alpha) [Source:MGI Symbol;Acc:MGI:105378]	-1.62004
Kcnab3	potassium voltage-gated channel, shaker-related subfamily, beta member 3 [Source:MGI Symbol;Acc:MGI:1336208]	-1.61793
Adamts12	a disintegrin-like and metallopeptidase (reprolysin type) with thrombospondin type 1 motif, 12 [Source:MGI Symbol;Acc:MGI:2146046]	-1.61788
H2-Ob	histocompatibility 2, O region beta locus [Source:MGI Symbol;Acc:MGI:95925]	-1.6177
Col3a1	collagen, type III, alpha 1 [Source:MGI Symbol;Acc:MGI:88453]	-1.61691
Slmo1	slowmo homolog 1 (Drosophila) [Source:MGI Symbol;Acc:MGI:2442865]	-1.61493
Rab34	RAB34, member of RAS oncogene family [Source:MGI Symbol;Acc:MGI:104606]	-1.61296
Stra6	stimulated by retinoic acid gene 6 [Source:MGI Symbol;Acc:MGI:107742]	-1.61191
Clic6	chloride intracellular channel 6 [Source:MGI Symbol;Acc:MGI:2146607]	-1.61002
Reep1	receptor accessory protein 1 [Source:MGI Symbol;Acc:MGI:1098827]	-1.60168
Cplx2	complexin 2 [Source:MGI Symbol;Acc:MGI:104726]	-1.59958
Coro1a	coronin, actin binding protein 1A [Source:MGI Symbol;Acc:MGI:1345961]	-1.59901
Loxl3	lysyl oxidase-like 3 [Source:MGI Symbol;Acc:MGI:1337004]	-1.5977
Itm2a	integral membrane protein 2A [Source:MGI Symbol;Acc:MGI:107706]	-1.59594
Gja4	gap junction protein, alpha 4 [Source:MGI Symbol;Acc:MGI:95715]	-1.59492
Fcrls	Fc receptor-like S, scavenger receptor [Source:MGI Symbol;Acc:MGI:1933397]	-1.58979
C1qtnf6	C1q and tumor necrosis factor related protein 6 [Source:MGI Symbol;Acc:MGI:1919959]	-1.58563
Xcr1	chemokine (C motif) receptor 1 [Source:MGI Symbol;Acc:MGI:1346338]	-1.58446
Dnm3os	dynamin 3, opposite strand [Source:MGI Symbol;Acc:MGI:3052332]	-1.57869
Kcnj8	potassium inwardly-rectifying channel, subfamily J, member 8 [Source:MGI Symbol;Acc:MGI:1100508]	-1.5761
Gpc1	glypican 1 [Source:MGI Symbol;Acc:MGI:1194891]	-1.57292
Serpinh1	serine (or cysteine) peptidase inhibitor, clade H, member 1 [Source:MGI Symbol;Acc:MGI:88283]	-1.56895
Zap70	zeta-chain (TCR) associated protein kinase [Source:MGI Symbol;Acc:MGI:99613]	-1.56689
Klf8	Kruppel-like factor 8 [Source:MGI Symbol;Acc:MGI:2442430]	-1.56467
Tubb6	tubulin, beta 6 class V [Source:MGI Symbol;Acc:MGI:1915201]	-1.56016
Lepre1	leprecan 1 [Source:MGI Symbol;Acc:MGI:1888921]	-1.55089
Sh3rf2	SH3 domain containing ring finger 2 [Source:MGI Symbol;Acc:MGI:2444628]	-1.53967
Enpep	glutamyl aminopeptidase [Source:MGI Symbol;Acc:MGI:106645]	-1.53563
Xylt1	xylosyltransferase 1 [Source:MGI Symbol;Acc:MGI:2451073]	-1.53539
9930013L23Rik	RIKEN cDNA 9930013L23 gene [Source:MGI Symbol;Acc:MGI:2443629]	-1.53522
Ogdhl	oxoglutarate dehydrogenase-like [Source:MGI Symbol;Acc:MGI:3616088]	-1.53149
Heph	hephaestin [Source:MGI Symbol;Acc:MGI:1332240]	-1.52992
Adcy7	adenylate cyclase 7 [Source:MGI Symbol;Acc:MGI:102891]	-1.5278
Fads3	fatty acid desaturase 3 [Source:MGI Symbol;Acc:MGI:1928740]	-1.52613
Inha	inhibin alpha [Source:MGI Symbol;Acc:MGI:96569]	-1.52132
Efemp2	epidermal growth factor-containing fibulin-like extracellular matrix protein 2 [Source:MGI Symbol;Acc:MGI:1891209]	-1.51781
Zfp57	zinc finger protein 57 [Source:MGI Symbol;Acc:MGI:99204]	-1.50828
2610305D13Rik	RIKEN cDNA 2610305D13 gene [Source:MGI Symbol;Acc:MGI:2148252]	-1.50602
Dnahc2	dynein, axonemal, heavy chain 2 [Source:MGI Symbol;Acc:MGI:107731]	-1.50503
Sparc	secreted acidic cysteine rich glycoprotein [Source:MGI Symbol;Acc:MGI:98373]	-1.50266
Glb1l2	galactosidase, beta 1-like 2 [Source:MGI Symbol;Acc:MGI:2388283]	-1.5019
Pdgfrb	platelet derived growth factor receptor, beta polypeptide [Source:MGI Symbol;Acc:MGI:97531]	-1.50005
Slc7a8	solute carrier family 7 (cationic amino acid transporter, y+ system), member 8 [Source:MGI Symbol;Acc:MGI:1355323]	-1.49758
Brsk1	BR serine/threonine kinase 1 [Source:MGI Symbol;Acc:MGI:2685946]	-1.49717
Fstl3	follistatin-like 3 [Source:MGI Symbol;Acc:MGI:1890391]	-1.49631
Adcy3	adenylate cyclase 3 [Source:MGI Symbol;Acc:MGI:99675]	-1.49129
Spon1	spondin 1, (f-spondin) extracellular matrix protein [Source:MGI Symbol;Acc:MGI:2385287]	-1.49105
Gpr85	G protein-coupled receptor 85 [Source:MGI Symbol;Acc:MGI:1927851]	-1.48557
Rnf144a	ring finger protein 144A [Source:MGI Symbol;Acc:MGI:1344401]	-1.48532
Scube1	signal peptide, CUB domain, EGF-like 1 [Source:MGI Symbol;Acc:MGI:1890616]	-1.48131
Inf2	inverted formin, FH2 and WH2 domain containing [Source:MGI Symbol;Acc:MGI:1917685]	-1.48038
Csrp2	cysteine and glycine-rich protein 2 [Source:MGI Symbol;Acc:MGI:1202907]	-1.47326
Akr1b8	aldo-keto reductase family 1, member B8 [Source:MGI Symbol;Acc:MGI:107673]	-1.4714
Cd38	CD38 antigen [Source:MGI Symbol;Acc:MGI:107474]	-1.47104
Gkn3	gastrokine 3 [Source:MGI Symbol;Acc:MGI:1916138]	-1.46977
Arap3	ArfGAP with RhoGAP domain, ankyrin repeat and PH domain 3 [Source:MGI Symbol;Acc:MGI:2147274]	-1.46925
Clec9a	C-type lectin domain family 9, member a [Source:MGI Symbol;Acc:MGI:2444608]	-1.4632
Fads1	fatty acid desaturase 1 [Source:MGI Symbol;Acc:MGI:1923517]	-1.46285
Flrt3	fibronectin leucine rich transmembrane protein 3 [Source:MGI Symbol;Acc:MGI:1918686]	-1.46264
Grrp1	glycine/arginine rich protein 1 [Source:MGI Symbol;Acc:MGI:1919940]	-1.46121
Aox1	aldehyde oxidase 1 [Source:MGI Symbol;Acc:MGI:88035]	-1.45833
Gpihbp1	GPI-anchored HDL-binding protein 1 [Source:MGI Symbol;Acc:MGI:1915703]	-1.45737
Gng11	guanine nucleotide binding protein (G protein), gamma 11 [Source:MGI Symbol;Acc:MGI:1913316]	-1.45625
Vstm2a	V-set and transmembrane domain containing 2A [Source:MGI Symbol;Acc:MGI:2384826]	-1.45561
Dennd5a	DENN/MADD domain containing 5A [Source:MGI Symbol;Acc:MGI:1201681]	-1.45387
Qprt	quinolinate phosphoribosyltransferase [Source:MGI Symbol;Acc:MGI:1914625]	-1.45366
Msn	moesin [Source:MGI Symbol;Acc:MGI:97167]	-1.44821
Sulf1	sulfatase 1 [Source:MGI Symbol;Acc:MGI:2138563]	-1.44533
Wnt2b	wingless related MMTV integration site 2b [Source:MGI Symbol;Acc:MGI:1261834]	-1.43958
Eln	elastin [Source:MGI Symbol;Acc:MGI:95317]	-1.43928
Nox4	NADPH oxidase 4 [Source:MGI Symbol;Acc:MGI:1354184]	-1.43904
Foxa2	forkhead box A2 [Source:MGI Symbol;Acc:MGI:1347476]	-1.43866
Gm17035	predicted gene 17035 [Source:MGI Symbol;Acc:MGI:4937862]	-1.43506
Myo18b	myosin XVIIIb [Source:MGI Symbol;Acc:MGI:1921626]	-1.43373
Sec16b	SEC16 homolog B (S. cerevisiae) [Source:MGI Symbol;Acc:MGI:2148802]	-1.43288
Efr3b	EFR3 homolog B (S. cerevisiae) [Source:MGI Symbol;Acc:MGI:2444851]	-1.43184
B4galt2	UDP-Gal:betaGlcNAc beta 1,4- galactosyltransferase, polypeptide 2 [Source:MGI Symbol;Acc:MGI:1858493]	-1.43131
Hpgd	hydroxyprostaglandin dehydrogenase 15 (NAD) [Source:MGI Symbol;Acc:MGI:108085]	-1.42937
Slc24a5	solute carrier family 24, member 5 [Source:MGI Symbol;Acc:MGI:2677271]	-1.42918
Rac2	RAS-related C3 botulinum substrate 2 [Source:MGI Symbol;Acc:MGI:97846]	-1.4281
Garnl3	GTPase activating RANGAP domain-like 3 [Source:MGI Symbol;Acc:MGI:2139309]	-1.42729
Irs2	insulin receptor substrate 2 [Source:MGI Symbol;Acc:MGI:109334]	-1.42564
Npr2	natriuretic peptide receptor 2 [Source:MGI Symbol;Acc:MGI:97372]	-1.42517
Podxl2	podocalyxin-like 2 [Source:MGI Symbol;Acc:MGI:2442488]	-1.42401
Plekho2	pleckstrin homology domain containing, family O member 2 [Source:MGI Symbol;Acc:MGI:2143132]	-1.42357
Bmp7	bone morphogenetic protein 7 [Source:MGI Symbol;Acc:MGI:103302]	-1.42355
Wipf1	WAS/WASL interacting protein family, member 1 [Source:MGI Symbol;Acc:MGI:2178801]	-1.42191
Gpr176	G protein-coupled receptor 176 [Source:MGI Symbol;Acc:MGI:2685858]	-1.42139
Mmd	monocyte to macrophage differentiation-associated [Source:MGI Symbol;Acc:MGI:1914718]	-1.41533
Adamts10	a disintegrin-like and metallopeptidase (reprolysin type) with thrombospondin type 1 motif, 10 [Source:MGI Symbol;Acc:MGI:2449112]	-1.41031
Abcb1b	ATP-binding cassette, sub-family B (MDR/TAP), member 1B [Source:MGI Symbol;Acc:MGI:97568]	-1.40868
Ccr5	chemokine (C-C motif) receptor 5 [Source:MGI Symbol;Acc:MGI:107182]	-1.40853
Pak6	p21 protein (Cdc42/Rac)-activated kinase 6 [Source:MGI Symbol;Acc:MGI:2679420]	-1.40841
Kctd17	potassium channel tetramerisation domain containing 17 [Source:MGI Symbol;Acc:MGI:1920094]	-1.40778
Cmtm3	CKLF-like MARVEL transmembrane domain containing 3 [Source:MGI Symbol;Acc:MGI:2447162]	-1.40295
Lsp1	lymphocyte specific 1 [Source:MGI Symbol;Acc:MGI:96832]	-1.40084
Tuba1a	tubulin, alpha 1A [Source:MGI Symbol;Acc:MGI:98869]	-1.39877
Rcn3	reticulocalbin 3, EF-hand calcium binding domain [Source:MGI Symbol;Acc:MGI:1277122]	-1.3972
Cx3cr1	chemokine (C-X3-C) receptor 1 [Source:MGI Symbol;Acc:MGI:1333815]	-1.39612
Amz1	archaelysin family metallopeptidase 1 [Source:MGI Symbol;Acc:MGI:2442258]	-1.39561
Lphn1	latrophilin 1 [Source:MGI Symbol;Acc:MGI:1929461]	-1.39499
Fam18a	family with sequence similarity 18, member A [Source:MGI Symbol;Acc:MGI:3665441]	-1.39487
Ecscr	endothelial cell surface expressed chemotaxis and apoptosis regulator [Source:MGI Symbol;Acc:MGI:1915795]	-1.39397
Tmem88	transmembrane protein 88 [Source:MGI Symbol;Acc:MGI:1914270]	-1.39253
Slc36a4	solute carrier family 36 (proton/amino acid symporter), member 4 [Source:MGI Symbol;Acc:MGI:2442595]	-1.39144
Sdc3	syndecan 3 [Source:MGI Symbol;Acc:MGI:1349163]	-1.38743
Shc2	SHC (Src homology 2 domain containing) transforming protein 2 [Source:MGI Symbol;Acc:MGI:106180]	-1.38304
Gas6	growth arrest specific 6 [Source:MGI Symbol;Acc:MGI:95660]	-1.37546
Emilin1	elastin microfibril interfacer 1 [Source:MGI Symbol;Acc:MGI:1926189]	-1.37433
Kirrel	kin of IRRE like (Drosophila) [Source:MGI Symbol;Acc:MGI:1891396]	-1.3713
Cpxm1	carboxypeptidase X 1 (M14 family) [Source:MGI Symbol;Acc:MGI:1934569]	-1.36556
Tlr13	toll-like receptor 13 [Source:MGI Symbol;Acc:MGI:3045213]	-1.36456
Fam78a	family with sequence similarity 78, member A [Source:MGI Symbol;Acc:MGI:2443569]	-1.36357
Vash1	vasohibin 1 [Source:MGI Symbol;Acc:MGI:2442543]	-1.36136
Igf2	insulin-like growth factor 2 [Source:MGI Symbol;Acc:MGI:96434]	-1.35964
Ccdc141	coiled-coil domain containing 141 [Source:MGI Symbol;Acc:MGI:1919735]	-1.3585
Mfap2	microfibrillar-associated protein 2 [Source:MGI Symbol;Acc:MGI:99559]	-1.35748
Lhfpl2	lipoma HMGIC fusion partner-like 2 [Source:MGI Symbol;Acc:MGI:2145236]	-1.35357
Leprel2	leprecan-like 2 [Source:MGI Symbol;Acc:MGI:1315208]	-1.35305
Ggt7	gamma-glutamyltransferase 7 [Source:MGI Symbol;Acc:MGI:1913385]	-1.352
Mef2c	myocyte enhancer factor 2C [Source:MGI Symbol;Acc:MGI:99458]	-1.35
Itga4	integrin alpha 4 [Source:MGI Symbol;Acc:MGI:96603]	-1.34911
Mdk	midkine [Source:MGI Symbol;Acc:MGI:96949]	-1.34837
Fkbp9	FK506 binding protein 9 [Source:MGI Symbol;Acc:MGI:1350921]	-1.34701
Evl	Ena-vasodilator stimulated phosphoprotein [Source:MGI Symbol;Acc:MGI:1194884]	-1.3435
Armcx1	armadillo repeat containing, X-linked 1 [Source:MGI Symbol;Acc:MGI:1925498]	-1.34287
Ptprc	protein tyrosine phosphatase, receptor type, C [Source:MGI Symbol;Acc:MGI:97810]	-1.34018
AI314831	expressed sequence AI314831 [Source:MGI Symbol;Acc:MGI:2138884]	-1.33955
Rasa3	RAS p21 protein activator 3 [Source:MGI Symbol;Acc:MGI:1197013]	-1.33826
Obsl1	obscurin-like 1 [Source:MGI Symbol;Acc:MGI:2138628]	-1.33716
H2afy2	H2A histone family, member Y2 [Source:MGI Symbol;Acc:MGI:3037658]	-1.33518
Srpx	sushi-repeat-containing protein [Source:MGI Symbol;Acc:MGI:1858306]	-1.33451
Ms4a4b	membrane-spanning 4-domains, subfamily A, member 4B [Source:MGI Symbol;Acc:MGI:1913083]	-1.33389
Nap1l5	nucleosome assembly protein 1-like 5 [Source:MGI Symbol;Acc:MGI:1923555]	-1.33152
Cdr2l	cerebellar degeneration-related protein 2-like [Source:MGI Symbol;Acc:MGI:2684867]	-1.32077
Ttc23	tetratricopeptide repeat domain 23 [Source:MGI Symbol;Acc:MGI:1914259]	-1.31822
Fkbp14	FK506 binding protein 14 [Source:MGI Symbol;Acc:MGI:2387639]	-1.31677
Lamc1	laminin, gamma 1 [Source:MGI Symbol;Acc:MGI:99914]	-1.31592
Arhgap28	Rho GTPase activating protein 28 [Source:MGI Symbol;Acc:MGI:2147003]	-1.31094
Col24a1	collagen, type XXIV, alpha 1 [Source:MGI Symbol;Acc:MGI:1918605]	-1.30684
Gm14232	predicted gene 14232 [Source:MGI Symbol;Acc:MGI:3701956]	-1.30118
Itgal	integrin alpha L [Source:MGI Symbol;Acc:MGI:96606]	-1.29995
AI662270	expressed sequence AI662270 [Source:MGI Symbol;Acc:MGI:2144254]	-1.29981
Scarf2	scavenger receptor class F, member 2 [Source:MGI Symbol;Acc:MGI:1858430]	-1.29869
Fgd1	FYVE, RhoGEF and PH domain containing 1 [Source:MGI Symbol;Acc:MGI:104566]	-1.29356
Nt5dc2	5'-nucleotidase domain containing 2 [Source:MGI Symbol;Acc:MGI:1917271]	-1.29317
2510009E07Rik	RIKEN cDNA 2510009E07 gene [Source:MGI Symbol;Acc:MGI:1919440]	-1.29067
Zfp286	zinc finger protein 286 [Source:MGI Symbol;Acc:MGI:2384758]	-1.28942
Gstm6	glutathione S-transferase, mu 6 [Source:MGI Symbol;Acc:MGI:1309467]	-1.28941
Tlcd2	TLC domain containing 2 [Source:MGI Symbol;Acc:MGI:1917141]	-1.28099
Bgn	biglycan [Source:MGI Symbol;Acc:MGI:88158]	-1.27748
Lpl	lipoprotein lipase [Source:MGI Symbol;Acc:MGI:96820]	-1.27668
Zfp449	zinc finger protein 449 [Source:MGI Symbol;Acc:MGI:1925869]	-1.27409
Rgl1	ral guanine nucleotide dissociation stimulator,-like 1 [Source:MGI Symbol;Acc:MGI:107484]	-1.26829
BC067074	cDNA sequence BC067074 [Source:MGI Symbol;Acc:MGI:3040697]	-1.26619
Tbkbp1	TBK1 binding protein 1 [Source:MGI Symbol;Acc:MGI:1920424]	-1.2625
Ptx3	pentraxin related gene [Source:MGI Symbol;Acc:MGI:104641]	-1.26028
Plekhh2	pleckstrin homology domain containing, family H (with MyTH4 domain) member 2 [Source:MGI Symbol;Acc:MGI:2146813]	-1.25528
Has3	hyaluronan synthase 3 [Source:MGI Symbol;Acc:MGI:109599]	-1.25217
Ndrg4	N-myc downstream regulated gene 4 [Source:MGI Symbol;Acc:MGI:2384590]	-1.24936
Uggt2	UDP-glucose glycoprotein glucosyltransferase 2 [Source:MGI Symbol;Acc:MGI:1913685]	-1.24771
Col7a1	collagen, type VII, alpha 1 [Source:MGI Symbol;Acc:MGI:88462]	-1.24429
Slc1a2	solute carrier family 1 (glial high affinity glutamate transporter), member 2 [Source:MGI Symbol;Acc:MGI:101931]	-1.23845
Sipa1	signal-induced proliferation associated gene 1 [Source:MGI Symbol;Acc:MGI:107576]	-1.23752
Ccr2	chemokine (C-C motif) receptor 2 [Source:MGI Symbol;Acc:MGI:106185]	-1.23553
Tpst1	protein-tyrosine sulfotransferase 1 [Source:MGI Symbol;Acc:MGI:1298231]	-1.23542
Efna2	ephrin A2 [Source:MGI Symbol;Acc:MGI:102707]	-1.23472
Cd209a	CD209a antigen [Source:MGI Symbol;Acc:MGI:2157942]	-1.23315
Kdr	kinase insert domain protein receptor [Source:MGI Symbol;Acc:MGI:96683]	-1.23069
Parp16	poly (ADP-ribose) polymerase family, member 16 [Source:MGI Symbol;Acc:MGI:2446133]	-1.22981
Rasal3	RAS protein activator like 3 [Source:MGI Symbol;Acc:MGI:2444128]	-1.2294
Ccdc8	coiled-coil domain containing 8 [Source:MGI Symbol;Acc:MGI:3612184]	-1.2291
Numbl	numb-like [Source:MGI Symbol;Acc:MGI:894702]	-1.2272
Cbfa2t3	core-binding factor, runt domain, alpha subunit 2, translocated to, 3 (human) [Source:MGI Symbol;Acc:MGI:1338013]	-1.22037
Pld1	phospholipase D1 [Source:MGI Symbol;Acc:MGI:109585]	-1.21614
Sash3	SAM and SH3 domain containing 3 [Source:MGI Symbol;Acc:MGI:1921381]	-1.21349
Gm20721	predicted gene, 20721 [Source:MGI Symbol;Acc:MGI:5313030]	-1.21224
Sox12	SRY-box containing gene 12 [Source:MGI Symbol;Acc:MGI:98360]	-1.20954
Tspan6	tetraspanin 6 [Source:MGI Symbol;Acc:MGI:1926264]	-1.20833
Cnrip1	cannabinoid receptor interacting protein 1 [Source:MGI Symbol;Acc:MGI:1917505]	-1.20757
Fam115c	family with sequence similarity 115, member C [Source:MGI Symbol;Acc:MGI:2385258]	-1.2035
Ntrk2	neurotrophic tyrosine kinase, receptor, type 2 [Source:MGI Symbol;Acc:MGI:97384]	-1.20269
Scara3	scavenger receptor class A, member 3 [Source:MGI Symbol;Acc:MGI:2444418]	-1.20112
Col16a1	collagen, type XVI, alpha 1 [Source:MGI Symbol;Acc:MGI:1095396]	-1.19631
Cd247	CD247 antigen [Source:MGI Symbol;Acc:MGI:88334]	-1.19625
Wdr38	WD repeat domain 38 [Source:MGI Symbol;Acc:MGI:1923896]	-1.18956
Gnao1	guanine nucleotide binding protein, alpha O [Source:MGI Symbol;Acc:MGI:95775]	-1.18921
Parvg	parvin, gamma [Source:MGI Symbol;Acc:MGI:2158329]	-1.1887
2810025M15Rik	RIKEN cDNA 2810025M15 gene [Source:MGI Symbol;Acc:MGI:1917203]	-1.18501
Bach2	BTB and CNC homology 2 [Source:MGI Symbol;Acc:MGI:894679]	-1.18314
Epb4.1l2	erythrocyte protein band 4.1-like 2 [Source:MGI Symbol;Acc:MGI:103009]	-1.18181
Gng2	guanine nucleotide binding protein (G protein), gamma 2 [Source:MGI Symbol;Acc:MGI:102705]	-1.17819
Camta1	calmodulin binding transcription activator 1 [Source:MGI Symbol;Acc:MGI:2140230]	-1.17817
Plxnd1	plexin D1 [Source:MGI Symbol;Acc:MGI:2154244]	-1.17533
Mpp1	membrane protein, palmitoylated [Source:MGI Symbol;Acc:MGI:105941]	-1.17378
Timp1	tissue inhibitor of metalloproteinase 1 [Source:MGI Symbol;Acc:MGI:98752]	-1.17086
Arhgef40	Rho guanine nucleotide exchange factor (GEF) 40 [Source:MGI Symbol;Acc:MGI:2685515]	-1.17068
Mpdz	multiple PDZ domain protein [Source:MGI Symbol;Acc:MGI:1343489]	-1.16937
Nkain1	Na+/K+ transporting ATPase interacting 1 [Source:MGI Symbol;Acc:MGI:1914399]	-1.16809
Tnfrsf22	tumor necrosis factor receptor superfamily, member 22 [Source:MGI Symbol;Acc:MGI:1930270]	-1.16588
Metrn	meteorin, glial cell differentiation regulator [Source:MGI Symbol;Acc:MGI:1917333]	-1.16353
Mpp2	membrane protein, palmitoylated 2 (MAGUK p55 subfamily member 2) [Source:MGI Symbol;Acc:MGI:1858257]	-1.16006
Slc8a2	solute carrier family 8 (sodium/calcium exchanger), member 2 [Source:MGI Symbol;Acc:MGI:107996]	-1.15925
Stx11	syntaxin 11 [Source:MGI Symbol;Acc:MGI:1921982]	-1.15517
Zfp9	zinc finger protein 9 [Source:MGI Symbol;Acc:MGI:99210]	-1.15507
Nkain4	Na+/K+ transporting ATPase interacting 4 [Source:MGI Symbol;Acc:MGI:1915372]	-1.15507
Slc16a10	solute carrier family 16 (monocarboxylic acid transporters), member 10 [Source:MGI Symbol;Acc:MGI:1919722]	-1.15487
Msl3l2	male-specific lethal 3-like 2 (Drosophila) [Source:MGI Symbol;Acc:MGI:1920640]	-1.15437
Dusp2	dual specificity phosphatase 2 [Source:MGI Symbol;Acc:MGI:101911]	-1.15004
Zcchc5	zinc finger, CCHC domain containing 5 [Source:MGI Symbol;Acc:MGI:2685221]	-1.14956
Evi2a	ecotropic viral integration site 2a [Source:MGI Symbol;Acc:MGI:95458]	-1.14884
Snai2	snail homolog 2 (Drosophila) [Source:MGI Symbol;Acc:MGI:1096393]	-1.14732
Gpc2	glypican 2 (cerebroglycan) [Source:MGI Symbol;Acc:MGI:1919201]	-1.14711
Adamtsl4	ADAMTS-like 4 [Source:MGI Symbol;Acc:MGI:2389008]	-1.14656
Nnmt	nicotinamide N-methyltransferase [Source:MGI Symbol;Acc:MGI:1099443]	-1.14538
Gstk1	glutathione S-transferase kappa 1 [Source:MGI Symbol;Acc:MGI:1923513]	-1.14536
Apln	apelin [Source:MGI Symbol;Acc:MGI:1353624]	-1.1402
Klhl4	kelch-like 4 (Drosophila) [Source:MGI Symbol;Acc:MGI:2442829]	-1.13839
Slfn3	schlafen 3 [Source:MGI Symbol;Acc:MGI:1329005]	-1.13672
Kcnd1	potassium voltage-gated channel, Shal-related family, member 1 [Source:MGI Symbol;Acc:MGI:96671]	-1.13074
Gm15283	predicted gene 15283 [Source:MGI Symbol;Acc:MGI:3705161]	-1.12782
Spred3	sprouty-related, EVH1 domain containing 3 [Source:MGI Symbol;Acc:MGI:2142186]	-1.1191
Fmod	fibromodulin [Source:MGI Symbol;Acc:MGI:1328364]	-1.11893
Notch3	Notch gene homolog 3 (Drosophila) [Source:MGI Symbol;Acc:MGI:99460]	-1.11852
Wars	tryptophanyl-tRNA synthetase [Source:MGI Symbol;Acc:MGI:104630]	-1.11791
Klhl22	kelch-like 22 (Drosophila) [Source:MGI Symbol;Acc:MGI:1337995]	-1.11445
Spin4	spindlin family, member 4 [Source:MGI Symbol;Acc:MGI:2444925]	-1.11439
Drp2	dystrophin related protein 2 [Source:MGI Symbol;Acc:MGI:107432]	-1.10726
Plek	pleckstrin [Source:MGI Symbol;Acc:MGI:1860485]	-1.09876
Hlx	H2.0-like homeobox [Source:MGI Symbol;Acc:MGI:96109]	-1.09616
Spin2	spindlin family, member 2 [Source:MGI Symbol;Acc:MGI:3605548]	-1.09606
Gli2	GLI-Kruppel family member GLI2 [Source:MGI Symbol;Acc:MGI:95728]	-1.09576
Col5a1	collagen, type V, alpha 1 [Source:MGI Symbol;Acc:MGI:88457]	-1.0957
Ier5	immediate early response 5 [Source:MGI Symbol;Acc:MGI:1337072]	-1.0954
Ptges	prostaglandin E synthase [Source:MGI Symbol;Acc:MGI:1927593]	-1.09354
Slc43a1	solute carrier family 43, member 1 [Source:MGI Symbol;Acc:MGI:1931352]	-1.09269
Col1a2	collagen, type I, alpha 2 [Source:MGI Symbol;Acc:MGI:88468]	-1.09187
Adamts2	a disintegrin-like and metallopeptidase (reprolysin type) with thrombospondin type 1 motif, 2 [Source:MGI Symbol;Acc:MGI:1347356]	-1.09186
Nos2	nitric oxide synthase 2, inducible [Source:MGI Symbol;Acc:MGI:97361]	-1.08687
BC020535	cDNA sequence BC020535 [Source:MGI Symbol;Acc:MGI:2385159]	-1.08681
Loxl2	lysyl oxidase-like 2 [Source:MGI Symbol;Acc:MGI:2137913]	-1.07601
Pkdrej	polycystic kidney disease (polycystin) and REJ (sperm receptor for egg jelly homolog, sea urchin) [Source:MGI Symbol;Acc:MGI:1338786]	-1.07443
Nrp1	neuropilin 1 [Source:MGI Symbol;Acc:MGI:106206]	-1.07359
Kctd12b	potassium channel tetramerisation domain containing 12b [Source:MGI Symbol;Acc:MGI:2444667]	-1.07291
Hsf2	heat shock factor 2 [Source:MGI Symbol;Acc:MGI:96239]	-1.07083
Abi3	ABI gene family, member 3 [Source:MGI Symbol;Acc:MGI:1913860]	-1.07007
Cntnap1	contactin associated protein-like 1 [Source:MGI Symbol;Acc:MGI:1858201]	-1.06884
Sh3bp1	SH3-domain binding protein 1 [Source:MGI Symbol;Acc:MGI:104603]	-1.06737
Rab3il1	RAB3A interacting protein (rabin3)-like 1 [Source:MGI Symbol;Acc:MGI:1922010]	-1.06408
Col5a3	collagen, type V, alpha 3 [Source:MGI Symbol;Acc:MGI:1858212]	-1.06186
Chst14	carbohydrate (N-acetylgalactosamine 4-0) sulfotransferase 14 [Source:MGI Symbol;Acc:MGI:1919386]	-1.05973
Upp1	uridine phosphorylase 1 [Source:MGI Symbol;Acc:MGI:1097668]	-1.05948
Cd1d1	CD1d1 antigen [Source:MGI Symbol;Acc:MGI:107674]	-1.05678
Zfp641	zinc finger protein 641 [Source:MGI Symbol;Acc:MGI:2442788]	-1.05441
Copz2	coatomer protein complex, subunit zeta 2 [Source:MGI Symbol;Acc:MGI:1929008]	-1.05261
Ms4a6d	membrane-spanning 4-domains, subfamily A, member 6D [Source:MGI Symbol;Acc:MGI:1916024]	-1.05104
Gm20489	predicted gene 20489 [Source:MGI Symbol;Acc:MGI:5141954]	-1.04916
Meg3	maternally expressed 3 [Source:MGI Symbol;Acc:MGI:1202886]	-1.04908
Fam176b	family with sequence similarity 176, member B [Source:MGI Symbol;Acc:MGI:1922063]	-1.04908
Plod1	procollagen-lysine, 2-oxoglutarate 5-dioxygenase 1 [Source:MGI Symbol;Acc:MGI:99907]	-1.04588
Mxra7	matrix-remodelling associated 7 [Source:MGI Symbol;Acc:MGI:1914872]	-1.0453
Oaf	OAF homolog (Drosophila) [Source:MGI Symbol;Acc:MGI:94852]	-1.04378
Dusp10	dual specificity phosphatase 10 [Source:MGI Symbol;Acc:MGI:1927070]	-1.04089
Ddit4l	DNA-damage-inducible transcript 4-like [Source:MGI Symbol;Acc:MGI:1920534]	-1.04088
Il21r	interleukin 21 receptor [Source:MGI Symbol;Acc:MGI:1890475]	-1.04058
Pde1a	phosphodiesterase 1A, calmodulin-dependent [Source:MGI Symbol;Acc:MGI:1201792]	-1.03528
Agphd1	aminoglycoside phosphotransferase domain containing 1 [Source:MGI Symbol;Acc:MGI:2443139]	-1.03465
St3gal3	ST3 beta-galactoside alpha-2,3-sialyltransferase 3 [Source:MGI Symbol;Acc:MGI:1316659]	-1.03438
Myc	myelocytomatosis oncogene [Source:MGI Symbol;Acc:MGI:97250]	-1.03196
Meis2	Meis homeobox 2 [Source:MGI Symbol;Acc:MGI:108564]	-1.02785
Ttyh2	tweety homolog 2 (Drosophila) [Source:MGI Symbol;Acc:MGI:2157091]	-1.02768
Rhbdl3	rhomboid, veinlet-like 3 (Drosophila) [Source:MGI Symbol;Acc:MGI:2179276]	-1.02747
Esyt1	extended synaptotagmin-like protein 1 [Source:MGI Symbol;Acc:MGI:1344426]	-1.02731
Atp10d	ATPase, class V, type 10D [Source:MGI Symbol;Acc:MGI:2450125]	-1.02289
Dpysl2	dihydropyrimidinase-like 2 [Source:MGI Symbol;Acc:MGI:1349763]	-1.02124
Clec11a	C-type lectin domain family 11, member a [Source:MGI Symbol;Acc:MGI:1298219]	-1.02094
Gpr88	G-protein coupled receptor 88 [Source:MGI Symbol;Acc:MGI:1927653]	-1.01677
Pkia	protein kinase inhibitor, alpha [Source:MGI Symbol;Acc:MGI:104747]	-1.01656
Il2rg	interleukin 2 receptor, gamma chain [Source:MGI Symbol;Acc:MGI:96551]	-1.01564
Fbn2	fibrillin 2 [Source:MGI Symbol;Acc:MGI:95490]	-1.01453
Fam38b	family with sequence similarity 38, member B [Source:MGI Symbol;Acc:MGI:1918781]	-1.01155
Kif26a	kinesin family member 26A [Source:MGI Symbol;Acc:MGI:2447072]	-1.00812
Fbxo17	F-box protein 17 [Source:MGI Symbol;Acc:MGI:1354707]	-1.00625
Emp3	epithelial membrane protein 3 [Source:MGI Symbol;Acc:MGI:1098729]	-1.00534
Epb4.1l3	erythrocyte protein band 4.1-like 3 [Source:MGI Symbol;Acc:MGI:103008]	-1.00413
Fkbp7	FK506 binding protein 7 [Source:MGI Symbol;Acc:MGI:1336879]	-1.00413
Adora2a	adenosine A2a receptor [Source:MGI Symbol;Acc:MGI:99402]	-1.004
Col1a1	collagen, type I, alpha 1 [Source:MGI Symbol;Acc:MGI:88467]	-1.0024
Agap2	ArfGAP with GTPase domain, ankyrin repeat and PH domain 2 [Source:MGI Symbol;Acc:MGI:3580016]	-0.999768
Axin2	axin2 [Source:MGI Symbol;Acc:MGI:1270862]	-0.998202
Gga2	golgi associated, gamma adaptin ear containing, ARF binding protein 2 [Source:MGI Symbol;Acc:MGI:1921355]	-0.995352
Dkk2	dickkopf homolog 2 (Xenopus laevis) [Source:MGI Symbol;Acc:MGI:1890663]	-0.994571
Mgat3	mannoside acetylglucosaminyltransferase 3 [Source:MGI Symbol;Acc:MGI:104532]	-0.9941
Adamts4	a disintegrin-like and metallopeptidase (reprolysin type) with thrombospondin type 1 motif, 4 [Source:MGI Symbol;Acc:MGI:1339949]	-0.99164
Tnfrsf1a	tumor necrosis factor receptor superfamily, member 1a [Source:MGI Symbol;Acc:MGI:1314884]	-0.990838
Lyl1	lymphoblastomic leukemia 1 [Source:MGI Symbol;Acc:MGI:96891]	-0.990711
Arsb	arylsulfatase B [Source:MGI Symbol;Acc:MGI:88075]	-0.987967
Wdfy4	WD repeat and FYVE domain containing 4 [Source:MGI Symbol;Acc:MGI:3584510]	-0.986385
Angpt2	angiopoietin 2 [Source:MGI Symbol;Acc:MGI:1202890]	-0.98601
Calhm2	calcium homeostasis modulator 2 [Source:MGI Symbol;Acc:MGI:1919941]	-0.985952
Tet1	tet methylcytosine dioxygenase 1 [Source:MGI Symbol;Acc:MGI:1098693]	-0.985556
Tox	thymocyte selection-associated high mobility group box [Source:MGI Symbol;Acc:MGI:2181659]	-0.984466
C1qtnf5	C1q and tumor necrosis factor related protein 5 [Source:MGI Symbol;Acc:MGI:2385958]	-0.980938
Casp12	caspase 12 [Source:MGI Symbol;Acc:MGI:1312922]	-0.979405
Grb10	growth factor receptor bound protein 10 [Source:MGI Symbol;Acc:MGI:103232]	-0.973306
Chpf	chondroitin polymerizing factor [Source:MGI Symbol;Acc:MGI:106576]	-0.972324
Myo5a	myosin VA [Source:MGI Symbol;Acc:MGI:105976]	-0.971226
Plbd1	phospholipase B domain containing 1 [Source:MGI Symbol;Acc:MGI:1914107]	-0.970439
Pcdhb10	protocadherin beta 10 [Source:MGI Symbol;Acc:MGI:2136745]	-0.970005
Rcn2	reticulocalbin 2 [Source:MGI Symbol;Acc:MGI:1349765]	-0.968948
Eogt	EGF domain-specific O-linked N-acetylglucosamine (GlcNAc) transferase [Source:MGI Symbol;Acc:MGI:2141669]	-0.968838
Ap1m1	adaptor-related protein complex AP-1, mu subunit 1 [Source:MGI Symbol;Acc:MGI:102776]	-0.967732
Mfrp	membrane-type frizzled-related protein [Source:MGI Symbol;Acc:MGI:2385957]	-0.966942
Kdelr3	KDEL (Lys-Asp-Glu-Leu) endoplasmic reticulum protein retention receptor 3 [Source:MGI Symbol;Acc:MGI:2145953]	-0.966883
BC005764	cDNA sequence BC005764 [Source:MGI Symbol;Acc:MGI:2388640]	-0.964628
Zfp189	zinc finger protein 189 [Source:MGI Symbol;Acc:MGI:2444707]	-0.961602
Ncs1	neuronal calcium sensor 1 [Source:MGI Symbol;Acc:MGI:109166]	-0.960815
Fzd1	frizzled homolog 1 (Drosophila) [Source:MGI Symbol;Acc:MGI:1196625]	-0.956702
Crtap	cartilage associated protein [Source:MGI Symbol;Acc:MGI:1891221]	-0.956081
Kcne3	potassium voltage-gated channel, Isk-related subfamily, gene 3 [Source:MGI Symbol;Acc:MGI:1891124]	-0.954452
Nek6	NIMA (never in mitosis gene a)-related expressed kinase 6 [Source:MGI Symbol;Acc:MGI:1891638]	-0.950112
Ptp4a3	protein tyrosine phosphatase 4a3 [Source:MGI Symbol;Acc:MGI:1277098]	-0.949943
Rnf150	ring finger protein 150 [Source:MGI Symbol;Acc:MGI:2443860]	-0.948778
Hcls1	hematopoietic cell specific Lyn substrate 1 [Source:MGI Symbol;Acc:MGI:104568]	-0.947793
Ehd2	EH-domain containing 2 [Source:MGI Symbol;Acc:MGI:2154274]	-0.946667
Smarcd3	SWI/SNF related, matrix associated, actin dependent regulator of chromatin, subfamily d, member 3 [Source:MGI Symbol;Acc:MGI:1914243]	-0.94195
Col5a2	collagen, type V, alpha 2 [Source:MGI Symbol;Acc:MGI:88458]	-0.941236
Man1a	mannosidase 1, alpha [Source:MGI Symbol;Acc:MGI:104677]	-0.936685
Stxbp1	syntaxin binding protein 1 [Source:MGI Symbol;Acc:MGI:107363]	-0.93459
Lrrc49	leucine rich repeat containing 49 [Source:MGI Symbol;Acc:MGI:2442689]	-0.931078
Tbx1	T-box 1 [Source:MGI Symbol;Acc:MGI:98493]	-0.922968
Ccdc85a	coiled-coil domain containing 85A [Source:MGI Symbol;Acc:MGI:2445069]	-0.922109
Ppm1f	protein phosphatase 1F (PP2C domain containing) [Source:MGI Symbol;Acc:MGI:1918464]	-0.920963
Cd48	CD48 antigen [Source:MGI Symbol;Acc:MGI:88339]	-0.920782
Dock2	dedicator of cyto-kinesis 2 [Source:MGI Symbol;Acc:MGI:2149010]	-0.917016
Gpr155	G protein-coupled receptor 155 [Source:MGI Symbol;Acc:MGI:1915776]	-0.916875
Gm4980	predicted gene 4980 [Source:MGI Symbol;Acc:MGI:3646425]	-0.914468
Jag2	jagged 2 [Source:MGI Symbol;Acc:MGI:1098270]	-0.914288
Slc4a3	solute carrier family 4 (anion exchanger), member 3 [Source:MGI Symbol;Acc:MGI:109350]	-0.911298
Adam15	a disintegrin and metallopeptidase domain 15 (metargidin) [Source:MGI Symbol;Acc:MGI:1333882]	-0.910849
D430041D05Rik	RIKEN cDNA D430041D05 gene [Source:MGI Symbol;Acc:MGI:2181743]	-0.909119
BC018242	cDNA sequence BC018242 [Source:MGI Symbol;Acc:MGI:2384575]	-0.908341
Myo1f	myosin IF [Source:MGI Symbol;Acc:MGI:107711]	-0.904187
9030625A04Rik	RIKEN cDNA 9030625A04 gene [Source:MGI Symbol;Acc:MGI:2445077]	-0.899149
Irf8	interferon regulatory factor 8 [Source:MGI Symbol;Acc:MGI:96395]	-0.896457
Fcer1g	Fc receptor, IgE, high affinity I, gamma polypeptide [Source:MGI Symbol;Acc:MGI:95496]	-0.893543
Ptpn7	protein tyrosine phosphatase, non-receptor type 7 [Source:MGI Symbol;Acc:MGI:2156893]	-0.893176
Sall2	sal-like 2 (Drosophila) [Source:MGI Symbol;Acc:MGI:1354373]	-0.892456
Alas2	aminolevulinic acid synthase 2, erythroid [Source:MGI Symbol;Acc:MGI:87990]	-0.890557
Tlcd1	TLC domain containing 1 [Source:MGI Symbol;Acc:MGI:1915572]	-0.890552
Cox6b2	cytochrome c oxidase subunit VIb polypeptide 2 [Source:MGI Symbol;Acc:MGI:3044182]	-0.890518
5430405H02Rik	RIKEN cDNA 5430405H02 gene [Source:MGI Symbol;Acc:MGI:1921737]	-0.886735
Irak3	interleukin-1 receptor-associated kinase 3 [Source:MGI Symbol;Acc:MGI:1921164]	-0.886604
Fam149a	family with sequence similarity 149, member A [Source:MGI Symbol;Acc:MGI:2387177]	-0.885187
Snx22	sorting nexin 22 [Source:MGI Symbol;Acc:MGI:2685966]	-0.884232
Limk1	LIM-domain containing, protein kinase [Source:MGI Symbol;Acc:MGI:104572]	-0.883094
Ang	angiogenin, ribonuclease, RNase A family, 5 [Source:MGI Symbol;Acc:MGI:88022]	-0.880815
Tspan3	tetraspanin 3 [Source:MGI Symbol;Acc:MGI:1928098]	-0.880291
Ano10	anoctamin 10 [Source:MGI Symbol;Acc:MGI:2143103]	-0.877596
Dbn1	drebrin 1 [Source:MGI Symbol;Acc:MGI:1931838]	-0.876065
Pcbp3	poly(rC) binding protein 3 [Source:MGI Symbol;Acc:MGI:1890470]	-0.87493
Lrrn4	leucine rich repeat neuronal 4 [Source:MGI Symbol;Acc:MGI:2445154]	-0.874744
Rps5	ribosomal protein S5 [Source:MGI Symbol;Acc:MGI:1097682]	-0.870882
Clec4a2	C-type lectin domain family 4, member a2 [Source:MGI Symbol;Acc:MGI:1349412]	-0.868266
Mrc2	mannose receptor, C type 2 [Source:MGI Symbol;Acc:MGI:107818]	-0.867851
Zfp334	zinc finger protein 334 [Source:MGI Symbol;Acc:MGI:2388656]	-0.865126
Slc23a2	solute carrier family 23 (nucleobase transporters), member 2 [Source:MGI Symbol;Acc:MGI:1859682]	-0.86464
Armcx3	armadillo repeat containing, X-linked 3 [Source:MGI Symbol;Acc:MGI:1918953]	-0.863098
Kdelc1	KDEL (Lys-Asp-Glu-Leu) containing 1 [Source:MGI Symbol;Acc:MGI:1919300]	-0.862635
Hmha1	histocompatibility (minor) HA-1 [Source:MGI Symbol;Acc:MGI:1917969]	-0.862143
Lrrc48	leucine rich repeat containing 48 [Source:MGI Symbol;Acc:MGI:1921915]	-0.862064
Mertk	c-mer proto-oncogene tyrosine kinase [Source:MGI Symbol;Acc:MGI:96965]	-0.861279
AB124611	cDNA sequence AB124611 [Source:MGI Symbol;Acc:MGI:3043001]	-0.860254
Pde9a	phosphodiesterase 9A [Source:MGI Symbol;Acc:MGI:1277179]	-0.859968
Tspan4	tetraspanin 4 [Source:MGI Symbol;Acc:MGI:1928097]	-0.856015
Cntd1	cyclin N-terminal domain containing 1 [Source:MGI Symbol;Acc:MGI:1923965]	-0.855547
Sh2d3c	SH2 domain containing 3C [Source:MGI Symbol;Acc:MGI:1351631]	-0.85528
Mr1	major histocompatibility complex, class I-related [Source:MGI Symbol;Acc:MGI:1195463]	-0.854683
Ndrg3	N-myc downstream regulated gene 3 [Source:MGI Symbol;Acc:MGI:1352499]	-0.851335
Bmp1	bone morphogenetic protein 1 [Source:MGI Symbol;Acc:MGI:88176]	-0.848802
Abhd8	abhydrolase domain containing 8 [Source:MGI Symbol;Acc:MGI:1918946]	-0.847946
Smoc2	SPARC related modular calcium binding 2 [Source:MGI Symbol;Acc:MGI:1929881]	-0.847247
Maged2	melanoma antigen, family D, 2 [Source:MGI Symbol;Acc:MGI:1933391]	-0.846672
Ttc7b	tetratricopeptide repeat domain 7B [Source:MGI Symbol;Acc:MGI:2144724]	-0.845734
Manea	mannosidase, endo-alpha [Source:MGI Symbol;Acc:MGI:2444484]	-0.842496
Nova2	neuro-oncological ventral antigen 2 [Source:MGI Symbol;Acc:MGI:104296]	-0.840859
Rhebl1	Ras homolog enriched in brain like 1 [Source:MGI Symbol;Acc:MGI:1916409]	-0.837779
Gm10762	predicted gene 10762 [Source:MGI Symbol;Acc:MGI:3704209]	-0.835927
Tyrobp	TYRO protein tyrosine kinase binding protein [Source:MGI Symbol;Acc:MGI:1277211]	-0.835502
Cd37	CD37 antigen [Source:MGI Symbol;Acc:MGI:88330]	-0.834212
C1qa	complement component 1, q subcomponent, alpha polypeptide [Source:MGI Symbol;Acc:MGI:88223]	-0.831719
Sgcb	sarcoglycan, beta (dystrophin-associated glycoprotein) [Source:MGI Symbol;Acc:MGI:1346523]	-0.830608
Impdh1	inosine 5'-phosphate dehydrogenase 1 [Source:MGI Symbol;Acc:MGI:96567]	-0.824949
Dock10	dedicator of cytokinesis 10 [Source:MGI Symbol;Acc:MGI:2146320]	-0.823713
B3gnt7	UDP-GlcNAc:betaGal beta-1,3-N-acetylglucosaminyltransferase 7 [Source:MGI Symbol;Acc:MGI:2384394]	-0.822344
Col6a2	collagen, type VI, alpha 2 [Source:MGI Symbol;Acc:MGI:88460]	-0.818016
Atp10a	ATPase, class V, type 10A [Source:MGI Symbol;Acc:MGI:1330809]	-0.816882
Slc4a4	solute carrier family 4 (anion exchanger), member 4 [Source:MGI Symbol;Acc:MGI:1927555]	-0.81679
Armc9	armadillo repeat containing 9 [Source:MGI Symbol;Acc:MGI:1926045]	-0.81583
Pcdhb7	protocadherin beta 7 [Source:MGI Symbol;Acc:MGI:2136741]	-0.814901
Clec4a3	C-type lectin domain family 4, member a3 [Source:MGI Symbol;Acc:MGI:1920399]	-0.813974
Fmnl1	formin-like 1 [Source:MGI Symbol;Acc:MGI:1888994]	-0.813725
Zfp248	zinc finger protein 248 [Source:MGI Symbol;Acc:MGI:1919970]	-0.810658
Tprkb	Tp53rk binding protein [Source:MGI Symbol;Acc:MGI:1917036]	-0.810451
Rap2a	RAS related protein 2a [Source:MGI Symbol;Acc:MGI:97855]	-0.808508
Cdc42ep1	CDC42 effector protein (Rho GTPase binding) 1 [Source:MGI Symbol;Acc:MGI:1929763]	-0.806613
Magee1	melanoma antigen, family E, 1 [Source:MGI Symbol;Acc:MGI:2148149]	-0.803872
Rnft2	ring finger protein, transmembrane 2 [Source:MGI Symbol;Acc:MGI:2442859]	-0.803828
Sepn1	selenoprotein N, 1 [Source:MGI Symbol;Acc:MGI:2151208]	-0.802883
Emr1	EGF-like module containing, mucin-like, hormone receptor-like sequence 1 [Source:MGI Symbol;Acc:MGI:106912]	-0.802012
Hspb6	heat shock protein, alpha-crystallin-related, B6 [Source:MGI Symbol;Acc:MGI:2685325]	-0.799288
BC026585	cDNA sequence BC026585 [Source:MGI Symbol;Acc:MGI:2448516]	-0.798551
Zdhhc2	zinc finger, DHHC domain containing 2 [Source:MGI Symbol;Acc:MGI:1923452]	-0.796997
Lcp2	lymphocyte cytosolic protein 2 [Source:MGI Symbol;Acc:MGI:1321402]	-0.792627
Prkd1	protein kinase D1 [Source:MGI Symbol;Acc:MGI:99879]	-0.792423
Itgb2	integrin beta 2 [Source:MGI Symbol;Acc:MGI:96611]	-0.790425
Kcnj2	potassium inwardly-rectifying channel, subfamily J, member 2 [Source:MGI Symbol;Acc:MGI:104744]	-0.790073
Prcp	prolylcarboxypeptidase (angiotensinase C) [Source:MGI Symbol;Acc:MGI:1919711]	-0.788918
Klhl8	kelch-like 8 (Drosophila) [Source:MGI Symbol;Acc:MGI:2179430]	-0.787452
Sertad4	SERTA domain containing 4 [Source:MGI Symbol;Acc:MGI:2443496]	-0.78655
Gas7	growth arrest specific 7 [Source:MGI Symbol;Acc:MGI:1202388]	-0.786063
Shank1	SH3/ankyrin domain gene 1 [Source:MGI Symbol;Acc:MGI:3613677]	-0.785851
Megf6	multiple EGF-like-domains 6 [Source:MGI Symbol;Acc:MGI:1919351]	-0.785172
Cep68	centrosomal protein 68 [Source:MGI Symbol;Acc:MGI:2667663]	-0.783156
Gm13476	predicted gene 13476 [Source:MGI Symbol;Acc:MGI:3652108]	-0.782587
Sat2	spermidine/spermine N1-acetyl transferase 2 [Source:MGI Symbol;Acc:MGI:1916465]	-0.781699
Zfp174	zinc finger protein 174 [Source:MGI Symbol;Acc:MGI:2686600]	-0.781101
C1qb	complement component 1, q subcomponent, beta polypeptide [Source:MGI Symbol;Acc:MGI:88224]	-0.778858
Cd53	CD53 antigen [Source:MGI Symbol;Acc:MGI:88341]	-0.778268
Acaa2	acetyl-Coenzyme A acyltransferase 2 (mitochondrial 3-oxoacyl-Coenzyme A thiolase) [Source:MGI Symbol;Acc:MGI:1098623]	-0.777849
Lmcd1	LIM and cysteine-rich domains 1 [Source:MGI Symbol;Acc:MGI:1353635]	-0.777286
Gng10	guanine nucleotide binding protein (G protein), gamma 10 [Source:MGI Symbol;Acc:MGI:1336169]	-0.773946
Glipr2	GLI pathogenesis-related 2 [Source:MGI Symbol;Acc:MGI:1917770]	-0.773176
2610029I01Rik	RIKEN cDNA 2610029I01 gene [Source:MGI Symbol;Acc:MGI:1924282]	-0.770728
B3gnt9-ps	UDP-GlcNAc:betaGal beta-1,3-N-acetylglucosaminyltransferase 9, pseudogene [Source:MGI Symbol;Acc:MGI:2142841]	-0.770699
Stxbp4	syntaxin binding protein 4 [Source:MGI Symbol;Acc:MGI:1342296]	-0.768642
Ddr2	discoidin domain receptor family, member 2 [Source:MGI Symbol;Acc:MGI:1345277]	-0.768451
Htra2	HtrA serine peptidase 2 [Source:MGI Symbol;Acc:MGI:1928676]	-0.764549
Ildr2	immunoglobulin-like domain containing receptor 2 [Source:MGI Symbol;Acc:MGI:1196370]	-0.76056
C2	complement component 2 (within H-2S) [Source:MGI Symbol;Acc:MGI:88226]	-0.760246
Tram2	translocating chain-associating membrane protein 2 [Source:MGI Symbol;Acc:MGI:1924817]	-0.758706
Large	like-glycosyltransferase [Source:MGI Symbol;Acc:MGI:1342270]	-0.758393
Icam1	intercellular adhesion molecule 1 [Source:MGI Symbol;Acc:MGI:96392]	-0.75835
Acot6	acyl-CoA thioesterase 6 [Source:MGI Symbol;Acc:MGI:1921287]	-0.757099
Tspan9	tetraspanin 9 [Source:MGI Symbol;Acc:MGI:1924558]	-0.757081
Klhdc2	kelch domain containing 2 [Source:MGI Symbol;Acc:MGI:1916804]	-0.753142
Coro2b	coronin, actin binding protein, 2B [Source:MGI Symbol;Acc:MGI:2444283]	-0.752894
Dmwd	dystrophia myotonica-containing WD repeat motif [Source:MGI Symbol;Acc:MGI:94907]	-0.751799
Pus7	pseudouridylate synthase 7 homolog (S. cerevisiae) [Source:MGI Symbol;Acc:MGI:1925947]	-0.751375
X99384	cDNA sequence X99384 [Source:MGI Symbol;Acc:MGI:1351623]	-0.740326
Pvrl1	poliovirus receptor-related 1 [Source:MGI Symbol;Acc:MGI:1926483]	-0.739905
Gm17344	predicted gene, 17344 [Source:MGI Symbol;Acc:MGI:4936978]	-0.724785
Fam118a	family with sequence similarity 118, member A [Source:MGI Symbol;Acc:MGI:1920475]	-0.718571
Leprel4	leprecan-like 4 [Source:MGI Symbol;Acc:MGI:1913430]	-0.718244
Evi2b	Protein EVI2B [Source:UniProtKB/Swiss-Prot;Acc:Q8VD58]	-0.714183
Tgfb1	transforming growth factor, beta 1 [Source:MGI Symbol;Acc:MGI:98725]	-0.714058
Rab31	RAB31, member RAS oncogene family [Source:MGI Symbol;Acc:MGI:1914603]	-0.710105
Irf5	interferon regulatory factor 5 [Source:MGI Symbol;Acc:MGI:1350924]	-0.707851
C1qc	complement component 1, q subcomponent, C chain [Source:MGI Symbol;Acc:MGI:88225]	-0.703539
Amica1	adhesion molecule, interacts with CXADR antigen 1 [Source:MGI Symbol;Acc:MGI:2685484]	-0.699801
Batf	basic leucine zipper transcription factor, ATF-like [Source:MGI Symbol;Acc:MGI:1859147]	-0.69171
Il15ra	interleukin 15 receptor, alpha chain [Source:MGI Symbol;Acc:MGI:104644]	-0.685414
Ivd	isovaleryl coenzyme A dehydrogenase [Source:MGI Symbol;Acc:MGI:1929242]	-0.683608
Gpr153	G protein-coupled receptor 153 [Source:MGI Symbol;Acc:MGI:1916157]	-0.679108
Gm20503	predicted gene 20503 [Source:MGI Symbol;Acc:MGI:5141968]	-0.6787
Lrig3	leucine-rich repeats and immunoglobulin-like domains 3 [Source:MGI Symbol;Acc:MGI:2443955]	-0.676694
Xylt2	xylosyltransferase II [Source:MGI Symbol;Acc:MGI:2444797]	-0.674532
Ctsk	cathepsin K [Source:MGI Symbol;Acc:MGI:107823]	-0.674259
Klhl23	kelch-like 23 (Drosophila) [Source:MGI Symbol;Acc:MGI:2683536]	-0.665105
Akna	AT-hook transcription factor [Source:MGI Symbol;Acc:MGI:2140340]	-0.663036
Fermt3	fermitin family homolog 3 (Drosophila) [Source:MGI Symbol;Acc:MGI:2147790]	-0.658157
Stk36	serine/threonine kinase 36 (fused homolog, Drosophila) [Source:MGI Symbol;Acc:MGI:1920831]	-0.655586
1810043G02Rik	RIKEN cDNA 1810043G02 gene [Source:MGI Symbol;Acc:MGI:1915134]	-0.655072
Pik3cd	phosphatidylinositol 3-kinase catalytic delta polypeptide [Source:MGI Symbol;Acc:MGI:1098211]	-0.652571
Plod3	procollagen-lysine, 2-oxoglutarate 5-dioxygenase 3 [Source:MGI Symbol;Acc:MGI:1347008]	-0.652326
Plekhg2	pleckstrin homology domain containing, family G (with RhoGef domain) member 2 [Source:MGI Symbol;Acc:MGI:2141874]	-0.646309
Fzd4	frizzled homolog 4 (Drosophila) [Source:MGI Symbol;Acc:MGI:108520]	-0.645106
Ppm1m	protein phosphatase 1M [Source:MGI Symbol;Acc:MGI:1915155]	-0.642273
Gm15648	predicted gene 15648 [Source:MGI Symbol;Acc:MGI:3783092]	-0.641812
Tgfb3	transforming growth factor, beta 3 [Source:MGI Symbol;Acc:MGI:98727]	-0.627124
Tmem9	transmembrane protein 9 [Source:MGI Symbol;Acc:MGI:1913491]	-0.626847
Mybpc1	myosin binding protein C, slow-type [Source:MGI Symbol;Acc:MGI:1336213]	-0.62542
Gpr161	G protein-coupled receptor 161 [Source:MGI Symbol;Acc:MGI:2685054]	-0.624139
Slc19a1	solute carrier family 19 (folate transporter), member 1 [Source:MGI Symbol;Acc:MGI:103182]	-0.620781
Retsat	retinol saturase (all trans retinol 13,14 reductase) [Source:MGI Symbol;Acc:MGI:1914692]	-0.616501
Ispd	isoprenoid synthase domain containing [Source:MGI Symbol;Acc:MGI:1923097]	-0.616353
Cxcr4	chemokine (C-X-C motif) receptor 4 [Source:MGI Symbol;Acc:MGI:109563]	-0.61542
Abcc4	ATP-binding cassette, sub-family C (CFTR/MRP), member 4 [Source:MGI Symbol;Acc:MGI:2443111]	-0.60084
Cpne2	copine II [Source:MGI Symbol;Acc:MGI:2387578]	-0.596482
9830001H06Rik	RIKEN cDNA 9830001H06 gene [Source:MGI Symbol;Acc:MGI:2444575]	-0.595737
Tmem218	transmembrane protein 218 [Source:MGI Symbol;Acc:MGI:1913529]	-0.583431
Mapk7	mitogen-activated protein kinase 7 [Source:MGI Symbol;Acc:MGI:1346347]	-0.580119
Rnft1	ring finger protein, transmembrane 1 [Source:MGI Symbol;Acc:MGI:1924142]	-0.576057
Adk	adenosine kinase [Source:MGI Symbol;Acc:MGI:87930]	-0.564795
Gm14305	predicted gene 14305 [Source:MGI Symbol;Acc:MGI:3709632]	-0.552858
Pld4	phospholipase D family, member 4 [Source:MGI Symbol;Acc:MGI:2144765]	-0.541388
Qtrtd1	queuine tRNA-ribosyltransferase domain containing 1 [Source:MGI Symbol;Acc:MGI:1922194]	-0.537373
B4galt4	UDP-Gal:betaGlcNAc beta 1,4-galactosyltransferase, polypeptide 4 [Source:MGI Symbol;Acc:MGI:1928387]	-0.517621
Pter	phosphotriesterase related [Source:MGI Symbol;Acc:MGI:107372]	-0.510449
Sfxn2	sideroflexin 2 [Source:MGI Symbol;Acc:MGI:2137678]	-0.506123
Klhl5	kelch-like 5 (Drosophila) [Source:MGI Symbol;Acc:MGI:1919028]	-0.502581
Cdyl2	chromodomain protein, Y chromosome-like 2 [Source:MGI Symbol;Acc:MGI:1923046]	-0.502283
Ppap2a	phosphatidic acid phosphatase type 2A [Source:MGI Symbol;Acc:MGI:108412]	-0.493127
Mpg	N-methylpurine-DNA glycosylase [Source:MGI Symbol;Acc:MGI:97073]	-0.43264
Gfra4	glial cell line derived neurotrophic factor family receptor alpha 4 [Source:MGI Symbol;Acc:MGI:1341873]	-0.42196
Mll5	myeloid/lymphoid or mixed-lineage leukemia 5 [Source:MGI Symbol;Acc:MGI:1924825]	0.213383
Cdk13	cyclin-dependent kinase 13 [Source:MGI Symbol;Acc:MGI:1916812]	0.225426
Taok3	TAO kinase 3 [Source:MGI Symbol;Acc:MGI:3041177]	0.230245
Dlg1	discs, large homolog 1 (Drosophila) [Source:MGI Symbol;Acc:MGI:107231]	0.233229
Enpp5	ectonucleotide pyrophosphatase/phosphodiesterase 5 [Source:MGI Symbol;Acc:MGI:1933830]	0.246954
Egln1	EGL nine homolog 1 (C. elegans) [Source:MGI Symbol;Acc:MGI:1932286]	0.257027
Pdxdc1	pyridoxal-dependent decarboxylase domain containing 1 [Source:MGI Symbol;Acc:MGI:1920909]	0.258025
Mdh1	malate dehydrogenase 1, NAD (soluble) [Source:MGI Symbol;Acc:MGI:97051]	0.261379
Slmap	sarcolemma associated protein [Source:MGI Symbol;Acc:MGI:1933549]	0.272222
Zfand5	zinc finger, AN1-type domain 5 [Source:MGI Symbol;Acc:MGI:1278334]	0.272669
Cpsf3	cleavage and polyadenylation specificity factor 3 [Source:MGI Symbol;Acc:MGI:1859328]	0.27715
Atp11a	ATPase, class VI, type 11A [Source:MGI Symbol;Acc:MGI:1354735]	0.277948
Reep3	receptor accessory protein 3 [Source:MGI Symbol;Acc:MGI:88930]	0.282025
Pdzd8	PDZ domain containing 8 [Source:MGI Symbol;Acc:MGI:2677270]	0.284633
Pak2	p21 protein (Cdc42/Rac)-activated kinase 2 [Source:MGI Symbol;Acc:MGI:1339984]	0.290694
N4bp1	NEDD4 binding protein 1 [Source:MGI Symbol;Acc:MGI:2136825]	0.30377
Prdx5	peroxiredoxin 5 [Source:MGI Symbol;Acc:MGI:1859821]	0.305807
Kdm5a	lysine (K)-specific demethylase 5A [Source:MGI Symbol;Acc:MGI:2136980]	0.308239
Plec	plectin [Source:MGI Symbol;Acc:MGI:1277961]	0.308448
Elf1	E74-like factor 1 [Source:MGI Symbol;Acc:MGI:107180]	0.309595
Klraq1	KLRAQ motif containing 1 [Source:MGI Symbol;Acc:MGI:1921075]	0.313742
Pdlim5	PDZ and LIM domain 5 [Source:MGI Symbol;Acc:MGI:1927489]	0.328642
Arhgap12	Rho GTPase activating protein 12 [Source:MGI Symbol;Acc:MGI:1922665]	0.331701
Pank3	pantothenate kinase 3 [Source:MGI Symbol;Acc:MGI:2387464]	0.333659
Myl12b	myosin, light chain 12B, regulatory [Source:MGI Symbol;Acc:MGI:107494]	0.339514
Fuca1	fucosidase, alpha-L- 1, tissue [Source:MGI Symbol;Acc:MGI:95593]	0.345726
Rod1	ROD1 regulator of differentiation 1 (S. pombe) [Source:MGI Symbol;Acc:MGI:1923334]	0.346551
4933407C03Rik	RIKEN cDNA 4933407C03 gene [Source:MGI Symbol;Acc:MGI:1921690]	0.348339
Arhgap5	Rho GTPase activating protein 5 [Source:MGI Symbol;Acc:MGI:1332637]	0.351935
Ankhd1	ankyrin repeat and KH domain containing 1 [Source:MGI Symbol;Acc:MGI:1921733]	0.363715
Ctnnd1	catenin (cadherin associated protein), delta 1 [Source:MGI Symbol;Acc:MGI:105100]	0.36455
Cdc42se1	CDC42 small effector 1 [Source:MGI Symbol;Acc:MGI:1889510]	0.364937
Diap1	diaphanous homolog 1 (Drosophila) [Source:MGI Symbol;Acc:MGI:1194490]	0.368653
Mpp5	membrane protein, palmitoylated 5 (MAGUK p55 subfamily member 5) [Source:MGI Symbol;Acc:MGI:1927339]	0.373786
Ddx24	DEAD (Asp-Glu-Ala-Asp) box polypeptide 24 [Source:MGI Symbol;Acc:MGI:1351337]	0.385492
Med14	mediator complex subunit 14 [Source:MGI Symbol;Acc:MGI:1349442]	0.388672
Cttnbp2nl	CTTNBP2 N-terminal like [Source:MGI Symbol;Acc:MGI:1933137]	0.389892
Prr13	proline rich 13 [Source:MGI Symbol;Acc:MGI:1913401]	0.393572
Vamp8	vesicle-associated membrane protein 8 [Source:MGI Symbol;Acc:MGI:1336882]	0.395308
Rassf3	Ras association (RalGDS/AF-6) domain family member 3 [Source:MGI Symbol;Acc:MGI:2179722]	0.395434
Ptpn13	protein tyrosine phosphatase, non-receptor type 13 [Source:MGI Symbol;Acc:MGI:103293]	0.396071
Ccdc6	coiled-coil domain containing 6 [Source:MGI Symbol;Acc:MGI:1923801]	0.398804
Trp53bp2	transformation related protein 53 binding protein 2 [Source:MGI Symbol;Acc:MGI:2138319]	0.401554
Anpep	alanyl (membrane) aminopeptidase [Source:MGI Symbol;Acc:MGI:5000466]	0.406536
Mink1	misshapen-like kinase 1 (zebrafish) [Source:MGI Symbol;Acc:MGI:1355329]	0.415818
Carkd	carbohydrate kinase domain containing [Source:MGI Symbol;Acc:MGI:1913353]	0.416829
Midn	midnolin [Source:MGI Symbol;Acc:MGI:1890222]	0.425006
Rapgef6	Rap guanine nucleotide exchange factor (GEF) 6 [Source:MGI Symbol;Acc:MGI:2384761]	0.426755
Tnrc18	trinucleotide repeat containing 18 [Source:MGI Symbol;Acc:MGI:3648294]	0.428998
Wwp2	WW domain containing E3 ubiquitin protein ligase 2 [Source:MGI Symbol;Acc:MGI:1914144]	0.430734
Nhlrc2	NHL repeat containing 2 [Source:MGI Symbol;Acc:MGI:1914116]	0.437544
Kif13a	kinesin family member 13A [Source:MGI Symbol;Acc:MGI:1098264]	0.440119
Suclg1	succinate-CoA ligase, GDP-forming, alpha subunit [Source:MGI Symbol;Acc:MGI:1927234]	0.440189
Mfsd6	major facilitator superfamily domain containing 6 [Source:MGI Symbol;Acc:MGI:1922925]	0.441608
Atl2	atlastin GTPase 2 [Source:MGI Symbol;Acc:MGI:1929492]	0.451398
Zbtb10	zinc finger and BTB domain containing 10 [Source:MGI Symbol;Acc:MGI:2139883]	0.454142
Rasef	RAS and EF hand domain containing [Source:MGI Symbol;Acc:MGI:2448565]	0.470331
Vps53	vacuolar protein sorting 53 (yeast) [Source:MGI Symbol;Acc:MGI:1915549]	0.480222
Helz	helicase with zinc finger domain [Source:MGI Symbol;Acc:MGI:1925705]	0.481162
Mta3	metastasis associated 3 [Source:MGI Symbol;Acc:MGI:2151172]	0.482638
Brpf1	bromodomain and PHD finger containing, 1 [Source:MGI Symbol;Acc:MGI:1926033]	0.49013
Nufip2	nuclear fragile X mental retardation protein interacting protein 2 [Source:MGI Symbol;Acc:MGI:1915814]	0.492656
Slc25a24	solute carrier family 25 (mitochondrial carrier, phosphate carrier), member 24 [Source:MGI Symbol;Acc:MGI:1917160]	0.49868
Fchsd2	FCH and double SH3 domains 2 [Source:MGI Symbol;Acc:MGI:2448475]	0.498707
Setx	senataxin [Source:MGI Symbol;Acc:MGI:2443480]	0.499018
Nrip1	nuclear receptor interacting protein 1 [Source:MGI Symbol;Acc:MGI:1315213]	0.500159
Gak	cyclin G associated kinase [Source:MGI Symbol;Acc:MGI:2442153]	0.500317
Map2k6	mitogen-activated protein kinase kinase 6 [Source:MGI Symbol;Acc:MGI:1346870]	0.501318
Psmd3	proteasome (prosome, macropain) 26S subunit, non-ATPase, 3 [Source:MGI Symbol;Acc:MGI:98858]	0.50372
Elf4	E74-like factor 4 (ets domain transcription factor) [Source:MGI Symbol;Acc:MGI:1928377]	0.50378
Tmem87b	transmembrane protein 87B [Source:MGI Symbol;Acc:MGI:1919727]	0.504144
Golga4	golgi autoantigen, golgin subfamily a, 4 [Source:MGI Symbol;Acc:MGI:1859646]	0.507328
Arhgef5	Rho guanine nucleotide exchange factor (GEF) 5 [Source:MGI Symbol;Acc:MGI:1858952]	0.508196
Tpd52	tumor protein D52 [Source:MGI Symbol;Acc:MGI:107749]	0.520204
Ern1	endoplasmic reticulum (ER) to nucleus signalling 1 [Source:MGI Symbol;Acc:MGI:1930134]	0.522833
Fam57a	family with sequence similarity 57, member A [Source:MGI Symbol;Acc:MGI:2151840]	0.525269
Zfp704	zinc finger protein 704 [Source:MGI Symbol;Acc:MGI:2180715]	0.526466
Heatr7a	HEAT repeat containing 7A [Source:MGI Symbol;Acc:MGI:2442558]	0.536699
Anxa1	annexin A1 [Source:MGI Symbol;Acc:MGI:96819]	0.540723
Tle3	transducin-like enhancer of split 3, homolog of Drosophila E(spl) [Source:MGI Symbol;Acc:MGI:104634]	0.54131
Zbtb7a	zinc finger and BTB domain containing 7a [Source:MGI Symbol;Acc:MGI:1335091]	0.542837
Ubl3	ubiquitin-like 3 [Source:MGI Symbol;Acc:MGI:1344373]	0.548897
Bcor	BCL6 interacting corepressor [Source:MGI Symbol;Acc:MGI:1918708]	0.55201
Adar	adenosine deaminase, RNA-specific [Source:MGI Symbol;Acc:MGI:1889575]	0.553643
Wdr1	WD repeat domain 1 [Source:MGI Symbol;Acc:MGI:1337100]	0.564805
Arrdc4	arrestin domain containing 4 [Source:MGI Symbol;Acc:MGI:1913662]	0.566057
Ing1	inhibitor of growth family, member 1 [Source:MGI Symbol;Acc:MGI:1349481]	0.569458
Plekhb2	pleckstrin homology domain containing, family B (evectins) member 2 [Source:MGI Symbol;Acc:MGI:2385825]	0.57263
Cdc42ep5	CDC42 effector protein (Rho GTPase binding) 5 [Source:MGI Symbol;Acc:MGI:1929745]	0.575839
Atp2c1	ATPase, Ca++-sequestering [Source:MGI Symbol;Acc:MGI:1889008]	0.576445
Setbp1	SET binding protein 1 [Source:MGI Symbol;Acc:MGI:1933199]	0.586327
Pard6b	par-6 (partitioning defective 6) homolog beta (C. elegans) [Source:MGI Symbol;Acc:MGI:2135605]	0.58665
Stat5b	signal transducer and activator of transcription 5B [Source:MGI Symbol;Acc:MGI:103035]	0.594513
Pkp4	plakophilin 4 [Source:MGI Symbol;Acc:MGI:109281]	0.594774
Epb4.1l5	erythrocyte protein band 4.1-like 5 [Source:MGI Symbol;Acc:MGI:103006]	0.595463
Tax1bp3	Tax1 (human T cell leukemia virus type I) binding protein 3 [Source:MGI Symbol;Acc:MGI:1923531]	0.596098
Taldo1	transaldolase 1 [Source:MGI Symbol;Acc:MGI:1274789]	0.603477
Ucp2	uncoupling protein 2 (mitochondrial, proton carrier) [Source:MGI Symbol;Acc:MGI:109354]	0.604084
Cd2ap	CD2-associated protein [Source:MGI Symbol;Acc:MGI:1330281]	0.606508
6430527G18Rik	RIKEN cDNA 6430527G18 gene [Source:MGI Symbol;Acc:MGI:2442463]	0.610439
Hoxb3	homeobox B3 [Source:MGI Symbol;Acc:MGI:96184]	0.612802
Chd9	chromodomain helicase DNA binding protein 9 [Source:MGI Symbol;Acc:MGI:1924001]	0.615604
Pik3cb	phosphatidylinositol 3-kinase, catalytic, beta polypeptide [Source:MGI Symbol;Acc:MGI:1922019]	0.6173
Kdm3a	lysine (K)-specific demethylase 3A [Source:MGI Symbol;Acc:MGI:98847]	0.620783
AI314976	expressed sequence AI314976 [Source:MGI Symbol;Acc:MGI:2146818]	0.625651
Golgb1	golgi autoantigen, golgin subfamily b, macrogolgin 1 [Source:MGI Symbol;Acc:MGI:1099447]	0.626761
Klf3	Kruppel-like factor 3 (basic) [Source:MGI Symbol;Acc:MGI:1342773]	0.62893
Cdkn2aip	CDKN2A interacting protein [Source:MGI Symbol;Acc:MGI:1918175]	0.634384
AW555464	expressed sequence AW555464 [Source:MGI Symbol;Acc:MGI:2145043]	0.641153
Ezr	ezrin [Source:MGI Symbol;Acc:MGI:98931]	0.64441
Dlg5	discs, large homolog 5 (Drosophila) [Source:MGI Symbol;Acc:MGI:1918478]	0.649975
Lrba	LPS-responsive beige-like anchor [Source:MGI Symbol;Acc:MGI:1933162]	0.652304
Rhobtb2	Rho-related BTB domain containing 2 [Source:MGI Symbol;Acc:MGI:2180557]	0.656271
Rnf19a	ring finger protein 19A [Source:MGI Symbol;Acc:MGI:1353623]	0.656907
Mtap7	microtubule-associated protein 7 [Source:MGI Symbol;Acc:MGI:1328328]	0.658642
Arhgef18	rho/rac guanine nucleotide exchange factor (GEF) 18 [Source:MGI Symbol;Acc:MGI:2142567]	0.663718
Map3k1	mitogen-activated protein kinase kinase kinase 1 [Source:MGI Symbol;Acc:MGI:1346872]	0.666259
Hoxb7	homeobox B7 [Source:MGI Symbol;Acc:MGI:96188]	0.668686
Meis1	Meis homeobox 1 [Source:MGI Symbol;Acc:MGI:104717]	0.668817
Hes1	hairy and enhancer of split 1 (Drosophila) [Source:MGI Symbol;Acc:MGI:104853]	0.673613
Stard10	START domain containing 10 [Source:MGI Symbol;Acc:MGI:1860093]	0.675732
Tmf1	TATA element modulatory factor 1 [Source:MGI Symbol;Acc:MGI:2684999]	0.678629
Tec	tec protein tyrosine kinase [Source:MGI Symbol;Acc:MGI:98662]	0.68085
Casp1	caspase 1 [Source:MGI Symbol;Acc:MGI:96544]	0.681743
Net1	neuroepithelial cell transforming gene 1 [Source:MGI Symbol;Acc:MGI:1927138]	0.682774
Plekhm1	pleckstrin homology domain containing, family M (with RUN domain) member 1 [Source:MGI Symbol;Acc:MGI:2443207]	0.687096
Atmin	ATM interactor [Source:MGI Symbol;Acc:MGI:2682328]	0.687996
Pptc7	PTC7 protein phosphatase homolog (S. cerevisiae) [Source:MGI Symbol;Acc:MGI:2444593]	0.688515
Swap70	SWA-70 protein [Source:MGI Symbol;Acc:MGI:1298390]	0.692135
Cdh1	cadherin 1 [Source:MGI Symbol;Acc:MGI:88354]	0.696808
C77080	expressed sequence C77080 [Source:MGI Symbol;Acc:MGI:2140651]	0.697424
Krt18	keratin 18 [Source:MGI Symbol;Acc:MGI:96692]	0.701338
Lamc2	laminin, gamma 2 [Source:MGI Symbol;Acc:MGI:99913]	0.701841
2510002D24Rik	RIKEN cDNA 2510002D24 gene [Source:MGI Symbol;Acc:MGI:1919557]	0.704695
F11r	F11 receptor [Source:MGI Symbol;Acc:MGI:1321398]	0.706595
Zfp553	zinc finger protein 553 [Source:MGI Symbol;Acc:MGI:2384725]	0.707322
Nod1	nucleotide-binding oligomerization domain containing 1 [Source:MGI Symbol;Acc:MGI:1341839]	0.715015
Fam83h	family with sequence similarity 83, member H [Source:MGI Symbol;Acc:MGI:2145900]	0.719709
Neu1	neuraminidase 1 [Source:MGI Symbol;Acc:MGI:97305]	0.720946
D10Wsu102e	DNA segment, Chr 10, Wayne State University 102, expressed [Source:MGI Symbol;Acc:MGI:106381]	0.724472
Taf4a	TAF4A RNA polymerase II, TATA box binding protein (TBP)-associated factor [Source:MGI Symbol;Acc:MGI:2152346]	0.727793
Spint2	serine protease inhibitor, Kunitz type 2 [Source:MGI Symbol;Acc:MGI:1338031]	0.730137
Tmc4	transmembrane channel-like gene family 4 [Source:MGI Symbol;Acc:MGI:2669035]	0.730154
Triobp	TRIO and F-actin binding protein [Source:MGI Symbol;Acc:MGI:1349410]	0.730234
H2-Q4	histocompatibility 2, Q region locus 4 [Source:MGI Symbol;Acc:MGI:95933]	0.730456
Pak4	p21 protein (Cdc42/Rac)-activated kinase 4 [Source:MGI Symbol;Acc:MGI:1917834]	0.731477
Synj2	synaptojanin 2 [Source:MGI Symbol;Acc:MGI:1201671]	0.731811
Gadd45g	growth arrest and DNA-damage-inducible 45 gamma [Source:MGI Symbol;Acc:MGI:1346325]	0.739351
Sh3bgrl2	SH3 domain binding glutamic acid-rich protein like 2 [Source:MGI Symbol;Acc:MGI:1915350]	0.743202
Zcchc7	zinc finger, CCHC domain containing 7 [Source:MGI Symbol;Acc:MGI:2442912]	0.744982
2900026A02Rik	RIKEN cDNA 2900026A02 gene [Source:MGI Symbol;Acc:MGI:1920194]	0.745899
Fat1	FAT tumor suppressor homolog 1 (Drosophila) [Source:MGI Symbol;Acc:MGI:109168]	0.74791
Eea1	early endosome antigen 1 [Source:MGI Symbol;Acc:MGI:2442192]	0.747916
Bspry	B-box and SPRY domain containing [Source:MGI Symbol;Acc:MGI:2177191]	0.754802
Pyroxd1	pyridine nucleotide-disulphide oxidoreductase domain 1 [Source:MGI Symbol;Acc:MGI:2676395]	0.755772
Ifngr2	interferon gamma receptor 2 [Source:MGI Symbol;Acc:MGI:107654]	0.755802
Emx2	empty spiracles homolog 2 (Drosophila) [Source:MGI Symbol;Acc:MGI:95388]	0.756395
Cpox	coproporphyrinogen oxidase [Source:MGI Symbol;Acc:MGI:104841]	0.756891
Tbc1d8b	TBC1 domain family, member 8B [Source:MGI Symbol;Acc:MGI:1918101]	0.757127
Phf15	PHD finger protein 15 [Source:MGI Symbol;Acc:MGI:1924151]	0.763885
Nr4a2	nuclear receptor subfamily 4, group A, member 2 [Source:MGI Symbol;Acc:MGI:1352456]	0.768576
Esrp2	epithelial splicing regulatory protein 2 [Source:MGI Symbol;Acc:MGI:1924661]	0.768595
Camk2n1	calcium/calmodulin-dependent protein kinase II inhibitor 1 [Source:MGI Symbol;Acc:MGI:1913509]	0.769267
Hs6st1	heparan sulfate 6-O-sulfotransferase 1 [Source:MGI Symbol;Acc:MGI:1354958]	0.771224
Cgn	cingulin [Source:MGI Symbol;Acc:MGI:1927237]	0.783596
Vps13a	vacuolar protein sorting 13A (yeast) [Source:MGI Symbol;Acc:MGI:2444304]	0.784687
Hip1r	huntingtin interacting protein 1 related [Source:MGI Symbol;Acc:MGI:1352504]	0.790487
Hook2	hook homolog 2 (Drosophila) [Source:MGI Symbol;Acc:MGI:2181664]	0.791238
Plekhg3	pleckstrin homology domain containing, family G (with RhoGef domain) member 3 [Source:MGI Symbol;Acc:MGI:2388284]	0.796983
Cldn7	claudin 7 [Source:MGI Symbol;Acc:MGI:1859285]	0.798649
Cyp39a1	cytochrome P450, family 39, subfamily a, polypeptide 1 [Source:MGI Symbol;Acc:MGI:1927096]	0.806477
Als2cl	ALS2 C-terminal like [Source:MGI Symbol;Acc:MGI:2447532]	0.810986
0610010O12Rik	RIKEN cDNA 0610010O12 gene [Source:MGI Symbol;Acc:MGI:1913310]	0.812038
Rbm47	RNA binding motif protein 47 [Source:MGI Symbol;Acc:MGI:2384294]	0.813404
Lpin1	lipin 1 [Source:MGI Symbol;Acc:MGI:1891340]	0.815725
Cxadr	coxsackie virus and adenovirus receptor [Source:MGI Symbol;Acc:MGI:1201679]	0.817753
2610015P09Rik	RIKEN cDNA 2610015P09 gene [Source:MGI Symbol;Acc:MGI:1922661]	0.82298
Trerf1	transcriptional regulating factor 1 [Source:MGI Symbol;Acc:MGI:2442086]	0.827496
Gfpt1	glutamine fructose-6-phosphate transaminase 1 [Source:MGI Symbol;Acc:MGI:95698]	0.831042
Nt5c2	5'-nucleotidase, cytosolic II [Source:MGI Symbol;Acc:MGI:2178563]	0.831709
Rbm20	RNA binding motif protein 20 [Source:MGI Symbol;Acc:MGI:1920963]	0.834988
Ralbp1	ralA binding protein 1 [Source:MGI Symbol;Acc:MGI:108466]	0.840442
Zfp809	zinc finger protein 809 [Source:MGI Symbol;Acc:MGI:2143362]	0.844455
Nfib	nuclear factor I/B [Source:MGI Symbol;Acc:MGI:103188]	0.845208
Grhl2	grainyhead-like 2 (Drosophila) [Source:MGI Symbol;Acc:MGI:2182543]	0.846063
2310044G17Rik	RIKEN cDNA 2310044G17 gene [Source:MGI Symbol;Acc:MGI:1919185]	0.847432
Mpzl3	myelin protein zero-like 3 [Source:MGI Symbol;Acc:MGI:2442647]	0.854275
Gltpd1	glycolipid transfer protein domain containing 1 [Source:MGI Symbol;Acc:MGI:1933107]	0.855225
Vav3	vav 3 oncogene [Source:MGI Symbol;Acc:MGI:1888518]	0.856557
Lama5	laminin, alpha 5 [Source:MGI Symbol;Acc:MGI:105382]	0.85796
Lmo7	LIM domain only 7 [Source:MGI Symbol;Acc:MGI:1353586]	0.860031
Spnb3	spectrin beta 3 [Source:MGI Symbol;Acc:MGI:1313261]	0.861313
Cd68	CD68 antigen [Source:MGI Symbol;Acc:MGI:88342]	0.864344
Gca	grancalcin [Source:MGI Symbol;Acc:MGI:1918521]	0.86522
Ehf	ets homologous factor [Source:MGI Symbol;Acc:MGI:1270840]	0.868645
Fam3c	family with sequence similarity 3, member C [Source:MGI Symbol;Acc:MGI:107892]	0.868902
Farp1	FERM, RhoGEF (Arhgef) and pleckstrin domain protein 1 (chondrocyte-derived) [Source:MGI Symbol;Acc:MGI:2446173]	0.869739
Kcnk1	potassium channel, subfamily K, member 1 [Source:MGI Symbol;Acc:MGI:109322]	0.871474
Arfgef1	ADP-ribosylation factor guanine nucleotide-exchange factor 1(brefeldin A-inhibited) [Source:MGI Symbol;Acc:MGI:2442988]	0.872579
Ralgapa2	Ral GTPase activating protein, alpha subunit 2 (catalytic) [Source:MGI Symbol;Acc:MGI:3036245]	0.874557
Efnb2	ephrin B2 [Source:MGI Symbol;Acc:MGI:105097]	0.874714
Fbxo34	F-box protein 34 [Source:MGI Symbol;Acc:MGI:1926188]	0.876482
Nceh1	arylacetamide deacetylase-like 1 [Source:MGI Symbol;Acc:MGI:2443191]	0.876539
Vsig10	V-set and immunoglobulin domain containing 10 [Source:MGI Symbol;Acc:MGI:2448533]	0.878163
Tmem79	transmembrane protein 79 [Source:MGI Symbol;Acc:MGI:1919163]	0.878737
Nhsl1	NHS-like 1 [Source:MGI Symbol;Acc:MGI:106390]	0.880394
Ly6e	lymphocyte antigen 6 complex, locus E [Source:MGI Symbol;Acc:MGI:106651]	0.8818
Stim2	stromal interaction molecule 2 [Source:MGI Symbol;Acc:MGI:2151156]	0.885437
Ttc39c	tetratricopeptide repeat domain 39C [Source:MGI Symbol;Acc:MGI:1919997]	0.886698
Itpr3	inositol 1,4,5-triphosphate receptor 3 [Source:MGI Symbol;Acc:MGI:96624]	0.88699
Specc1	sperm antigen with calponin homology and coiled-coil domains 1 [Source:MGI Symbol;Acc:MGI:2442356]	0.888489
Epb4.1l4a	erythrocyte protein band 4.1-like 4a [Source:MGI Symbol;Acc:MGI:103007]	0.889307
Ap1m2	adaptor protein complex AP-1, mu 2 subunit [Source:MGI Symbol;Acc:MGI:1336974]	0.890196
Naip5	NLR family, apoptosis inhibitory protein 5 [Source:MGI Symbol;Acc:MGI:1298220]	0.893604
Ier3	immediate early response 3 [Source:MGI Symbol;Acc:MGI:104814]	0.895139
Lyn	Yamaguchi sarcoma viral (v-yes-1) oncogene homolog [Source:MGI Symbol;Acc:MGI:96892]	0.896623
F2rl1	coagulation factor II (thrombin) receptor-like 1 [Source:MGI Symbol;Acc:MGI:101910]	0.897024
Lnx2	ligand of numb-protein X 2 [Source:MGI Symbol;Acc:MGI:2155959]	0.899345
Avpi1	arginine vasopressin-induced 1 [Source:MGI Symbol;Acc:MGI:1916784]	0.900073
G6pdx	glucose-6-phosphate dehydrogenase X-linked [Source:MGI Symbol;Acc:MGI:105979]	0.900287
Rara	retinoic acid receptor, alpha [Source:MGI Symbol;Acc:MGI:97856]	0.90733
Tuba4a	tubulin, alpha 4A [Source:MGI Symbol;Acc:MGI:1095410]	0.908072
Bcl2l14	BCL2-like 14 (apoptosis facilitator) [Source:MGI Symbol;Acc:MGI:1914063]	0.91158
Ppip5k1	diphosphoinositol pentakisphosphate kinase 1 [Source:MGI Symbol;Acc:MGI:2443281]	0.915371
Tgfa	transforming growth factor alpha [Source:MGI Symbol;Acc:MGI:98724]	0.917133
Tmem56	transmembrane protein 56 [Source:MGI Symbol;Acc:MGI:1923195]	0.920584
Zmynd8	zinc finger, MYND-type containing 8 [Source:MGI Symbol;Acc:MGI:1918025]	0.923052
Med24	mediator complex subunit 24 [Source:MGI Symbol;Acc:MGI:1344385]	0.923113
Tnk1	tyrosine kinase, non-receptor, 1 [Source:MGI Symbol;Acc:MGI:1930958]	0.927999
Lrrc8d	leucine rich repeat containing 8D [Source:MGI Symbol;Acc:MGI:1922368]	0.933174
Phactr1	phosphatase and actin regulator 1 [Source:MGI Symbol;Acc:MGI:2659021]	0.934595
Chd7	chromodomain helicase DNA binding protein 7 [Source:MGI Symbol;Acc:MGI:2444748]	0.935222
Acvr1b	activin A receptor, type 1B [Source:MGI Symbol;Acc:MGI:1338944]	0.93556
Gm16136	predicted gene 16136 [Source:MGI Symbol;Acc:MGI:3802137]	0.936445
Gpd2	glycerol phosphate dehydrogenase 2, mitochondrial [Source:MGI Symbol;Acc:MGI:99778]	0.938015
Zfhx3	zinc finger homeobox 3 [Source:MGI Symbol;Acc:MGI:99948]	0.939189
Gcap14	granule cell antiserum positive 14 [Source:MGI Symbol;Acc:MGI:101859]	0.941635
Acsl5	acyl-CoA synthetase long-chain family member 5 [Source:MGI Symbol;Acc:MGI:1919129]	0.943416
Tbc1d2	TBC1 domain family, member 2 [Source:MGI Symbol;Acc:MGI:2652885]	0.948043
Zfp54	zinc finger protein 54 [Source:MGI Symbol;Acc:MGI:99201]	0.951029
Arhgap32	Rho GTPase activating protein 32 [Source:MGI Symbol;Acc:MGI:2450166]	0.951065
Frk	fyn-related kinase [Source:MGI Symbol;Acc:MGI:103265]	0.951299
Erbb2	v-erb-b2 erythroblastic leukemia viral oncogene homolog 2, neuro/glioblastoma derived oncogene homolog (avian) [Source:MGI Symbol;Acc:MGI:95410]	0.951556
Svip	small VCP/p97-interacting protein [Source:MGI Symbol;Acc:MGI:1922994]	0.957222
Acer2	alkaline ceramidase 2 [Source:MGI Symbol;Acc:MGI:1920932]	0.957247
Jakmip1	janus kinase and microtubule interacting protein 1 [Source:MGI Symbol;Acc:MGI:1923321]	0.958861
Jup	junction plakoglobin [Source:MGI Symbol;Acc:MGI:96650]	0.959139
Ptpn3	protein tyrosine phosphatase, non-receptor type 3 [Source:MGI Symbol;Acc:MGI:105307]	0.961914
Lama3	laminin, alpha 3 [Source:MGI Symbol;Acc:MGI:99909]	0.964321
Fam59a	family with sequence similarity 59, member A [Source:MGI Symbol;Acc:MGI:2685790]	0.970832
Cds1	CDP-diacylglycerol synthase 1 [Source:MGI Symbol;Acc:MGI:1921846]	0.97085
Lrrc1	leucine rich repeat containing 1 [Source:MGI Symbol;Acc:MGI:2442313]	0.977472
Slc35c1	solute carrier family 35, member C1 [Source:MGI Symbol;Acc:MGI:2443301]	0.977787
Ngfr	nerve growth factor receptor (TNFR superfamily, member 16) [Source:MGI Symbol;Acc:MGI:97323]	0.997439
Kazn	kazrin, periplakin interacting protein [Source:MGI Symbol;Acc:MGI:1918779]	1.00182
Car2	carbonic anhydrase 2 [Source:MGI Symbol;Acc:MGI:88269]	1.01111
Anks6	ankyrin repeat and sterile alpha motif domain containing 6 [Source:MGI Symbol;Acc:MGI:1922941]	1.01268
Magi3	membrane associated guanylate kinase, WW and PDZ domain containing 3 [Source:MGI Symbol;Acc:MGI:1923484]	1.01293
Pla2g12a	phospholipase A2, group XIIA [Source:MGI Symbol;Acc:MGI:1913600]	1.01461
Galnt7	UDP-N-acetyl-alpha-D-galactosamine: polypeptide N-acetylgalactosaminyltransferase 7 [Source:MGI Symbol;Acc:MGI:1349449]	1.01853
Gsr	glutathione reductase [Source:MGI Symbol;Acc:MGI:95804]	1.01951
Krt8	keratin 8 [Source:MGI Symbol;Acc:MGI:96705]	1.02132
Ifitm1	interferon induced transmembrane protein 1 [Source:MGI Symbol;Acc:MGI:1915963]	1.02287
Fam107b	family with sequence similarity 107, member B [Source:MGI Symbol;Acc:MGI:1913790]	1.02318
Slc25a13	solute carrier family 25 (mitochondrial carrier, adenine nucleotide translocator), member 13 [Source:MGI Symbol;Acc:MGI:1354721]	1.02544
Trim14	tripartite motif-containing 14 [Source:MGI Symbol;Acc:MGI:1921985]	1.02596
Fmo2	flavin containing monooxygenase 2 [Source:MGI Symbol;Acc:MGI:1916776]	1.02636
C4b	complement component 4B (Chido blood group) [Source:MGI Symbol;Acc:MGI:88228]	1.03215
Epcam	epithelial cell adhesion molecule [Source:MGI Symbol;Acc:MGI:106653]	1.03337
D1Ertd622e	DNA segment, Chr 1, ERATO Doi 622, expressed [Source:MGI Symbol;Acc:MGI:1277184]	1.04301
Arg2	arginase type II [Source:MGI Symbol;Acc:MGI:1330806]	1.04311
1810019J16Rik	RIKEN cDNA 1810019J16 gene [Source:MGI Symbol;Acc:MGI:1916323]	1.04366
Ica1	islet cell autoantigen 1 [Source:MGI Symbol;Acc:MGI:96391]	1.05095
Clint1	clathrin interactor 1 [Source:MGI Symbol;Acc:MGI:2144243]	1.0514
Rab11fip1	RAB11 family interacting protein 1 (class I) [Source:MGI Symbol;Acc:MGI:1923017]	1.06393
Arhgef19	Rho guanine nucleotide exchange factor (GEF) 19 [Source:MGI Symbol;Acc:MGI:1925912]	1.07282
Gng12	guanine nucleotide binding protein (G protein), gamma 12 [Source:MGI Symbol;Acc:MGI:1336171]	1.09248
Hspa1b	heat shock protein 1B [Source:MGI Symbol;Acc:MGI:99517]	1.09715
Rgag4	retrotransposon gag domain containing 4 [Source:MGI Symbol;Acc:MGI:3045324]	1.09777
Dlx5	distal-less homeobox 5 [Source:MGI Symbol;Acc:MGI:101926]	1.09813
Gpr39	G protein-coupled receptor 39 [Source:MGI Symbol;Acc:MGI:1918361]	1.09848
C3	complement component 3 [Source:MGI Symbol;Acc:MGI:88227]	1.10771
Arrdc1	arrestin domain containing 1 [Source:MGI Symbol;Acc:MGI:2446136]	1.11164
Ppp1r13l	protein phosphatase 1, regulatory (inhibitor) subunit 13 like [Source:MGI Symbol;Acc:MGI:3525053]	1.11259
Pdgfa	platelet derived growth factor, alpha [Source:MGI Symbol;Acc:MGI:97527]	1.1249
Smagp	small cell adhesion glycoprotein [Source:MGI Symbol;Acc:MGI:2448476]	1.13069
Hsd17b11	hydroxysteroid (17-beta) dehydrogenase 11 [Source:MGI Symbol;Acc:MGI:2149821]	1.13362
Card6	caspase recruitment domain family, member 6 [Source:MGI Symbol;Acc:MGI:3032959]	1.13753
Ptprj	protein tyrosine phosphatase, receptor type, J [Source:MGI Symbol;Acc:MGI:104574]	1.13924
Wnt7a	wingless-related MMTV integration site 7A [Source:MGI Symbol;Acc:MGI:98961]	1.13928
Rab19	RAB19, member RAS oncogene family [Source:MGI Symbol;Acc:MGI:103292]	1.14259
Ugt1a1	UDP glucuronosyltransferase 1 family, polypeptide A1 [Source:MGI Symbol;Acc:MGI:98898]	1.14504
Camsap3	calmodulin regulated spectrin-associated protein family, member 3 [Source:MGI Symbol;Acc:MGI:1916947]	1.14572
Llgl2	lethal giant larvae homolog 2 (Drosophila) [Source:MGI Symbol;Acc:MGI:1918843]	1.14702
BC066135	cDNA sequence BC066135 [Source:MGI Symbol;Acc:MGI:3606212]	1.15093
Mapkapk3	mitogen-activated protein kinase-activated protein kinase 3 [Source:MGI Symbol;Acc:MGI:2143163]	1.15549
Ell2	elongation factor RNA polymerase II 2 [Source:MGI Symbol;Acc:MGI:2183438]	1.15728
Fuca2	fucosidase, alpha-L- 2, plasma [Source:MGI Symbol;Acc:MGI:1914098]	1.16287
B930041F14Rik	RIKEN cDNA B930041F14 gene [Source:MGI Symbol;Acc:MGI:2444790]	1.16334
Dsg2	desmoglein 2 [Source:MGI Symbol;Acc:MGI:1196466]	1.16431
1600029D21Rik	RIKEN cDNA 1600029D21 gene [Source:MGI Symbol;Acc:MGI:1923759]	1.16492
Wwc1	WW, C2 and coiled-coil domain containing 1 [Source:MGI Symbol;Acc:MGI:2388637]	1.1653
Cebpb	CCAAT/enhancer binding protein (C/EBP), beta [Source:MGI Symbol;Acc:MGI:88373]	1.16648
Ugt1a6b	UDP glucuronosyltransferase 1 family, polypeptide A6B [Source:MGI Symbol;Acc:MGI:3580629]	1.16758
Ugt1a9	UDP glucuronosyltransferase 1 family, polypeptide A9 [Source:MGI Symbol;Acc:MGI:3576092]	1.16769
Ugt1a5	UDP glucuronosyltransferase 1 family, polypeptide A5 [Source:MGI Symbol;Acc:MGI:3032634]	1.16798
Tlr2	toll-like receptor 2 [Source:MGI Symbol;Acc:MGI:1346060]	1.169
Ugt1a10	UDP glycosyltransferase 1 family, polypeptide A10 [Source:MGI Symbol;Acc:MGI:3580642]	1.16901
Ugt1a2	UDP glucuronosyltransferase 1 family, polypeptide A2 [Source:MGI Symbol;Acc:MGI:3576049]	1.17197
Plce1	phospholipase C, epsilon 1 [Source:MGI Symbol;Acc:MGI:1921305]	1.17538
Igf2bp2	insulin-like growth factor 2 mRNA binding protein 2 [Source:MGI Symbol;Acc:MGI:1890358]	1.17676
BC021891	cDNA sequence BC021891 [Source:MGI Symbol;Acc:MGI:2385307]	1.17815
Mal	myelin and lymphocyte protein, T cell differentiation protein [Source:MGI Symbol;Acc:MGI:892970]	1.17959
Rab20	RAB20, member RAS oncogene family [Source:MGI Symbol;Acc:MGI:102789]	1.17974
Epn3	epsin 3 [Source:MGI Symbol;Acc:MGI:1919139]	1.18182
St14	suppression of tumorigenicity 14 (colon carcinoma) [Source:MGI Symbol;Acc:MGI:1338881]	1.18238
Ccdc149	coiled-coil domain containing 149 [Source:MGI Symbol;Acc:MGI:2685293]	1.18472
Fmn1	formin 1 [Source:MGI Symbol;Acc:MGI:101815]	1.19277
Grb7	growth factor receptor bound protein 7 [Source:MGI Symbol;Acc:MGI:102683]	1.19329
Etl4	enhancer trap locus 4 [Source:MGI Symbol;Acc:MGI:95454]	1.19639
Met	met proto-oncogene [Source:MGI Symbol;Acc:MGI:96969]	1.19718
Pepd	peptidase D [Source:MGI Symbol;Acc:MGI:97542]	1.19734
4833423E24Rik	RIKEN cDNA 4833423E24 gene [Source:MGI Symbol;Acc:MGI:2687041]	1.1982
Osbpl10	oxysterol binding protein-like 10 [Source:MGI Symbol;Acc:MGI:1921736]	1.19958
2810474O19Rik	RIKEN cDNA 2810474O19 gene [Source:MGI Symbol;Acc:MGI:1914496]	1.20562
Bace2	beta-site APP-cleaving enzyme 2 [Source:MGI Symbol;Acc:MGI:1860440]	1.20749
Sh3gl2	SH3-domain GRB2-like 2 [Source:MGI Symbol;Acc:MGI:700009]	1.20879
Plekha7	pleckstrin homology domain containing, family A member 7 [Source:MGI Symbol;Acc:MGI:2445094]	1.20889
Fos	FBJ osteosarcoma oncogene [Source:MGI Symbol;Acc:MGI:95574]	1.21234
Skil	SKI-like [Source:MGI Symbol;Acc:MGI:106203]	1.21556
Epha4	Eph receptor A4 [Source:MGI Symbol;Acc:MGI:98277]	1.21672
Fermt1	fermitin family homolog 1 (Drosophila) [Source:MGI Symbol;Acc:MGI:2443583]	1.2168
Fam46a	family with sequence similarity 46, member A [Source:MGI Symbol;Acc:MGI:2670964]	1.21898
Ephx1	epoxide hydrolase 1, microsomal [Source:MGI Symbol;Acc:MGI:95405]	1.22187
Iqgap2	IQ motif containing GTPase activating protein 2 [Source:MGI Symbol;Acc:MGI:2449975]	1.22462
Rab25	RAB25, member RAS oncogene family [Source:MGI Symbol;Acc:MGI:1858203]	1.22551
Sema3f	sema domain, immunoglobulin domain (Ig), short basic domain, secreted, (semaphorin) 3F [Source:MGI Symbol;Acc:MGI:1096347]	1.23051
Cables1	CDK5 and Abl enzyme substrate 1 [Source:MGI Symbol;Acc:MGI:1927065]	1.23653
Eps8	epidermal growth factor receptor pathway substrate 8 [Source:MGI Symbol;Acc:MGI:104684]	1.24351
Gtf2f2	general transcription factor IIF, polypeptide 2 [Source:MGI Symbol;Acc:MGI:1915955]	1.24387
Cish	cytokine inducible SH2-containing protein [Source:MGI Symbol;Acc:MGI:103159]	1.24507
9130017N09Rik	RIKEN cDNA 9130017N09 gene [Source:MGI Symbol;Acc:MGI:1926156]	1.24663
Prr15l	proline rich 15-like [Source:MGI Symbol;Acc:MGI:2387599]	1.2515
Noxa1	NADPH oxidase activator 1 [Source:MGI Symbol;Acc:MGI:2449980]	1.25222
Stap2	signal transducing adaptor family member 2 [Source:MGI Symbol;Acc:MGI:2147039]	1.25421
Reln	reelin [Source:MGI Symbol;Acc:MGI:103022]	1.26257
Faah	fatty acid amide hydrolase [Source:MGI Symbol;Acc:MGI:109609]	1.2657
Perp	PERP, TP53 apoptosis effector [Source:MGI Symbol;Acc:MGI:1929938]	1.2788
Arl4c	ADP-ribosylation factor-like 4C [Source:MGI Symbol;Acc:MGI:2445172]	1.28045
Rassf7	Ras association (RalGDS/AF-6) domain family (N-terminal) member 7 [Source:MGI Symbol;Acc:MGI:1914235]	1.28073
Pvrl4	poliovirus receptor-related 4 [Source:MGI Symbol;Acc:MGI:1918990]	1.2835
Naip2	NLR family, apoptosis inhibitory protein 2 [Source:MGI Symbol;Acc:MGI:1298226]	1.28405
Fut2	fucosyltransferase 2 [Source:MGI Symbol;Acc:MGI:109374]	1.28462
Tprn	taperin [Source:MGI Symbol;Acc:MGI:2139535]	1.28938
Cnksr1	connector enhancer of kinase suppressor of Ras 1 [Source:MGI Symbol;Acc:MGI:2670958]	1.29211
Tmem30b	transmembrane protein 30B [Source:MGI Symbol;Acc:MGI:2442082]	1.29301
Card10	caspase recruitment domain family, member 10 [Source:MGI Symbol;Acc:MGI:2146012]	1.29424
AC163723.1	uncharacterized protein LOC432995 isoform 1 [Source:RefSeq peptide;Acc:NP_001240731]	1.30263
Mycbpap	MYCBP associated protein [Source:MGI Symbol;Acc:MGI:2388726]	1.30776
Rnpep	arginyl aminopeptidase (aminopeptidase B) [Source:MGI Symbol;Acc:MGI:2384902]	1.30807
Cep70	centrosomal protein 70 [Source:MGI Symbol;Acc:MGI:1915371]	1.30923
Tex2	testis expressed gene 2 [Source:MGI Symbol;Acc:MGI:102465]	1.30932
Arap2	ArfGAP with RhoGAP domain, ankyrin repeat and PH domain 2 [Source:MGI Symbol;Acc:MGI:2684416]	1.31193
Ppargc1a	peroxisome proliferative activated receptor, gamma, coactivator 1 alpha [Source:MGI Symbol;Acc:MGI:1342774]	1.31774
Plek2	pleckstrin 2 [Source:MGI Symbol;Acc:MGI:1351466]	1.32265
Evpl	envoplakin [Source:MGI Symbol;Acc:MGI:107507]	1.32861
Il17re	interleukin 17 receptor E [Source:MGI Symbol;Acc:MGI:1889371]	1.33473
Bcl9	B cell CLL/lymphoma 9 [Source:MGI Symbol;Acc:MGI:1924828]	1.33537
Myo18a	myosin XVIIIA [Source:MGI Symbol;Acc:MGI:2667185]	1.34106
Kctd1	potassium channel tetramerisation domain containing 1 [Source:MGI Symbol;Acc:MGI:1918269]	1.34182
Celsr2	cadherin, EGF LAG seven-pass G-type receptor 2 (flamingo homolog, Drosophila) [Source:MGI Symbol;Acc:MGI:1858235]	1.34203
Rgl3	ral guanine nucleotide dissociation stimulator-like 3 [Source:MGI Symbol;Acc:MGI:1918996]	1.34406
Bmpr1b	bone morphogenetic protein receptor, type 1B [Source:MGI Symbol;Acc:MGI:107191]	1.34529
Sox7	SRY-box containing gene 7 [Source:MGI Symbol;Acc:MGI:98369]	1.35111
Tmem125	transmembrane protein 125 [Source:MGI Symbol;Acc:MGI:1923409]	1.35814
B3gnt3	UDP-GlcNAc:betaGal beta-1,3-N-acetylglucosaminyltransferase 3 [Source:MGI Symbol;Acc:MGI:2152535]	1.35923
F3	coagulation factor III [Source:MGI Symbol;Acc:MGI:88381]	1.36081
Akr1c19	aldo-keto reductase family 1, member C19 [Source:MGI Symbol;Acc:MGI:2653678]	1.36465
Clu	clusterin [Source:MGI Symbol;Acc:MGI:88423]	1.36622
Fhdc1	FH2 domain containing 1 [Source:MGI Symbol;Acc:MGI:2684972]	1.36623
Arhgef4	Rho guanine nucleotide exchange factor (GEF) 4 [Source:MGI Symbol;Acc:MGI:2442507]	1.36652
Tnfsf10	tumor necrosis factor (ligand) superfamily, member 10 [Source:MGI Symbol;Acc:MGI:107414]	1.36857
Slc15a2	solute carrier family 15 (H+/peptide transporter), member 2 [Source:MGI Symbol;Acc:MGI:1890457]	1.37644
Laptm5	lysosomal-associated protein transmembrane 5 [Source:MGI Symbol;Acc:MGI:108046]	1.38252
Dsp	desmoplakin [Source:MGI Symbol;Acc:MGI:109611]	1.38329
Aim1	absent in melanoma 1 [Source:MGI Symbol;Acc:MGI:109544]	1.38551
Ugt1a7c	UDP glucuronosyltransferase 1 family, polypeptide A7C [Source:MGI Symbol;Acc:MGI:3032636]	1.38645
9930111J21Rik2	RIKEN cDNA 9930111J21 gene 2 [Source:MGI Symbol;Acc:MGI:3711310]	1.38941
Dlx6	distal-less homeobox 6 [Source:MGI Symbol;Acc:MGI:101927]	1.39097
Alox5ap	arachidonate 5-lipoxygenase activating protein [Source:MGI Symbol;Acc:MGI:107505]	1.39417
Tnfsf13	tumor necrosis factor (ligand) superfamily, member 13 [Source:MGI Symbol;Acc:MGI:1916833]	1.39489
5430407P10Rik	RIKEN cDNA 5430407P10 gene [Source:MGI Symbol;Acc:MGI:2442238]	1.39623
Vps13c	vacuolar protein sorting 13C (yeast) [Source:MGI Symbol;Acc:MGI:2444207]	1.39781
Sprr2g	small proline-rich protein 2G [Source:MGI Symbol;Acc:MGI:1330348]	1.40624
Hmga2	high mobility group AT-hook 2 [Source:MGI Symbol;Acc:MGI:101761]	1.40726
Lonrf1	LON peptidase N-terminal domain and ring finger 1 [Source:MGI Symbol;Acc:MGI:3609241]	1.40998
Bsn	bassoon [Source:MGI Symbol;Acc:MGI:1277955]	1.4141
2310030G06Rik	RIKEN cDNA 2310030G06 gene [Source:MGI Symbol;Acc:MGI:1914202]	1.41987
Mboat2	membrane bound O-acyltransferase domain containing 2 [Source:MGI Symbol;Acc:MGI:1914466]	1.42228
Sowahb	sosondowah ankyrin repeat domain family member B [Source:MGI Symbol;Acc:MGI:1925338]	1.42253
Plcd3	phospholipase C, delta 3 [Source:MGI Symbol;Acc:MGI:107451]	1.42348
Pkp2	plakophilin 2 [Source:MGI Symbol;Acc:MGI:1914701]	1.42872
Osgin1	oxidative stress induced growth inhibitor 1 [Source:MGI Symbol;Acc:MGI:1919089]	1.43353
Gm13648	predicted gene 13648 [Source:MGI Symbol;Acc:MGI:3652033]	1.43992
Phyhip	phytanoyl-CoA hydroxylase interacting protein [Source:MGI Symbol;Acc:MGI:1860417]	1.44069
Inpp5d	inositol polyphosphate-5-phosphatase D [Source:MGI Symbol;Acc:MGI:107357]	1.44756
Cd24a	CD24a antigen [Source:MGI Symbol;Acc:MGI:88323]	1.45208
Prom1	prominin 1 [Source:MGI Symbol;Acc:MGI:1100886]	1.45578
Chchd10	coiled-coil-helix-coiled-coil-helix domain containing 10 [Source:MGI Symbol;Acc:MGI:2143558]	1.45694
Cndp2	CNDP dipeptidase 2 (metallopeptidase M20 family) [Source:MGI Symbol;Acc:MGI:1913304]	1.45714
Il18r1	interleukin 18 receptor 1 [Source:MGI Symbol;Acc:MGI:105383]	1.47026
B930095G15Rik	RIKEN cDNA B930095G15 gene [Source:MGI Symbol;Acc:MGI:2443701]	1.48306
Ikzf3	IKAROS family zinc finger 3 [Source:MGI Symbol;Acc:MGI:1342542]	1.49185
Fam124a	family with sequence similarity 124, member A [Source:MGI Symbol;Acc:MGI:3645930]	1.49753
Wfs1	Wolfram syndrome 1 homolog (human) [Source:MGI Symbol;Acc:MGI:1328355]	1.49947
Cytip	cytohesin 1 interacting protein [Source:MGI Symbol;Acc:MGI:2183535]	1.50745
Serpina1e	serine (or cysteine) peptidase inhibitor, clade A, member 1E [Source:MGI Symbol;Acc:MGI:891967]	1.51021
Barx2	BarH-like homeobox 2 [Source:MGI Symbol;Acc:MGI:109617]	1.52334
Dennd2d	DENN/MADD domain containing 2D [Source:MGI Symbol;Acc:MGI:2181193]	1.52709
Wnk2	WNK lysine deficient protein kinase 2 [Source:MGI Symbol;Acc:MGI:1922857]	1.52957
Krtcap3	keratinocyte associated protein 3 [Source:MGI Symbol;Acc:MGI:1917065]	1.53535
Stxbp6	syntaxin binding protein 6 (amisyn) [Source:MGI Symbol;Acc:MGI:2384963]	1.53669
Stat5a	signal transducer and activator of transcription 5A [Source:MGI Symbol;Acc:MGI:103036]	1.53703
Aktip	thymoma viral proto-oncogene 1 interacting protein [Source:MGI Symbol;Acc:MGI:3693832]	1.53861
Slco3a1	solute carrier organic anion transporter family, member 3a1 [Source:MGI Symbol;Acc:MGI:1351867]	1.54333
Osbpl1a	oxysterol binding protein-like 1A [Source:MGI Symbol;Acc:MGI:1927551]	1.56457
Eps8l2	EPS8-like 2 [Source:MGI Symbol;Acc:MGI:2138828]	1.57136
C230030N03Rik	RIKEN cDNA C230030N03 gene [Source:MGI Symbol;Acc:MGI:3045297]	1.57502
Sel1l3	sel-1 suppressor of lin-12-like 3 (C. elegans) [Source:MGI Symbol;Acc:MGI:1916941]	1.59313
Acot11	acyl-CoA thioesterase 11 [Source:MGI Symbol;Acc:MGI:1913736]	1.61313
AI661453	expressed sequence AI661453 [Source:MGI Symbol;Acc:MGI:2146908]	1.61777
Eya2	eyes absent 2 homolog (Drosophila) [Source:MGI Symbol;Acc:MGI:109341]	1.62079
Map3k9	mitogen-activated protein kinase kinase kinase 9 [Source:MGI Symbol;Acc:MGI:2449952]	1.62255
Auts2	autism susceptibility candidate 2 [Source:MGI Symbol;Acc:MGI:1919847]	1.62286
Ldlr	low density lipoprotein receptor [Source:MGI Symbol;Acc:MGI:96765]	1.62564
Mvd	mevalonate (diphospho) decarboxylase [Source:MGI Symbol;Acc:MGI:2179327]	1.63112
Steap2	six transmembrane epithelial antigen of prostate 2 [Source:MGI Symbol;Acc:MGI:1921301]	1.63611
P2ry14	purinergic receptor P2Y, G-protein coupled, 14 [Source:MGI Symbol;Acc:MGI:2155705]	1.64091
Ptpn22	protein tyrosine phosphatase, non-receptor type 22 (lymphoid) [Source:MGI Symbol;Acc:MGI:107170]	1.64148
Ckmt1	creatine kinase, mitochondrial 1, ubiquitous [Source:MGI Symbol;Acc:MGI:99441]	1.64164
Pdzd2	PDZ domain containing 2 [Source:MGI Symbol;Acc:MGI:1922394]	1.64342
Arhgap8	Rho GTPase activating protein 8 [Source:MGI Symbol;Acc:MGI:1920417]	1.6464
Ahcyl2	S-adenosylhomocysteine hydrolase-like 2 [Source:MGI Symbol;Acc:MGI:1921590]	1.65791
Zfhx4	zinc finger homeodomain 4 [Source:MGI Symbol;Acc:MGI:2137668]	1.66652
Rph3al	rabphilin 3A-like (without C2 domains) [Source:MGI Symbol;Acc:MGI:1923492]	1.674
Sox9	SRY-box containing gene 9 [Source:MGI Symbol;Acc:MGI:98371]	1.67551
Mbp	myelin basic protein [Source:MGI Symbol;Acc:MGI:96925]	1.68432
Lrig1	leucine-rich repeats and immunoglobulin-like domains 1 [Source:MGI Symbol;Acc:MGI:107935]	1.68579
Prosapip1	ProSAPiP1 protein [Source:MGI Symbol;Acc:MGI:2656976]	1.69461
Rnf128	ring finger protein 128 [Source:MGI Symbol;Acc:MGI:1914139]	1.69519
Slc44a4	solute carrier family 44, member 4 [Source:MGI Symbol;Acc:MGI:1917379]	1.69724
Hbegf	heparin-binding EGF-like growth factor [Source:MGI Symbol;Acc:MGI:96070]	1.70338
Parm1	prostate androgen-regulated mucin-like protein 1 [Source:MGI Symbol;Acc:MGI:2443349]	1.70843
D330045A20Rik	RIKEN cDNA D330045A20 gene [Source:MGI Symbol;Acc:MGI:2147848]	1.70989
Tmcc3	transmembrane and coiled coil domains 3 [Source:MGI Symbol;Acc:MGI:2442900]	1.71372
Serinc2	serine incorporator 2 [Source:MGI Symbol;Acc:MGI:1919132]	1.71405
Fzd10	frizzled homolog 10 (Drosophila) [Source:MGI Symbol;Acc:MGI:2136761]	1.71787
Krt19	keratin 19 [Source:MGI Symbol;Acc:MGI:96693]	1.72079
Sema3a	sema domain, immunoglobulin domain (Ig), short basic domain, secreted, (semaphorin) 3A [Source:MGI Symbol;Acc:MGI:107558]	1.72634
Nlrp6	NLR family, pyrin domain containing 6 [Source:MGI Symbol;Acc:MGI:2141990]	1.72665
Gale	galactose-4-epimerase, UDP [Source:MGI Symbol;Acc:MGI:1921496]	1.7302
Ppp1r36	protein phosphatase 1, regulatory subunit 36 [Source:MGI Symbol;Acc:MGI:2684916]	1.73321
Gbp8	guanylate-binding protein 8 [Source:MGI Symbol;Acc:MGI:1923324]	1.73511
Capn5	calpain 5 [Source:MGI Symbol;Acc:MGI:1100859]	1.73708
Trpv4	transient receptor potential cation channel, subfamily V, member 4 [Source:MGI Symbol;Acc:MGI:1926945]	1.73727
Mia2	melanoma inhibitory activity 2 [Source:MGI Symbol;Acc:MGI:2159614]	1.73799
Fgfrl1	fibroblast growth factor receptor-like 1 [Source:MGI Symbol;Acc:MGI:2150920]	1.73924
Ppargc1b	peroxisome proliferative activated receptor, gamma, coactivator 1 beta [Source:MGI Symbol;Acc:MGI:2444934]	1.74417
Bdh1	3-hydroxybutyrate dehydrogenase, type 1 [Source:MGI Symbol;Acc:MGI:1919161]	1.74843
Cadps2	Ca2+-dependent activator protein for secretion 2 [Source:MGI Symbol;Acc:MGI:2443963]	1.75039
Pcdh17	protocadherin 17 [Source:MGI Symbol;Acc:MGI:2684924]	1.75208
Lpcat4	lysophosphatidylcholine acyltransferase 4 [Source:MGI Symbol;Acc:MGI:2138993]	1.75489
St6galnac5	ST6 euraminyl-2,3-beta-galactosyl-1,3)-N-acetylgalactosaminide alpha-2,6-sialyltransferase 5 [Source:MGI Symbol;Acc:MGI:1349471]	1.75966
Tfrc	transferrin receptor [Source:MGI Symbol;Acc:MGI:98822]	1.76113
Bnipl	BCL2/adenovirus E1B 19kD interacting protein like [Source:MGI Symbol;Acc:MGI:2384749]	1.76538
Alcam	activated leukocyte cell adhesion molecule [Source:MGI Symbol;Acc:MGI:1313266]	1.7669
Myo3b	myosin IIIB [Source:MGI Symbol;Acc:MGI:2448580]	1.76962
Igsf9	immunoglobulin superfamily, member 9 [Source:MGI Symbol;Acc:MGI:2135283]	1.77377
2210404O07Rik	RIKEN cDNA 2210404O07 gene [Source:MGI Symbol;Acc:MGI:1919523]	1.7884
Pglyrp1	peptidoglycan recognition protein 1 [Source:MGI Symbol;Acc:MGI:1345092]	1.79604
Ttc39a	tetratricopeptide repeat domain 39A [Source:MGI Symbol;Acc:MGI:2444350]	1.80533
Me1	malic enzyme 1, NADP(+)-dependent, cytosolic [Source:MGI Symbol;Acc:MGI:97043]	1.8099
Trim2	tripartite motif-containing 2 [Source:MGI Symbol;Acc:MGI:1933163]	1.81276
Cdkn1a	cyclin-dependent kinase inhibitor 1A (P21) [Source:MGI Symbol;Acc:MGI:104556]	1.81471
Ppm1h	protein phosphatase 1H (PP2C domain containing) [Source:MGI Symbol;Acc:MGI:2442087]	1.82588
Mall	mal, T cell differentiation protein-like [Source:MGI Symbol;Acc:MGI:2385152]	1.82948
Macc1	metastasis associated in colon cancer 1 [Source:MGI Symbol;Acc:MGI:2685113]	1.84058
Mpzl2	myelin protein zero-like 2 [Source:MGI Symbol;Acc:MGI:1289160]	1.84375
Osbpl3	oxysterol binding protein-like 3 [Source:MGI Symbol;Acc:MGI:1918970]	1.84735
Blnk	B cell linker [Source:MGI Symbol;Acc:MGI:96878]	1.84899
Gdap1l1	ganglioside-induced differentiation-associated protein 1-like 1 [Source:MGI Symbol;Acc:MGI:2385163]	1.84965
Atp2c2	ATPase, Ca++ transporting, type 2C, member 2 [Source:MGI Symbol;Acc:MGI:1916297]	1.84971
Ccdc88c	coiled-coil domain containing 88C [Source:MGI Symbol;Acc:MGI:1915589]	1.85018
Tspan8	tetraspanin 8 [Source:MGI Symbol;Acc:MGI:2384918]	1.85088
Prrg4	proline rich Gla (G-carboxyglutamic acid) 4 (transmembrane) [Source:MGI Symbol;Acc:MGI:2442211]	1.85669
Oas1g	2'-5' oligoadenylate synthetase 1G [Source:MGI Symbol;Acc:MGI:97429]	1.85676
Tjp3	tight junction protein 3 [Source:MGI Symbol;Acc:MGI:1351650]	1.86782
Acp5	acid phosphatase 5, tartrate resistant [Source:MGI Symbol;Acc:MGI:87883]	1.87853
Gprc5c	G protein-coupled receptor, family C, group 5, member C [Source:MGI Symbol;Acc:MGI:1917605]	1.87992
P4ha3	procollagen-proline, 2-oxoglutarate 4-dioxygenase (proline 4-hydroxylase), alpha polypeptide III [Source:MGI Symbol;Acc:MGI:2444049]	1.88787
Cxcl17	chemokine (C-X-C motif) ligand 17 [Source:MGI Symbol;Acc:MGI:2387642]	1.88913
Spire2	spire homolog 2 (Drosophila) [Source:MGI Symbol;Acc:MGI:2446256]	1.90092
Ccdc64b	coiled-coil domain containing 64B [Source:MGI Symbol;Acc:MGI:2388267]	1.90562
Six4	sine oculis-related homeobox 4 homolog (Drosophila) [Source:MGI Symbol;Acc:MGI:106034]	1.91205
Plekha6	pleckstrin homology domain containing, family A member 6 [Source:MGI Symbol;Acc:MGI:2388662]	1.91224
Naip1	NLR family, apoptosis inhibitory protein 1 [Source:MGI Symbol;Acc:MGI:1298223]	1.91364
Mtap6	microtubule-associated protein 6 [Source:MGI Symbol;Acc:MGI:1201690]	1.91852
Cntnap2	contactin associated protein-like 2 [Source:MGI Symbol;Acc:MGI:1914047]	1.92528
Cdkl1	cyclin-dependent kinase-like 1 (CDC2-related kinase) [Source:MGI Symbol;Acc:MGI:1918341]	1.93299
Ttc9	tetratricopeptide repeat domain 9 [Source:MGI Symbol;Acc:MGI:1916730]	1.9362
Kcnq1	potassium voltage-gated channel, subfamily Q, member 1 [Source:MGI Symbol;Acc:MGI:108083]	1.96352
Ppp2r2b	protein phosphatase 2 (formerly 2A), regulatory subunit B (PR 52), beta isoform [Source:MGI Symbol;Acc:MGI:1920180]	1.96372
Wnt4	wingless-related MMTV integration site 4 [Source:MGI Symbol;Acc:MGI:98957]	1.97081
Glis3	GLIS family zinc finger 3 [Source:MGI Symbol;Acc:MGI:2444289]	1.97405
Mapk13	mitogen-activated protein kinase 13 [Source:MGI Symbol;Acc:MGI:1346864]	1.97916
1810014F10Rik	RIKEN cDNA 1810014F10 gene [Source:MGI Symbol;Acc:MGI:1916314]	1.98002
A2m	alpha-2-macroglobulin [Source:MGI Symbol;Acc:MGI:2449119]	1.9908
Cblc	Casitas B-lineage lymphoma c [Source:MGI Symbol;Acc:MGI:1931457]	1.991
Tmem20	transmembrane protein 20 [Source:MGI Symbol;Acc:MGI:2444789]	1.99376
Nedd9	neural precursor cell expressed, developmentally down-regulated gene 9 [Source:MGI Symbol;Acc:MGI:97302]	2.0007
AA986860	expressed sequence AA986860 [Source:MGI Symbol;Acc:MGI:2138143]	2.01462
Gm20547	predicted gene 20547 [Source:MGI Symbol;Acc:MGI:5142012]	2.0159
Lrp8	low density lipoprotein receptor-related protein 8, apolipoprotein e receptor [Source:MGI Symbol;Acc:MGI:1340044]	2.01857
Tmem213	transmembrane protein 213 [Source:MGI Symbol;Acc:MGI:1924772]	2.02555
F5	coagulation factor V [Source:MGI Symbol;Acc:MGI:88382]	2.02632
L1cam	L1 cell adhesion molecule [Source:MGI Symbol;Acc:MGI:96721]	2.02657
Tbc1d30	TBC1 domain family, member 30 [Source:MGI Symbol;Acc:MGI:1921944]	2.03235
2010300C02Rik	RIKEN cDNA 2010300C02 gene [Source:MGI Symbol;Acc:MGI:1919347]	2.03467
Chst7	carbohydrate (N-acetylglucosamino) sulfotransferase 7 [Source:MGI Symbol;Acc:MGI:1891767]	2.03672
9930111J21Rik1	RIKEN cDNA 9930111J21 gene 1 [Source:MGI Symbol;Acc:MGI:3041173]	2.03699
Fam124b	family with sequence similarity 124, member B [Source:MGI Symbol;Acc:MGI:3026880]	2.03707
0610040J01Rik	RIKEN cDNA 0610040J01 gene [Source:MGI Symbol;Acc:MGI:1923511]	2.04015
Ptpru	protein tyrosine phosphatase, receptor type, U [Source:MGI Symbol;Acc:MGI:1321151]	2.05106
Gm10451	predicted gene 10451 [Source:MGI Symbol;Acc:MGI:3641898]	2.05264
Ass1	argininosuccinate synthetase 1 [Source:MGI Symbol;Acc:MGI:88090]	2.05933
Tiam1	T cell lymphoma invasion and metastasis 1 [Source:MGI Symbol;Acc:MGI:103306]	2.05953
Cdk18	cyclin-dependent kinase 18 [Source:MGI Symbol;Acc:MGI:97518]	2.05977
Krt7	keratin 7 [Source:MGI Symbol;Acc:MGI:96704]	2.06203
Stc2	stanniocalcin 2 [Source:MGI Symbol;Acc:MGI:1316731]	2.06497
Gjb1	gap junction protein, beta 1 [Source:MGI Symbol;Acc:MGI:95719]	2.07725
Aim2	absent in melanoma 2 [Source:MGI Symbol;Acc:MGI:2686159]	2.08101
Pmepa1	prostate transmembrane protein, androgen induced 1 [Source:MGI Symbol;Acc:MGI:1929600]	2.08317
Ctnnd2	catenin (cadherin associated protein), delta 2 [Source:MGI Symbol;Acc:MGI:1195966]	2.08688
Bhlhe41	basic helix-loop-helix family, member e41 [Source:MGI Symbol;Acc:MGI:1930704]	2.09199
Slc16a6	solute carrier family 16 (monocarboxylic acid transporters), member 6 [Source:MGI Symbol;Acc:MGI:2144585]	2.09454
5730559C18Rik	RIKEN cDNA 5730559C18 gene [Source:MGI Symbol;Acc:MGI:1921579]	2.09522
Ovol2	ovo-like 2 (Drosophila) [Source:MGI Symbol;Acc:MGI:1338039]	2.10744
Pla2g5	phospholipase A2, group V [Source:MGI Symbol;Acc:MGI:101899]	2.1118
Sec1	secretory blood group 1 [Source:MGI Symbol;Acc:MGI:1928893]	2.11357
Oas2	2'-5' oligoadenylate synthetase 2 [Source:MGI Symbol;Acc:MGI:2180852]	2.11789
Cdh4	cadherin 4 [Source:MGI Symbol;Acc:MGI:99218]	2.12291
Itgb6	integrin beta 6 [Source:MGI Symbol;Acc:MGI:96615]	2.12394
Epsti1	epithelial stromal interaction 1 (breast) [Source:MGI Symbol;Acc:MGI:1915168]	2.12436
Arhgef16	Rho guanine nucleotide exchange factor (GEF) 16 [Source:MGI Symbol;Acc:MGI:2446219]	2.12461
C330013J21Rik	RIKEN cDNA C330013J21 gene [Source:MGI Symbol;Acc:MGI:1925953]	2.1257
Gm128	predicted gene 128 [Source:MGI Symbol;Acc:MGI:2684974]	2.13739
Sh2d4a	SH2 domain containing 4A [Source:MGI Symbol;Acc:MGI:1919531]	2.14101
Muc1	mucin 1, transmembrane [Source:MGI Symbol;Acc:MGI:97231]	2.14321
Fam20c	family with sequence similarity 20, member C [Source:MGI Symbol;Acc:MGI:2136853]	2.14745
Gm10307	predicted gene 10307 [Source:MGI Symbol;Acc:MGI:3642371]	2.15338
Cadm4	cell adhesion molecule 4 [Source:MGI Symbol;Acc:MGI:2449088]	2.16507
Akr1c13	aldo-keto reductase family 1, member C13 [Source:MGI Symbol;Acc:MGI:1351662]	2.17136
Il20rb	interleukin 20 receptor beta [Source:MGI Symbol;Acc:MGI:2143266]	2.17352
Ceacam1	carcinoembryonic antigen-related cell adhesion molecule 1 [Source:MGI Symbol;Acc:MGI:1347245]	2.17529
Myo5c	myosin VC [Source:MGI Symbol;Acc:MGI:2442485]	2.18594
4930503B20Rik	RIKEN cDNA 4930503B20 gene [Source:MGI Symbol;Acc:MGI:1922264]	2.1868
Slc28a3	solute carrier family 28 (sodium-coupled nucleoside transporter), member 3 [Source:MGI Symbol;Acc:MGI:2137361]	2.20022
Zc3h12a	zinc finger CCCH type containing 12A [Source:MGI Symbol;Acc:MGI:2385891]	2.21984
Galnt12	No description	2.22377
Plch2	phospholipase C, eta 2 [Source:MGI Symbol;Acc:MGI:2443078]	2.22647
Gm4070	predicted gene 4070 [Source:MGI Symbol;Acc:MGI:3782245]	2.22904
Micall2	MICAL-like 2 [Source:MGI Symbol;Acc:MGI:2444818]	2.24018
1700024P16Rik	RIKEN cDNA 1700024P16 gene [Source:MGI Symbol;Acc:MGI:2685466]	2.24299
Pcolce2	procollagen C-endopeptidase enhancer 2 [Source:MGI Symbol;Acc:MGI:1923727]	2.24577
Slc39a2	solute carrier family 39 (zinc transporter), member 2 [Source:MGI Symbol;Acc:MGI:2684326]	2.25015
Samd13	sterile alpha motif domain containing 13 [Source:MGI Symbol;Acc:MGI:2686498]	2.26965
Tspan33	tetraspanin 33 [Source:MGI Symbol;Acc:MGI:1919012]	2.27044
Krt80	keratin 80 [Source:MGI Symbol;Acc:MGI:1921377]	2.27154
Sema3e	sema domain, immunoglobulin domain (Ig), short basic domain, secreted, (semaphorin) 3E [Source:MGI Symbol;Acc:MGI:1340034]	2.28001
1110012J17Rik	RIKEN cDNA 1110012J17 gene [Source:MGI Symbol;Acc:MGI:1915867]	2.28034
Ada	adenosine deaminase [Source:MGI Symbol;Acc:MGI:87916]	2.28327
Cp	ceruloplasmin [Source:MGI Symbol;Acc:MGI:88476]	2.28433
Aldoc	aldolase C, fructose-bisphosphate [Source:MGI Symbol;Acc:MGI:101863]	2.30098
Tmprss4	transmembrane protease, serine 4 [Source:MGI Symbol;Acc:MGI:2384877]	2.30382
Syt8	synaptotagmin VIII [Source:MGI Symbol;Acc:MGI:1859867]	2.30689
Itgam	integrin alpha M [Source:MGI Symbol;Acc:MGI:96607]	2.31126
D10Bwg1379e	DNA segment, Chr 10, Brigham & Women's Genetics 1379 expressed [Source:MGI Symbol;Acc:MGI:106387]	2.31501
Pkhd1	polycystic kidney and hepatic disease 1 [Source:MGI Symbol;Acc:MGI:2155808]	2.32889
Sgpp2	sphingosine-1-phosphate phosphotase 2 [Source:MGI Symbol;Acc:MGI:3589109]	2.33022
Klf4	Kruppel-like factor 4 (gut) [Source:MGI Symbol;Acc:MGI:1342287]	2.33457
Hpn	hepsin [Source:MGI Symbol;Acc:MGI:1196620]	2.3511
Rnf180	ring finger protein 180 [Source:MGI Symbol;Acc:MGI:1919066]	2.35174
Pigr	polymeric immunoglobulin receptor [Source:MGI Symbol;Acc:MGI:103080]	2.35407
Rnf152	ring finger protein 152 [Source:MGI Symbol;Acc:MGI:2443787]	2.35907
Slco4a1	solute carrier organic anion transporter family, member 4a1 [Source:MGI Symbol;Acc:MGI:1351866]	2.37549
Myh14	myosin, heavy polypeptide 14 [Source:MGI Symbol;Acc:MGI:1919210]	2.37838
Mogat2	monoacylglycerol O-acyltransferase 2 [Source:MGI Symbol;Acc:MGI:2663253]	2.3818
Dhcr24	24-dehydrocholesterol reductase [Source:MGI Symbol;Acc:MGI:1922004]	2.38752
Gm14207	predicted gene 14207 [Source:MGI Symbol;Acc:MGI:3649550]	2.39559
2810459M11Rik	RIKEN cDNA 2810459M11 gene [Source:MGI Symbol;Acc:MGI:1920042]	2.39854
Fam179a	family with sequence similarity 179, member A [Source:MGI Symbol;Acc:MGI:2443498]	2.41289
Capsl	calcyphosine-like [Source:MGI Symbol;Acc:MGI:1922818]	2.42043
Tmie	transmembrane inner ear [Source:MGI Symbol;Acc:MGI:2159400]	2.42131
Gpr128	G protein-coupled receptor 128 [Source:MGI Symbol;Acc:MGI:2441732]	2.42454
Csf3	colony stimulating factor 3 (granulocyte) [Source:MGI Symbol;Acc:MGI:1339751]	2.43108
Bhlhe40	basic helix-loop-helix family, member e40 [Source:MGI Symbol;Acc:MGI:1097714]	2.43631
Slc37a1	solute carrier family 37 (glycerol-3-phosphate transporter), member 1 [Source:MGI Symbol;Acc:MGI:2446181]	2.43745
Krt12	keratin 12 [Source:MGI Symbol;Acc:MGI:96687]	2.44309
Trim36	tripartite motif-containing 36 [Source:MGI Symbol;Acc:MGI:106264]	2.44807
Scml4	sex comb on midleg-like 4 (Drosophila) [Source:MGI Symbol;Acc:MGI:2446140]	2.44855
Pag1	phosphoprotein associated with glycosphingolipid microdomains 1 [Source:MGI Symbol;Acc:MGI:2443160]	2.45558
A630001G21Rik	RIKEN cDNA A630001G21 gene [Source:MGI Symbol;Acc:MGI:2443131]	2.46884
Oxtr	oxytocin receptor [Source:MGI Symbol;Acc:MGI:109147]	2.49977
Elf3	E74-like factor 3 [Source:MGI Symbol;Acc:MGI:1101781]	2.50093
Oit1	oncoprotein induced transcript 1 [Source:MGI Symbol;Acc:MGI:1201784]	2.50191
Lnx1	ligand of numb-protein X 1 [Source:MGI Symbol;Acc:MGI:1278335]	2.51473
Apol7a	apolipoprotein L 7a [Source:MGI Symbol;Acc:MGI:1923011]	2.524
Gng4	guanine nucleotide binding protein (G protein), gamma 4 [Source:MGI Symbol;Acc:MGI:102703]	2.52651
Fam46b	family with sequence similarity 46, member B [Source:MGI Symbol;Acc:MGI:2140500]	2.53472
Dsc2	desmocollin 2 [Source:MGI Symbol;Acc:MGI:103221]	2.53731
AI118078	expressed sequence AI118078 [Source:MGI Symbol;Acc:MGI:2142980]	2.53915
Pclo	piccolo (presynaptic cytomatrix protein) [Source:MGI Symbol;Acc:MGI:1349390]	2.54145
Slc5a9	solute carrier family 5 (sodium/glucose cotransporter), member 9 [Source:MGI Symbol;Acc:MGI:2140201]	2.54258
Rab27b	RAB27b, member RAS oncogene family [Source:MGI Symbol;Acc:MGI:1931295]	2.54782
Smpd3	sphingomyelin phosphodiesterase 3, neutral [Source:MGI Symbol;Acc:MGI:1927578]	2.55019
Nrtn	neurturin [Source:MGI Symbol;Acc:MGI:108417]	2.55098
Trdn	triadin [Source:MGI Symbol;Acc:MGI:1924007]	2.55282
Grip1	glutamate receptor interacting protein 1 [Source:MGI Symbol;Acc:MGI:1921303]	2.56574
Sh2d4b	SH2 domain containing 4B [Source:MGI Symbol;Acc:MGI:1925182]	2.5661
Tmprss6	transmembrane serine protease 6 [Source:MGI Symbol;Acc:MGI:1919003]	2.56908
9530008L14Rik	RIKEN cDNA 9530008L14 gene [Source:MGI Symbol;Acc:MGI:1924596]	2.57821
Bcat1	branched chain aminotransferase 1, cytosolic [Source:MGI Symbol;Acc:MGI:104861]	2.58098
Msx2	homeobox, msh-like 2 [Source:MGI Symbol;Acc:MGI:97169]	2.58199
Lypd6b	LY6/PLAUR domain containing 6B [Source:MGI Symbol;Acc:MGI:1919147]	2.5921
Rasal1	RAS protein activator like 1 (GAP1 like) [Source:MGI Symbol;Acc:MGI:1330842]	2.59635
Gprc5a	G protein-coupled receptor, family C, group 5, member A [Source:MGI Symbol;Acc:MGI:1891250]	2.60249
Plch1	phospholipase C, eta 1 [Source:MGI Symbol;Acc:MGI:2683547]	2.6032
Foxj1	forkhead box J1 [Source:MGI Symbol;Acc:MGI:1347474]	2.60523
Nlrc4	NLR family, CARD domain containing 4 [Source:MGI Symbol;Acc:MGI:3036243]	2.60728
Dlx6as1	Dlx6 antisense RNA 1 [Source:MGI Symbol;Acc:MGI:2443217]	2.60932
Grem2	gremlin 2 homolog, cysteine knot superfamily (Xenopus laevis) [Source:MGI Symbol;Acc:MGI:1344367]	2.61267
1700001O22Rik	RIKEN cDNA 1700001O22 gene [Source:MGI Symbol;Acc:MGI:1923631]	2.61632
Fam83b	family with sequence similarity 83, member B [Source:MGI Symbol;Acc:MGI:2685362]	2.6174
Spp1	secreted phosphoprotein 1 [Source:MGI Symbol;Acc:MGI:98389]	2.62563
B230216N24Rik	RIKEN cDNA B230216N24 gene [Source:MGI Symbol;Acc:MGI:1925853]	2.6437
Plekhg6	pleckstrin homology domain containing, family G (with RhoGef domain) member 6 [Source:MGI Symbol;Acc:MGI:2682298]	2.65826
Rapgefl1	Rap guanine nucleotide exchange factor (GEF)-like 1 [Source:MGI Symbol;Acc:MGI:3611446]	2.6588
Dnahc12	dynein, axonemal, heavy chain 12 [Source:MGI Symbol;Acc:MGI:107720]	2.68184
Shisa7	shisa homolog 7 (Xenopus laevis) [Source:MGI Symbol;Acc:MGI:3605641]	2.70453
Fabp4	fatty acid binding protein 4, adipocyte [Source:MGI Symbol;Acc:MGI:88038]	2.70821
Tmem171	transmembrane protein 171 [Source:MGI Symbol;Acc:MGI:2685751]	2.71066
Ppp2r2c	protein phosphatase 2 (formerly 2A), regulatory subunit B (PR 52), gamma isoform [Source:MGI Symbol;Acc:MGI:2442660]	2.72696
Ntf5	neurotrophin 5 [Source:MGI Symbol;Acc:MGI:97381]	2.73203
Ccdc88b	coiled-coil domain containing 88B [Source:MGI Symbol;Acc:MGI:1925567]	2.74441
Ptpn5	protein tyrosine phosphatase, non-receptor type 5 [Source:MGI Symbol;Acc:MGI:97807]	2.75246
BC030870	cDNA sequence BC030870 [Source:MGI Symbol;Acc:MGI:3039572]	2.77237
Pdzk1	PDZ domain containing 1 [Source:MGI Symbol;Acc:MGI:1928901]	2.78566
Fndc1	fibronectin type III domain containing 1 [Source:MGI Symbol;Acc:MGI:1915905]	2.79246
Fer1l6	fer-1-like 6 (C. elegans) [Source:MGI Symbol;Acc:MGI:3645398]	2.79292
Tmem45b	transmembrane protein 45b [Source:MGI Symbol;Acc:MGI:2384574]	2.80712
Hmgcll1	3-hydroxymethyl-3-methylglutaryl-Coenzyme A lyase-like 1 [Source:MGI Symbol;Acc:MGI:2446108]	2.81075
Scel	sciellin [Source:MGI Symbol;Acc:MGI:1891228]	2.8122
Zan	zonadhesin [Source:MGI Symbol;Acc:MGI:106656]	2.81881
Slc26a4	solute carrier family 26, member 4 [Source:MGI Symbol;Acc:MGI:1346029]	2.8214
Noxo1	NADPH oxidase organizer 1 [Source:MGI Symbol;Acc:MGI:1919143]	2.83551
Sfn	stratifin [Source:MGI Symbol;Acc:MGI:1891831]	2.83596
Mfsd4	major facilitator superfamily domain containing 4 [Source:MGI Symbol;Acc:MGI:2442786]	2.83924
Nrg1	neuregulin 1 [Source:MGI Symbol;Acc:MGI:96083]	2.84296
Ankrd37	ankyrin repeat domain 37 [Source:MGI Symbol;Acc:MGI:3603344]	2.84509
Egln3	EGL nine homolog 3 (C. elegans) [Source:MGI Symbol;Acc:MGI:1932288]	2.8655
Hgfac	hepatocyte growth factor activator [Source:MGI Symbol;Acc:MGI:1859281]	2.87009
Cfi	complement component factor i [Source:MGI Symbol;Acc:MGI:105937]	2.88629
Galnt3	No description	2.91687
Myb	myeloblastosis oncogene [Source:MGI Symbol;Acc:MGI:97249]	2.92232
Fut9	fucosyltransferase 9 [Source:MGI Symbol;Acc:MGI:1330859]	2.93964
Gjb3	gap junction protein, beta 3 [Source:MGI Symbol;Acc:MGI:95721]	2.9479
Sdcbp2	syndecan binding protein (syntenin) 2 [Source:MGI Symbol;Acc:MGI:2385156]	2.94796
Mal2	mal, T cell differentiation protein 2 [Source:MGI Symbol;Acc:MGI:2146021]	2.9503
Mlph	melanophilin [Source:MGI Symbol;Acc:MGI:2176380]	2.98027
Sprr2b	small proline-rich protein 2B [Source:MGI Symbol;Acc:MGI:1330352]	2.9855
Lad1	ladinin [Source:MGI Symbol;Acc:MGI:109343]	3.00081
Gpd1	glycerol-3-phosphate dehydrogenase 1 (soluble) [Source:MGI Symbol;Acc:MGI:95679]	3.02483
Sgsm1	small G protein signaling modulator 1 [Source:MGI Symbol;Acc:MGI:107320]	3.04225
Cfb	complement factor B [Source:MGI Symbol;Acc:MGI:105975]	3.04973
Gm13031	predicted gene 13031 [Source:MGI Symbol;Acc:MGI:3702680]	3.06041
Khdc1a	KH domain containing 1A [Source:MGI Symbol;Acc:MGI:2676610]	3.06114
Greb1	gene regulated by estrogen in breast cancer protein [Source:MGI Symbol;Acc:MGI:2149712]	3.06141
Pkd1l2	polycystic kidney disease 1 like 2 [Source:MGI Symbol;Acc:MGI:2664668]	3.07292
Peli3	pellino 3 [Source:MGI Symbol;Acc:MGI:1924963]	3.0795
Tmem54	transmembrane protein 54 [Source:MGI Symbol;Acc:MGI:1913510]	3.08841
Padi4	peptidyl arginine deiminase, type IV [Source:MGI Symbol;Acc:MGI:1338898]	3.09171
Lamb3	laminin, beta 3 [Source:MGI Symbol;Acc:MGI:99915]	3.10311
Klhl14	kelch-like 14 (Drosophila) [Source:MGI Symbol;Acc:MGI:1921249]	3.10413
Gm10935	predicted gene 10935 [Source:MGI Symbol;Acc:MGI:3809041]	3.11094
Fcgbp	Fc fragment of IgG binding protein [Source:MGI Symbol;Acc:MGI:2444336]	3.11788
Ano9	anoctamin 9 [Source:MGI Symbol;Acc:MGI:1918595]	3.1319
2010107G12Rik	RIKEN cDNA 2010107G12 gene [Source:MGI Symbol;Acc:MGI:1917272]	3.14181
Aspa	aspartoacylase [Source:MGI Symbol;Acc:MGI:87914]	3.15692
Chst8	carbohydrate (N-acetylgalactosamine 4-0) sulfotransferase 8 [Source:MGI Symbol;Acc:MGI:1916197]	3.17504
H2-Q2	histocompatibility 2, Q region locus 2 [Source:MGI Symbol;Acc:MGI:95931]	3.18745
Avil	advillin [Source:MGI Symbol;Acc:MGI:1333798]	3.21981
Slc14a1	solute carrier family 14 (urea transporter), member 1 [Source:MGI Symbol;Acc:MGI:1351654]	3.25016
Fam83e	family with sequence similarity 83, member E [Source:MGI Symbol;Acc:MGI:1921063]	3.25209
Cdkn2b	cyclin-dependent kinase inhibitor 2B (p15, inhibits CDK4) [Source:MGI Symbol;Acc:MGI:104737]	3.25548
Akr1c12	aldo-keto reductase family 1, member C12 [Source:MGI Symbol;Acc:MGI:1351661]	3.26402
Steap1	six transmembrane epithelial antigen of the prostate 1 [Source:MGI Symbol;Acc:MGI:1917608]	3.26683
Gm16025	predicted gene 16025 [Source:MGI Symbol;Acc:MGI:3802144]	3.29904
Skint6	selection and upkeep of intraepithelial T cells 6 [Source:MGI Symbol;Acc:MGI:3649262]	3.30459
Apobr	apolipoprotein B receptor [Source:MGI Symbol;Acc:MGI:2176230]	3.30643
Stk32a	serine/threonine kinase 32A [Source:MGI Symbol;Acc:MGI:2442403]	3.31196
Ltbp2	latent transforming growth factor beta binding protein 2 [Source:MGI Symbol;Acc:MGI:99502]	3.32024
Gm14446	predicted gene 14446 [Source:MGI Symbol;Acc:MGI:3650685]	3.32542
Gsta3	glutathione S-transferase, alpha 3 [Source:MGI Symbol;Acc:MGI:95856]	3.32597
Ces2b	carboxyesterase 2B [Source:MGI Symbol;Acc:MGI:2448547]	3.32726
Gm5801	predicted pseudogene 5801 [Source:MGI Symbol;Acc:MGI:3646055]	3.32907
C2	complement component 2 (within H-2S) [Source:MGI Symbol;Acc:MGI:88226]	3.33549
Six1	sine oculis-related homeobox 1 homolog (Drosophila) [Source:MGI Symbol;Acc:MGI:102780]	3.33979
Rhbdl2	rhomboid, veinlet-like 2 (Drosophila) [Source:MGI Symbol;Acc:MGI:3608413]	3.35874
Slc16a14	solute carrier family 16 (monocarboxylic acid transporters), member 14 [Source:MGI Symbol;Acc:MGI:1919031]	3.36219
Oas3	2'-5' oligoadenylate synthetase 3 [Source:MGI Symbol;Acc:MGI:2180850]	3.36648
Ccdc162	coiled-coil domain containing 162 [Source:MGI Symbol;Acc:MGI:1923223]	3.3839
D630013G24Rik	RIKEN cDNA D630013G24 gene [Source:MGI Symbol;Acc:MGI:2442801]	3.40124
A530040E14Rik	RIKEN cDNA A530040E14 gene [Source:MGI Symbol;Acc:MGI:3612703]	3.41357
Mfi2	antigen p97 (melanoma associated) identified by monoclonal antibodies 133.2 and 96.5 [Source:MGI Symbol;Acc:MGI:1353421]	3.41635
Dio3	deiodinase, iodothyronine type III [Source:MGI Symbol;Acc:MGI:1306782]	3.43214
Nxf7	nuclear RNA export factor 7 [Source:MGI Symbol;Acc:MGI:2159343]	3.44564
Cideb	cell death-inducing DNA fragmentation factor, alpha subunit-like effector B [Source:MGI Symbol;Acc:MGI:1270844]	3.45198
A530032D15Rik	RIKEN cDNA A530032D15Rik gene [Source:MGI Symbol;Acc:MGI:3037746]	3.45317
Slc7a11	solute carrier family 7 (cationic amino acid transporter, y+ system), member 11 [Source:MGI Symbol;Acc:MGI:1347355]	3.45778
Odz1	odd Oz/ten-m homolog 1 (Drosophila) [Source:MGI Symbol;Acc:MGI:1345185]	3.45879
B3galt5	UDP-Gal:betaGlcNAc beta 1,3-galactosyltransferase, polypeptide 5 [Source:MGI Symbol;Acc:MGI:2136878]	3.46446
Acvr1c	activin A receptor, type IC [Source:MGI Symbol;Acc:MGI:2661081]	3.46956
Inhbb	inhibin beta-B [Source:MGI Symbol;Acc:MGI:96571]	3.47355
Dmrta2	doublesex and mab-3 related transcription factor like family A2 [Source:MGI Symbol;Acc:MGI:2653629]	3.47611
Cftr	cystic fibrosis transmembrane conductance regulator homolog [Source:MGI Symbol;Acc:MGI:88388]	3.48528
Ifne	interferon epsilon [Source:MGI Symbol;Acc:MGI:2667156]	3.51415
Omp	olfactory marker protein [Source:MGI Symbol;Acc:MGI:97436]	3.5269
Dhrs9	dehydrogenase/reductase (SDR family) member 9 [Source:MGI Symbol;Acc:MGI:2442798]	3.53274
Cbr2	carbonyl reductase 2 [Source:MGI Symbol;Acc:MGI:107200]	3.53364
5730469M10Rik	RIKEN cDNA 5730469M10 gene [Source:MGI Symbol;Acc:MGI:1917814]	3.53757
Slc40a1	solute carrier family 40 (iron-regulated transporter), member 1 [Source:MGI Symbol;Acc:MGI:1315204]	3.54357
Cacna2d3	calcium channel, voltage-dependent, alpha2/delta subunit 3 [Source:MGI Symbol;Acc:MGI:1338890]	3.55178
Tesc	tescalcin [Source:MGI Symbol;Acc:MGI:1930803]	3.55655
Gm11641	predicted gene 11641 [Source:MGI Symbol;Acc:MGI:3705097]	3.5781
Serpina1c	serine (or cysteine) peptidase inhibitor, clade A, member 1C [Source:MGI Symbol;Acc:MGI:891969]	3.58048
E130003G02Rik	RIKEN cDNA E130003G02 gene [Source:MGI Symbol;Acc:MGI:2443867]	3.58059
Gsdmc2	gasdermin C2 [Source:MGI Symbol;Acc:MGI:2146102]	3.59344
Tacstd2	tumor-associated calcium signal transducer 2 [Source:MGI Symbol;Acc:MGI:1861606]	3.59536
Mgam	maltase-glucoamylase [Source:MGI Symbol;Acc:MGI:1203495]	3.63001
Calml3	calmodulin-like 3 [Source:MGI Symbol;Acc:MGI:1917655]	3.63209
Mycn	v-myc myelocytomatosis viral related oncogene, neuroblastoma derived (avian) [Source:MGI Symbol;Acc:MGI:97357]	3.64196
Zfp750	zinc finger protein 750 [Source:MGI Symbol;Acc:MGI:2442210]	3.64337
B4galnt3	beta-1,4-N-acetyl-galactosaminyl transferase 3 [Source:MGI Symbol;Acc:MGI:3041155]	3.66338
Alpl	alkaline phosphatase, liver/bone/kidney [Source:MGI Symbol;Acc:MGI:87983]	3.66902
Casr	calcium-sensing receptor [Source:MGI Symbol;Acc:MGI:1351351]	3.67905
Gramd2	GRAM domain containing 2 [Source:MGI Symbol;Acc:MGI:3528937]	3.69454
Kcnn4	potassium intermediate/small conductance calcium-activated channel, subfamily N, member 4 [Source:MGI Symbol;Acc:MGI:1277957]	3.71576
Wnt7b	wingless-related MMTV integration site 7B [Source:MGI Symbol;Acc:MGI:98962]	3.7325
Hsd17b2	hydroxysteroid (17-beta) dehydrogenase 2 [Source:MGI Symbol;Acc:MGI:1096386]	3.75827
Fam131c	family with sequence similarity 131, member C [Source:MGI Symbol;Acc:MGI:2685539]	3.77173
9130404H23Rik	RIKEN cDNA 9130404H23 gene [Source:MGI Symbol;Acc:MGI:1921806]	3.78367
Lrrc26	leucine rich repeat containing 26 [Source:MGI Symbol;Acc:MGI:2385129]	3.7845
Egfl6	EGF-like-domain, multiple 6 [Source:MGI Symbol;Acc:MGI:1858599]	3.82473
Sprr2f	small proline-rich protein 2F [Source:MGI Symbol;Acc:MGI:1330349]	3.82869
Crtac1	cartilage acidic protein 1 [Source:MGI Symbol;Acc:MGI:1920082]	3.90022
Rab11fip4	RAB11 family interacting protein 4 (class II) [Source:MGI Symbol;Acc:MGI:2442920]	3.91914
Serpinb5	serine (or cysteine) peptidase inhibitor, clade B, member 5 [Source:MGI Symbol;Acc:MGI:109579]	3.93365
Slc27a2	solute carrier family 27 (fatty acid transporter), member 2 [Source:MGI Symbol;Acc:MGI:1347099]	3.95152
Ceacam19	carcinoembryonic antigen-related cell adhesion molecule 19 [Source:MGI Symbol;Acc:MGI:2443001]	3.95703
Abp1	amiloride binding protein 1 (amine oxidase, copper-containing) [Source:MGI Symbol;Acc:MGI:1923757]	3.9688
Foxc1	forkhead box C1 [Source:MGI Symbol;Acc:MGI:1347466]	3.9708
Ggt1	gamma-glutamyltransferase 1 [Source:MGI Symbol;Acc:MGI:95706]	3.97683
Gjb2	gap junction protein, beta 2 [Source:MGI Symbol;Acc:MGI:95720]	4.01066
Htr1d	5-hydroxytryptamine (serotonin) receptor 1D [Source:MGI Symbol;Acc:MGI:96276]	4.04657
Sprr1a	small proline-rich protein 1A [Source:MGI Symbol;Acc:MGI:106660]	4.04693
Hsh2d	hematopoietic SH2 domain containing [Source:MGI Symbol;Acc:MGI:2676364]	4.04725
Lrriq1	leucine-rich repeats and IQ motif containing 1 [Source:MGI Symbol;Acc:MGI:1922228]	4.05192
Padi2	peptidyl arginine deiminase, type II [Source:MGI Symbol;Acc:MGI:1338892]	4.07958
1700011H14Rik	RIKEN cDNA 1700011H14 gene [Source:MGI Symbol;Acc:MGI:1914332]	4.08276
Krt83	keratin 83 [Source:MGI Symbol;Acc:MGI:3665486]	4.09453
Serpina9	serine (or cysteine) peptidase inhibitor, clade A (alpha-1 antiproteinase, antitrypsin), member 9 [Source:MGI Symbol;Acc:MGI:1919157]	4.09922
Cd200r3	CD200 receptor 3 [Source:MGI Symbol;Acc:MGI:1921853]	4.11956
Gjb6	gap junction protein, beta 6 [Source:MGI Symbol;Acc:MGI:107588]	4.13456
Kcne1	potassium voltage-gated channel, Isk-related subfamily, member 1 [Source:MGI Symbol;Acc:MGI:96673]	4.16381
Alox8	arachidonate 8-lipoxygenase [Source:MGI Symbol;Acc:MGI:1098228]	4.17152
Muc13	mucin 13, epithelial transmembrane [Source:MGI Symbol;Acc:MGI:103190]	4.17705
Lrtm2	leucine-rich repeats and transmembrane domains 2 [Source:MGI Symbol;Acc:MGI:2141485]	4.20139
Acsm3	acyl-CoA synthetase medium-chain family member 3 [Source:MGI Symbol;Acc:MGI:99538]	4.22675
Gm13032	predicted gene 13032 [Source:MGI Symbol;Acc:MGI:3702685]	4.23309
Mgat4c	mannosyl (alpha-1,3-)-glycoprotein beta-1,4-N-acetylglucosaminyltransferase, isozyme C (putative) [Source:MGI Symbol;Acc:MGI:1914819]	4.23491
Arg1	arginase, liver [Source:MGI Symbol;Acc:MGI:88070]	4.27714
Ccl28	chemokine (C-C motif) ligand 28 [Source:MGI Symbol;Acc:MGI:1861731]	4.30085
Tgm5	transglutaminase 5 [Source:MGI Symbol;Acc:MGI:1921426]	4.31438
Veph1	ventricular zone expressed PH domain homolog 1 (zebrafish) [Source:MGI Symbol;Acc:MGI:1920039]	4.33146
Shisa2	shisa homolog 2 (Xenopus laevis) [Source:MGI Symbol;Acc:MGI:2444716]	4.33658
Nanp	N-acetylneuraminic acid phosphatase [Source:MGI Symbol;Acc:MGI:1914561]	4.38963
Fam184b	family with sequence similarity 184, member B [Source:MGI Symbol;Acc:MGI:2442958]	4.4038
Fam83c	family with sequence similarity 83, member C [Source:MGI Symbol;Acc:MGI:1918655]	4.41666
Gm10384	predicted gene 10384 [Source:MGI Symbol;Acc:MGI:3641812]	4.47271
Gabrp	gamma-aminobutyric acid (GABA) A receptor, pi [Source:MGI Symbol;Acc:MGI:2387597]	4.50332
Tmem40	transmembrane protein 40 [Source:MGI Symbol;Acc:MGI:2137870]	4.51483
Gm14137	predicted gene 14137 [Source:MGI Symbol;Acc:MGI:3651144]	4.52637
Clca4	chloride channel calcium activated 4 [Source:MGI Symbol;Acc:MGI:2181989]	4.5665
2210417A02Rik	RIKEN cDNA 2210417A02 gene [Source:MGI Symbol;Acc:MGI:1917388]	4.57713
BC048546	cDNA sequence BC048546 [Source:MGI Symbol;Acc:MGI:3039594]	4.59019
H60c	histocompatibility 60c [Source:MGI Symbol;Acc:MGI:3774845]	4.59905
Bcl2l15	BCLl2-like 15 [Source:MGI Symbol;Acc:MGI:2685412]	4.61507
Dclk3	doublecortin-like kinase 3 [Source:MGI Symbol;Acc:MGI:3039580]	4.67436
Cdh16	cadherin 16 [Source:MGI Symbol;Acc:MGI:106671]	4.69324
Scx	scleraxis [Source:MGI Symbol;Acc:MGI:102934]	4.69806
Pla2g2d	phospholipase A2, group IID [Source:MGI Symbol;Acc:MGI:1341796]	4.70012
Sftpd	surfactant associated protein D [Source:MGI Symbol;Acc:MGI:109515]	4.70285
Sprr2a3	small proline-rich protein 2A3 [Source:MGI Symbol;Acc:MGI:3845028]	4.70432
Unc5cl	unc-5 homolog C (C. elegans)-like [Source:MGI Symbol;Acc:MGI:1923839]	4.7528
Dnahc12	dynein, axonemal, heavy chain 12 [Source:MGI Symbol;Acc:MGI:107720]	4.77558
Cdkn2a	cyclin-dependent kinase inhibitor 2A [Source:MGI Symbol;Acc:MGI:104738]	4.79047
Arhgap40	Rho GTPase activating protein 40 [Source:MGI Symbol;Acc:MGI:3649852]	4.79672
Dok7	docking protein 7 [Source:MGI Symbol;Acc:MGI:3584043]	4.83212
Padi1	peptidyl arginine deiminase, type I [Source:MGI Symbol;Acc:MGI:1338893]	4.89507
Erbb4	v-erb-a erythroblastic leukemia viral oncogene homolog 4 (avian) [Source:MGI Symbol;Acc:MGI:104771]	4.90409
C2cd4a	C2 calcium-dependent domain containing 4A [Source:MGI Symbol;Acc:MGI:3645763]	4.91525
Muc4	mucin 4 [Source:MGI Symbol;Acc:MGI:2153525]	4.92281
Tspo2	translocator protein 2 [Source:MGI Symbol;Acc:MGI:1917276]	4.98093
Tmprss11e	transmembrane protease, serine 11e [Source:MGI Symbol;Acc:MGI:3513175]	5.07158
Adra2c	adrenergic receptor, alpha 2c [Source:MGI Symbol;Acc:MGI:87936]	5.07834
Il1f6	interleukin 1 family, member 6 [Source:MGI Symbol;Acc:MGI:1859324]	5.11107
Gm15226	predicted gene 15226 [Source:MGI Symbol;Acc:MGI:3705187]	5.12393
Gm15482	predicted gene 15482 [Source:MGI Symbol;Acc:MGI:3705142]	5.17044
Muc20	mucin 20 [Source:MGI Symbol;Acc:MGI:2385039]	5.17743
Mmp7	matrix metallopeptidase 7 [Source:MGI Symbol;Acc:MGI:103189]	5.20757
Lcn2	lipocalin 2 [Source:MGI Symbol;Acc:MGI:96757]	5.25493
AC162446.1	uncharacterized protein LOC100502950 precursor [Source:RefSeq peptide;Acc:NP_001182182]	5.26553
Prap1	proline-rich acidic protein 1 [Source:MGI Symbol;Acc:MGI:893573]	5.44252
Ltf	lactotransferrin [Source:MGI Symbol;Acc:MGI:96837]	5.4866
Gja3	gap junction protein, alpha 3 [Source:MGI Symbol;Acc:MGI:95714]	5.48921
Crabp2	cellular retinoic acid binding protein II [Source:MGI Symbol;Acc:MGI:88491]	5.56262
Uox	urate oxidase [Source:MGI Symbol;Acc:MGI:98907]	5.65047
Cyp21a1	cytochrome P450, family 21, subfamily a, polypeptide 1 [Source:MGI Symbol;Acc:MGI:88591]	5.65976
Add2	adducin 2 (beta) [Source:MGI Symbol;Acc:MGI:87919]	5.7117
Ccdc129	coiled-coil domain containing 129 [Source:MGI Symbol;Acc:MGI:2685304]	5.71707
Spink12	serine peptidase inhibitor, Kazal type 11 [Source:MGI Symbol;Acc:MGI:1925492]	5.75992
2510049J12Rik	RIKEN cDNA 2510049J12 gene [Source:MGI Symbol;Acc:MGI:1917541]	5.82571
AC113533.1	forkhead box L1-like [Source:RefSeq peptide;Acc:NP_001182057]	5.90301
Ptprh	protein tyrosine phosphatase, receptor type, H [Source:MGI Symbol;Acc:MGI:3026877]	5.98548
Slc34a2	solute carrier family 34 (sodium phosphate), member 2 [Source:MGI Symbol;Acc:MGI:1342284]	6.08278
Dmbt1	deleted in malignant brain tumors 1 [Source:MGI Symbol;Acc:MGI:106210]	6.37139
Ppp1r1b	protein phosphatase 1, regulatory (inhibitor) subunit 1B [Source:MGI Symbol;Acc:MGI:94860]	6.37288
Fer1l4	fer-1-like 4 (C. elegans) [Source:MGI Symbol;Acc:MGI:1921812]	6.56783
Clca3	chloride channel calcium activated 3 [Source:MGI Symbol;Acc:MGI:1346342]	6.66737
Apobec2	apolipoprotein B mRNA editing enzyme, catalytic polypeptide 2 [Source:MGI Symbol;Acc:MGI:1343178]	7.19478
