# Supplementary material for: Decidualisation and placentation defects are a major cause of age-related reproductive decline
Source: Nat Commun. 2017 Sep 5;8:352. doi: 10.1038/s41467-017-00308-x (PMC5585348; doi:10.1038/s41467-017-00308-x)
Supplement: Supplementary file 4 — Supplementary Data 4 [file 41467_2017_308_MOESM4_ESM.xls]

## Sheet: E3.5_bmp2_pgr_overlap
42 genes commonly de-regulated in aged uteri as well as knockouts of Bmp2 and Pgr
Probe	Description	Log2 fold change	Aged up-regulated	Aged down-regulated	PgrKO up-regulated	PgrKO down-regulated	Bmp2KO up-regulated	Bmp2KO down-regulated
5730559C18Rik	RIKEN cDNA 5730559C18 gene [Source:MGI Symbol;Acc:MGI:1921579]	2.09522
Apln	apelin [Source:MGI Symbol;Acc:MGI:1353624]	-1.1402
Capn5	calpain 5 [Source:MGI Symbol;Acc:MGI:1100859]	1.73708
Casp1	caspase 1 [Source:MGI Symbol;Acc:MGI:96544]	0.681743
Clu	clusterin [Source:MGI Symbol;Acc:MGI:88423]	1.36622
Cp	ceruloplasmin [Source:MGI Symbol;Acc:MGI:88476]	2.28433
Dlx5	distal-less homeobox 5 [Source:MGI Symbol;Acc:MGI:101926]	1.09813
Ephx1	epoxide hydrolase 1, microsomal [Source:MGI Symbol;Acc:MGI:95405]	1.22187
F5	coagulation factor V [Source:MGI Symbol;Acc:MGI:88382]	2.02632
Fst	follistatin [Source:MGI Symbol;Acc:MGI:95586]	-3.51372
Gabrp	gamma-aminobutyric acid (GABA) A receptor, pi [Source:MGI Symbol;Acc:MGI:2387597]	4.50332
Hsd17b11	hydroxysteroid (17-beta) dehydrogenase 11 [Source:MGI Symbol;Acc:MGI:2149821]	1.13362
Ifitm1	interferon induced transmembrane protein 1 [Source:MGI Symbol;Acc:MGI:1915963]	1.02287
Irg1	immunoresponsive gene 1 [Source:MGI Symbol;Acc:MGI:103206]	-3.15701
Krt18	keratin 18 [Source:MGI Symbol;Acc:MGI:96692]	0.701338
Krt19	keratin 19 [Source:MGI Symbol;Acc:MGI:96693]	1.72079
Krt7	keratin 7 [Source:MGI Symbol;Acc:MGI:96704]	2.06203
Krt8	keratin 8 [Source:MGI Symbol;Acc:MGI:96705]	1.02132
Lad1	ladinin [Source:MGI Symbol;Acc:MGI:109343]	3.00081
Lcn2	lipocalin 2 [Source:MGI Symbol;Acc:MGI:96757]	5.25493
Ltf	lactotransferrin [Source:MGI Symbol;Acc:MGI:96837]	5.4866
Mal	myelin and lymphocyte protein, T cell differentiation protein [Source:MGI Symbol;Acc:MGI:892970]	1.17959
Mal2	mal, T cell differentiation protein 2 [Source:MGI Symbol;Acc:MGI:2146021]	2.9503
Mapkapk3	mitogen-activated protein kinase-activated protein kinase 3 [Source:MGI Symbol;Acc:MGI:2143163]	1.15549
Muc1	mucin 1, transmembrane [Source:MGI Symbol;Acc:MGI:97231]	2.14321
Mycn	v-myc myelocytomatosis viral related oncogene, neuroblastoma derived (avian) [Source:MGI Symbol;Acc:MGI:97357]	3.64196
Nrtn	neurturin [Source:MGI Symbol;Acc:MGI:108417]	2.55098
P2ry14	purinergic receptor P2Y, G-protein coupled, 14 [Source:MGI Symbol;Acc:MGI:2155705]	1.64091
Pdgfa	platelet derived growth factor, alpha [Source:MGI Symbol;Acc:MGI:97527]	1.1249
Pigr	polymeric immunoglobulin receptor [Source:MGI Symbol;Acc:MGI:103080]	2.35407
Prom1	prominin 1 [Source:MGI Symbol;Acc:MGI:1100886]	1.45578
Sftpd	surfactant associated protein D [Source:MGI Symbol;Acc:MGI:109515]	4.70285
Slc15a2	solute carrier family 15 (H+/peptide transporter), member 2 [Source:MGI Symbol;Acc:MGI:1890457]	1.37644
Slc2a3	solute carrier family 2 (facilitated glucose transporter), member 3 [Source:MGI Symbol;Acc:MGI:95757]	-3.316
Slc40a1	solute carrier family 40 (iron-regulated transporter), member 1 [Source:MGI Symbol;Acc:MGI:1315204]	3.54357
Sprr2f	small proline-rich protein 2F [Source:MGI Symbol;Acc:MGI:1330349]	3.82869
St14	suppression of tumorigenicity 14 (colon carcinoma) [Source:MGI Symbol;Acc:MGI:1338881]	1.18238
Tmcc3	transmembrane and coiled coil domains 3 [Source:MGI Symbol;Acc:MGI:2442900]	1.71372
Tmem45b	transmembrane protein 45b [Source:MGI Symbol;Acc:MGI:2384574]	2.80712
Tmod2	tropomodulin 2 [Source:MGI Symbol;Acc:MGI:1355335]	-2.91111
Tspan8	tetraspanin 8 [Source:MGI Symbol;Acc:MGI:2384918]	1.85088
Vav3	vav 3 oncogene [Source:MGI Symbol;Acc:MGI:1888518]	0.856557
